# Supplementary material for: Proteome Cold-Shock Response in the Extremely Acidophilic Archaeon, Cuniculiplasma divulgatum
Source: Microorganisms. 2020 May 19;8(5):759. doi: 10.3390/microorganisms8050759 (PMC7285479; doi:10.3390/microorganisms8050759)
Supplement: Supplementary file 1 [file microorganisms-08-00759-s001.zip]

Archive with 3 entries (2 files):
- Supp/
- Supp/Table_S2.SORTED.xlsx
- Supp/Table_S1.12MAY2020.xlsx
