# Supplementary material for: Proteome Cold-Shock Response in the Extremely Acidophilic Archaeon, Cuniculiplasma divulgatum
Source: Microorganisms. 2020 May 19;8(5):759. doi: 10.3390/microorganisms8050759 (PMC7285479; doi:10.3390/microorganisms8050759)
Supplement: Supplementary file 1 [file microorganisms-08-00759-s001.zip › Supp/Table_S2.SORTED.xlsx]

## Sheet: ProteinAmount_COGs
	fmol (%)			Peptides count (%)
COGcat	Control	Cold	cold – control	Control	Cold	cold – control
C	11.586	11.905	0.319	11.611	11.905	0.294	Energy production and conversion
D	0.454	0.445	-0.009	0.638	0.622	-0.016	Cell cycle control, cell division, chromosome partitioning
E	11.961	12.436	0.475	12.123	12.475	0.352	Amino acid transport and metabolism
F	3.412	3.551	0.139	3.501	3.586	0.085	Nucleotide transport and metabolism
G	3.789	3.711	-0.078	4.031	3.936	-0.095	Carbohydrate transport and metabolism
H	3.242	3.356	0.114	3.248	3.391	0.143	Coenzyme transport and metabolism
I	3.795	3.837	0.042	3.884	3.947	0.063	Lipid transport and metabolism
J	20.485	20.359	-0.126	20.534	20.391	-0.143	Translation, ribosomal structure and biogenesis
K	3.843	3.447	-0.396	3.914	3.482	-0.432	Transcription
L	5.139	4.946	-0.193	5.139	4.962	-0.177	Replication, recombination and repair
M	2.654	2.581	-0.073	2.958	2.89	-0.068	Cell wall/membrane/envelope biogenesis
N	0.132	0.105	-0.027	0.157	0.105	-0.052	Cell motility
O	9.229	9.232	0.003	9.339	9.348	0.009	Posttranslational modification, protein turnover, chaperones
P	0.801	0.834	0.033	0.801	0.84	0.039	Inorganic ion transport and metabolism
Q	0.751	0.742	-0.009	0.76	0.755	-0.005	Secondary metabolites biosynthesis, transport and catabolism
T	0.853	0.831	-0.022	1.003	1.005	0.002	Signal transduction mechanisms
U	0.344	0.328	-0.016	0.356	0.328	-0.028	Intracellular trafficking, secretion, and vesicular transport
V	1.627	1.57	-0.057	1.691	1.583	-0.108	Defense mechanisms
S	10.363	10.43	0.067	10.403	10.453	0.05	Function unknown
-	5.658	5.497	-0.161	5.75	5.587	-0.163	Unassigned
-

## Sheet: COLD_ProteinAmount
Locus_name	ACCESSION	Fmol (%)	Peptides (%)	Average Fmol	Average peptides count	COGcat	Uniprot description	KEGG definition	arCOG def (BH)	eggNOG def
CSP5_1203	A0A1N5V2F4	2.1969	0.537877	3.04991	3.77778	E	Glutamate dehydrogenase OS=Cuniculiplasma divulgatum OX=1673428 GN=CPM_1207 PE=3 SV=1	GLUD1_2; glutamate dehydrogenase (NAD(P)+) [EC:1.4.1.3]	Glutamate dehydrogenase/leucine dehydrogenase	glutamate dehydrogenase
CSP5_0468	A0A1N5T5J7	1.79303	0.734347	9.89958	7.33333	O	Thermosome subunit beta OS=Cuniculiplasma divulgatum OX=1673428 GN=CSP5_0468 PE=3 SV=1		Chaperonin GroEL, HSP60 family	TCP-1/cpn60 chaperonin family
CSP5_1360	A0A1N5VEY8	1.49344	0.689255	3.20011	8.44444	O	Thermosome subunit alpha OS=Cuniculiplasma divulgatum OX=1673428 GN=CPM_1359 PE=3 SV=1	cct; archaeal chaperonin	Chaperonin GroEL, HSP60 family	TCP-1/cpn60 chaperonin family
CSP5_1399	A0A1N5VKZ6	1.37303	0.634501	0.0269381	0	J	Elongation factor 1-alpha OS=Cuniculiplasma divulgatum OX=1673428 GN=tuf PE=3 SV=1	cct; archaeal chaperonin	Translation elongation factor EF-1 alpha, GTPase	This protein promotes the GTP-dependent binding of aminoacyl-tRNA to the A-site of ribosomes during protein biosynthesis
CSP5_0886	A0A1N5UCL2	1.01263	0.186808	0.0158014	1.22222	O	Peroxiredoxin OS=Cuniculiplasma divulgatum OX=1673428 GN=CPM_0883 PE=4 SV=1	BCP; peroxiredoxin Q/BCP [EC:1.11.1.15]	Peroxiredoxin	AhpC/TSA family
CSP5_0006	A0A1N5RYP3	0.971594	0.599072	0.112142	0	E	S-adenosylmethionine synthetase OS=Cuniculiplasma divulgatum OX=1673428 GN=CPM_0006 PE=4 SV=1	metK; S-adenosylmethionine synthetase [EC:2.5.1.6]	Archaeal S-adenosylmethionine synthetase	Catalyzes the formation of S-adenosylmethionine from methionine and ATP (By similarity)
CSP5_0891	A0A1N5UCG9	0.891525	0.170703	0.639849	0.222222	C	Rubrerythrin OS=Cuniculiplasma divulgatum OX=1673428 GN=CPM_0888 PE=4 SV=1		Rubrerythrin	Rubrerythrin
CSP5_0482	A0A1N5T734	0.866006	0.173924	3.04465	8.55556	L	Single-stranded DNA-binding protein OS=Cuniculiplasma divulgatum OX=1673428 GN=CPM_0454 PE=4 SV=1	RFA1; replication factor A1	Single-stranded DNA-binding replication protein A (RPA), large (70 kD) subunit or related ssDNA-binding protein	single-stranded DNA-binding protein
CSP5_1345	A0A1N5VGH3	0.848165	0.11917	0.0134896	0	J	50S ribosomal protein L7Ae OS=Cuniculiplasma divulgatum OX=1673428 GN=rpl7ae PE=3 SV=1	RP-L7Ae; large subunit ribosomal protein L7Ae	Ribosomal protein L7AE	Multifunctional RNA-binding protein that recognizes the K-turn motif in ribosomal RNA, box H ACA, box C D and box C' D' sRNAs (By similarity)
CSP5_0431	A0A1N5T270	0.829805	0.376836	0.217951	0.333333	C	Malate dehydrogenase OS=Cuniculiplasma divulgatum OX=1673428 GN=CPM_0403 PE=3 SV=1	mdh; malate dehydrogenase [EC:1.1.1.37]	Malate/lactate dehydrogenase	Catalyzes the reversible oxidation of malate to oxaloacetate (By similarity)
CSP5_0284	A0A1N5SMJ9	0.79075	0.47024	0.999353	0	C	2-oxoacid ferredoxin oxidoreductase subunit gamma-alpha OS=Cuniculiplasma divulgatum OX=1673428 GN=CSP5_0284 PE=4 SV=1	korA; 2-oxoglutarate/2-oxoacid ferredoxin oxidoreductase subunit alpha [EC:1.2.7.3 1.2.7.11]	Pyruvate:ferredoxin oxidoreductase or related 2-oxoacid:ferredoxin oxidoreductase, alpha subunit and gamma	Ferredoxin oxidoreductase
CSP5_0254	A0A1N5SJK6	0.745544	0.531435	5.12169	0	C	2-oxoacid dehydrogenase multienzyme complex_ dihydrolipoyl acyltransferase (E2) component OS=Cuniculiplasma divulgatum OX=1673428 GN=CSP5_0254 PE=4 SV=1	DLAT; pyruvate dehydrogenase E2 component (dihydrolipoamide acetyltransferase) [EC:2.3.1.12]	Pyruvate/2-oxoglutarate dehydrogenase complex, dihydrolipoamide acyltransferase (E2) component or related enzyme	branched-chain alpha-keto acid dehydrogenase subunit E2
CSP5_1482	A0A1N5VTK7	0.707029	0.351069	13.0496	15.1111	O	FKBP-type peptidyl-prolyl cis-trans isomerase OS=Cuniculiplasma divulgatum OX=1673428 GN=CPM_1476 PE=4 SV=1		FKBP-type peptidyl-prolyl cis-trans isomerase 2	peptidyl-prolyl cis-trans isomerase
CSP5_1506	A0A1N5VW12	0.692683	0.125612	3.2284	5.11111	J	30S ribosomal protein S11 OS=Cuniculiplasma divulgatum OX=1673428 GN=rps11 PE=3 SV=1	RP-S11; small subunit ribosomal protein S11	Ribosomal protein S11	Located on the platform of the 30S subunit (By similarity)
CSP5_1359	A0A1N5VES4	0.607663	0.425148	1.38725	1.22222	C	Succinate--CoA ligase [ADP-forming] subunit beta OS=Cuniculiplasma divulgatum OX=1673428 GN=sucC PE=3 SV=1	sucC; succinyl-CoA synthetase beta subunit [EC:6.2.1.5]	Succinyl-CoA synthetase, beta subunit	succinyl-CoA synthetase subunit beta (EC 6.2.1.5)
CSP5_1608	A0A1N5W1Q0	0.576254	0.151379	7.67733	11	S	Uncharacterized protein OS=Cuniculiplasma divulgatum OX=1673428 GN=CPM_1598 PE=4 SV=1		Histidinol-phosphate/aromatic aminotransferase or cobyric acid decarboxylase	Domain of unknown function DUF302
CSP5_1397	A0A1N5VJN9	0.560746	0.692476	29.1325	20.6667	J	Elongation factor 2 OS=Cuniculiplasma divulgatum OX=1673428 GN=fusA PE=3 SV=1	EEF2; elongation factor 2	Translation elongation factor G, EF-G (GTPase)	Catalyzes the GTP-dependent ribosomal translocation step during translation elongation. During this step, the ribosome changes from the pre-translocational (PRE) to the post- translocational (POST) state as the newly formed A-site-bound peptidyl-tRNA and P-site-bound deacylated tRNA move to the P and E sites, respectively. Catalyzes the coordinated movement of the two tRNA molecules, the mRNA and…
CSP5_1567	A0A1N5VXM9	0.540882	0.19647	65.8725	18.5556	J	30S ribosomal protein S4e OS=Cuniculiplasma divulgatum OX=1673428 GN=rps4e PE=3 SV=1	RP-S4e; small subunit ribosomal protein S4e		30S ribosomal protein S4e
CSP5_1560	A0A1N5VZP3	0.539692	0.0998454	11.1651	10.4444	J	50S ribosomal protein L18 OS=Cuniculiplasma divulgatum OX=1673428 GN=rpl18 PE=3 SV=1	RP-L18; large subunit ribosomal protein L18	Ribosomal protein L18	This is one of the proteins that binds and probably mediates the attachment of the 5S RNA into the large ribosomal subunit, where it forms part of the central protuberance (By similarity)
CSP5_0815	A0A1N5U5H6	0.520822	0.312419	1.28354	1.44444	E	Succinyl-diaminopimelate desuccinylase OS=Cuniculiplasma divulgatum OX=1673428 GN=CPM_0812 PE=4 SV=1	dapE; succinyl-diaminopimelate desuccinylase [EC:3.5.1.18]	Acetylornithine deacetylase/Succinyl-diaminopimelate desuccinylase or related deacylase	diaminopimelate aminotransferase
CSP5_1162	A0A1N5UXW8	0.517792	0.637722	0.971859	1.33333	O	Chaperone protein DnaK OS=Cuniculiplasma divulgatum OX=1673428 GN=dnaK PE=3 SV=1	dnaK; molecular chaperone DnaK	Chaperone DnaK (HSP70)	Acts as a chaperone (By similarity)
CSP5_1304	A0A1N5VA40	0.515256	0.518552	2.1294	0.777778	C	Lactaldehyde dehydrogenase/glycolaldehyde dehydrogenase OS=Cuniculiplasma divulgatum OX=1673428 GN=CSP5_1304 PE=3 SV=1	aldA; lactaldehyde dehydrogenase / glycolaldehyde dehydrogenase [EC:1.2.1.22 1.2.1.21]	Lactaldehyde dehydrogenase, Succinate semialdehyde dehydrogenase, a-ketoglutarate semialdehyde dehydrogenase or other NAD-dependent aldehyde dehydrogenase	Acyl-CoA reductase (LuxC)
CSP5_0871	A0A1N5UAZ4	0.497645	0.299536	4.15899	6.88889	J	Transcription initiation factor IIB OS=Cuniculiplasma divulgatum OX=1673428 GN=tfb PE=3 SV=1	TFIIB; transcription initiation factor TFIIB	Transcription initiation factor TFIIB, Brf1 subunit/Transcription initiation factor TFIIB	Stabilizes TBP binding to an archaeal box-A promoter. Also responsible for recruiting RNA polymerase II to the pre- initiation complex (DNA-TBP-TFIIB) (By similarity)
CSP5_1342	A0A1N5VEJ5	0.481115	0.0128833	8.73952	1.33333	F	Nucleoside diphosphate kinase OS=Cuniculiplasma divulgatum OX=1673428 GN=ndk PE=3 SV=1	ndk; nucleoside-diphosphate kinase [EC:2.7.4.6]	Nucleoside diphosphate kinase	Major role in the synthesis of nucleoside triphosphates other than ATP. The ATP gamma phosphate is transferred to the NDP beta phosphate via a ping-pong mechanism, using a phosphorylated active-site intermediate (By similarity)
CSP5_2009	A0A1N5WV52	0.479467	0.66671	4.86052	3.11111	F	Vitamin B12-dependent ribonucleotide reductase OS=Cuniculiplasma divulgatum OX=1673428 GN=CPM_1941 PE=3 SV=1	E1.17.4.1A; ribonucleoside-diphosphate reductase alpha chain [EC:1.17.4.1]	Ribonucleotide reductase, alpha subunit	Provides the precursors necessary for DNA synthesis. Catalyzes the biosynthesis of deoxyribonucleotides from the corresponding ribonucleotides (By similarity)
CSP5_0472	A0A1N5T5Z9	0.477583	0.257666	1.0146	2.55556	C	Inorganic pyrophosphatase OS=Cuniculiplasma divulgatum OX=1673428 GN=ppa PE=3 SV=1	ppa; inorganic pyrophosphatase [EC:3.6.1.1]	Inorganic pyrophosphatase	Pyrophosphate phospho-hydrolase
CSP5_0225	A0A1N5SH61	0.472703	0.0322082	8.30742	11	S	Uncharacterized protein OS=Cuniculiplasma divulgatum OX=1673428 GN=CSP5_0225 PE=4 SV=1			NA
CSP5_1335	A0A1N5VFG4	0.468736	0.328524	0.366904	1.55556	E	1-pyrroline-5-carboxylate dehydrogenase OS=Cuniculiplasma divulgatum OX=1673428 GN=CPM_1334 PE=4 SV=1	E1.2.1.88; 1-pyrroline-5-carboxylate dehydrogenase [EC:1.2.1.88]	Lactaldehyde dehydrogenase, Succinate semialdehyde dehydrogenase, a-ketoglutarate semialdehyde dehydrogenase or other NAD-dependent aldehyde dehydrogenase	Aldehyde dehydrogenase family
CSP5_0428	A0A1N5T150	0.461127	0.447694	3.33108	4.77778	S	Aminopeptidase specific for acidic amino acids OS=Cuniculiplasma divulgatum OX=1673428 GN=CPM_0400 PE=4 SV=1			Peptidase M61
CSP5_0237	A0A1N5SI66	0.460861	0.264107	0.644334	1.33333	J	50S ribosomal protein L10 OS=Cuniculiplasma divulgatum OX=1673428 GN=rpl10 PE=3 SV=1	RP-L10; large subunit ribosomal protein L10	Ribosomal protein L10	Ribosomal protein P0 is the functional equivalent of E.coli protein L10 (By similarity)
CSP5_0534	A0A1N5TCU6	0.442595	0.11917	4.67379	7.55556	K	TATA-box-binding protein OS=Cuniculiplasma divulgatum OX=1673428 GN=tbp PE=3 SV=1	TBP; transcription initiation factor TFIID TATA-box-binding protein	TATA-box binding protein (TBP), component of TFIID and TFIIB	General factor that plays a role in the activation of archaeal genes transcribed by RNA polymerase. Binds specifically to the TATA box promoter element which lies close to the position of transcription initiation (By similarity)
CSP5_1363	A0A1N5VI02	0.441321	0.309199	8.0026	8.55556	I	Acetyl-CoA C-acetyltransferase OS=Cuniculiplasma divulgatum OX=1673428 GN=CSP5_1363 PE=4 SV=1	E2.3.1.9; acetyl-CoA C-acetyltransferase [EC:2.3.1.9]	Acetyl-CoA acetyltransferase	acetyl-CoA acetyltransferase (EC 2.3.1.9)
CSP5_0018	A0A1N5RZE8	0.435215	0.438031	4.13976	9	E	Acetylornithine/N-succinyldiaminopimelate aminotransferase OS=Cuniculiplasma divulgatum OX=1673428 GN=CPM_0018 PE=3 SV=1	puuE; 4-aminobutyrate aminotransferase [EC:2.6.1.19]	4-aminobutyrate aminotransferase or related aminotransferase	4-aminobutyrate aminotransferase (EC 2.6.1.19)
CSP5_0238	A0A1N5SIB9	0.432958	0.154599	1.47225	1.33333	J	50S ribosomal protein L12 OS=Cuniculiplasma divulgatum OX=1673428 GN=rpl12 PE=3 SV=1	RP-L12; large subunit ribosomal protein L12	Ribosomal protein L12E/L44/L45/RPP1/RPP2	Forms part of the ribosomal stalk, playing a central role in the interaction of the ribosome with GTP-bound translation factors (By similarity)
CSP5_1374	A0A1N5VHI1	0.429447	0.724684	1.41454	4.88889	O	CDC48 family ATPase of the AAA+ class OS=Cuniculiplasma divulgatum OX=1673428 GN=CPM_1373 PE=4 SV=1	VCP; transitional endoplasmic reticulum ATPase	ATPase of the AAA+ class , CDC48 family	CDC48_2
CSP5_1931	A0A1N5WPK4	0.416753	0.302757	1.34878	3.11111	E	Branched-chain-amino-acid aminotransferase OS=Cuniculiplasma divulgatum OX=1673428 GN=ilvE PE=3 SV=1	E2.6.1.42; branched-chain amino acid aminotransferase [EC:2.6.1.42]		Branched-chain amino acid aminotransferase
CSP5_1709	A0A1N5W8Y7	0.415873	0.215795	0.296563	1.11111	J	30S ribosomal protein S6e OS=Cuniculiplasma divulgatum OX=1673428 GN=rps6e PE=3 SV=1	RP-S6e; small subunit ribosomal protein S6e	Ribosomal protein S6E/S10	30S ribosomal protein S6e
CSP5_0662	A0A1N5TSS3	0.41428	0.312419	3.8965	4.88889	V	FeS assembly ATPase SufC OS=Cuniculiplasma divulgatum OX=1673428 GN=CPM_0640 PE=4 SV=1	sufC; Fe-S cluster assembly ATP-binding protein	Cysteine desulfurase activator ATPase	ABC transporter
CSP5_1578	A0A1N5VYI1	0.396842	0.0934038	0.716326	4	J	50S ribosomal protein L23 OS=Cuniculiplasma divulgatum OX=1673428 GN=rpl23 PE=3 SV=1	RP-L23; large subunit ribosomal protein L23	Ribosomal protein L23	Binds to 23S rRNA. One of the proteins that surrounds the polypeptide exit tunnel on the outside of the ribosome (By similarity)
CSP5_1379	A0A1N5VI61	0.396612	0.547539	12.8766	25	C	2-oxoglutarate ferredoxin oxidoreductase subunit alpha OS=Cuniculiplasma divulgatum OX=1673428 GN=CPM_1378 PE=4 SV=1	korA; 2-oxoglutarate/2-oxoacid ferredoxin oxidoreductase subunit alpha [EC:1.2.7.3 1.2.7.11]	Pyruvate:ferredoxin oxidoreductase or related 2-oxoacid:ferredoxin oxidoreductase, alpha subunit and gamma	Transketolase, C-terminal domain
CSP5_0197	A0A1N5SEN3	0.39609	0.141716	4.9069	7.77778	P	Rieske (2Fe-2S) protein OS=Cuniculiplasma divulgatum OX=1673428 GN=CSP5_0197 PE=4 SV=1	hcaC; 3-phenylpropionate/trans-cinnamate dioxygenase ferredoxin component	Ferredoxin subunit of nitrite reductase or ring-hydroxylating dioxygenase	Rieske [2Fe-2S] domain
CSP5_0289	A0A1N5SNB1	0.39278	0.190028	1.20713	0.666667	J	30S ribosomal protein S7 OS=Cuniculiplasma divulgatum OX=1673428 GN=rps7 PE=3 SV=1	RP-S7; small subunit ribosomal protein S7	Ribosomal protein S7	One of the primary rRNA binding proteins, it binds directly to 16S rRNA where it nucleates assembly of the head domain of the 30S subunit. Is located at the subunit interface close to the decoding center (By similarity)
CSP5_1358	A0A1N5VFX6	0.38633	0.260886	3.63705	4.44444	C	Succinate--CoA ligase [ADP-forming] subunit alpha OS=Cuniculiplasma divulgatum OX=1673428 GN=sucD PE=3 SV=1	sucD; succinyl-CoA synthetase alpha subunit [EC:6.2.1.5]	Succinyl-CoA synthetase, alpha subunit	succinyl-CoA synthetase subunit alpha (EC 6.2.1.5)
CSP5_1389	A0A1N5VHT8	0.386118	0.0128833	1.91435	0.888889	L	Methyltransferase OS=Cuniculiplasma divulgatum OX=1673428 GN=CSP5_1389 PE=4 SV=1	trm-G10; tRNA (guanine10-N2)-dimethyltransferase [EC:2.1.1.213]	Adenine-specific DNA methylase containing a Zn-ribbon	Putative RNA methylase family UPF0020
CSP5_1827	A0A1N5WJ66	0.376959	0.167483	2.04203	15.5556		Uncharacterized protein OS=Cuniculiplasma divulgatum OX=1673428 GN=CSP5_1827 PE=4 SV=1
CSP5_0436	A0A1N5T2P0	0.376224	0.209353	9.47547	1	L	DNA polymerase sliding clamp OS=Cuniculiplasma divulgatum OX=1673428 GN=pcn PE=3 SV=1	PCNA; proliferating cell nuclear antigen		Sliding clamp subunit. Responsible for tethering the catalytic subunit of DNA polymerase to DNA during high-speed replication (By similarity)
CSP5_0423	A0A1N5T0J0	0.37506	0.0418707	53.7625	25.3333	S	Uncharacterized protein OS=Cuniculiplasma divulgatum OX=1673428 GN=CPM_0395 PE=4 SV=1		Uncharacterized protein	NA
CSP5_0782	A0A1N5U2D6	0.372367	0.302757	1.91492	6.44444		von Willebrand factor type A protein (VWA) OS=Cuniculiplasma divulgatum OX=1673428 GN=CSP5_0782 PE=4 SV=1		Von Willebrand factor type A (vWA) domain
CSP5_1387	A0A1N5VHN8	0.370291	0.167483	11.2808	7.22222	O	HSP20 family molecular chaperone OS=Cuniculiplasma divulgatum OX=1673428 GN=CPM_1386 PE=3 SV=1	HSP20; HSP20 family protein	Molecular chaperone (HSP20 family)	Heat shock protein
CSP5_1563	A0A1N5VXC9	0.364455	0.193249	2.86482	3.66667	J	50S ribosomal protein L6 OS=Cuniculiplasma divulgatum OX=1673428 GN=rpl6 PE=3 SV=1	RP-L6; large subunit ribosomal protein L6	Ribosomal protein L6P	This protein binds to the 23S rRNA, and is important in its secondary structure. It is located near the subunit interface in the base of the L7 L12 stalk, and near the tRNA binding site of the peptidyltransferase center (By similarity)
CSP5_0645	A0A1N5TPY2	0.362592	0.492785	0.564352	1.66667	C	NAD-dependent aldehyde dehydrogenase OS=Cuniculiplasma divulgatum OX=1673428 GN=CPM_0623 PE=4 SV=1	ALDH; aldehyde dehydrogenase (NAD+) [EC:1.2.1.3]	Lactaldehyde dehydrogenase, Succinate semialdehyde dehydrogenase, a-ketoglutarate semialdehyde dehydrogenase or other NAD-dependent aldehyde dehydrogenase	Aldehyde dehydrogenase family
CSP5_0255	A0A1N5SJU9	0.358627	0.289874	10.1945	10.4444	C	2-oxoacid dehydrogenase multienzyme complex_ 2-oxoacid decarboxylase (E1) component subunit beta OS=Cuniculiplasma divulgatum OX=1673428 GN=CSP5_0255 PE=4 SV=1		Pyruvate/2-oxoglutarate/acetoin dehydrogenase complex, dehydrogenase (E1) component	Transketolase, pyrimidine binding domain
CSP5_0307	A0A1N5SP87	0.356035	0.190028	7.42392	3.33333	S	NifX family protein OS=Cuniculiplasma divulgatum OX=1673428 GN=CPM_0276 PE=4 SV=1		Predicted Fe-Mo cluster-binding protein, NifX family	NA
CSP5_1517	A0A1N5VUC1	0.347179	0.0161041	10.0941	9.55556	T	Serine/threonine protein kinase involved in cell cycle control OS=Cuniculiplasma divulgatum OX=1673428 GN=CSP5_1517 PE=4 SV=1	RIOK1; RIO kinase 1 [EC:2.7.11.1]		Serine threonine protein kinase
CSP5_1155	A0A1N5UYL4	0.34423	0.318861	7.16651	15.2222		Uncharacterized protein OS=Cuniculiplasma divulgatum OX=1673428 GN=CSP5_1155 PE=4 SV=1
CSP5_1641	A0A1N5W436	0.343129	0.0644164	8.13232	11.5556		CRISPR-associated protein Csx17 OS=Cuniculiplasma divulgatum OX=1673428 GN=CSP5_1641 PE=4 SV=1	csx17; CRISPR-associated protein Csx17	ATPase involved in replication control, Cdc46/Mcm family
CSP5_2016	A0A1N5WW01	0.342441	0.280211	25.4316	4.11111	M	Mandelate racemase subfamily of enolase superfamily enzyme OS=Cuniculiplasma divulgatum OX=1673428 GN=CPM_1948 PE=4 SV=1		L-alanine-DL-glutamate epimerase or related enzyme of enolase superfamily	Galactonate dehydratase
CSP5_0248	A0A1N5SJJ6	0.339995	0.302757	5.45559	9.22222	C	Isocitrate dehydrogenase OS=Cuniculiplasma divulgatum OX=1673428 GN=CSP5_0248 PE=4 SV=1	IDH1; isocitrate dehydrogenase [EC:1.1.1.42]	Isocitrate dehydrogenase	Isocitrate dehydrogenase
CSP5_0527	A0A1N5TBS9	0.33689	0.251224	2.02668	0.555556	J	30S ribosomal protein S2 OS=Cuniculiplasma divulgatum OX=1673428 GN=rps2 PE=3 SV=1	RP-S2; small subunit ribosomal protein S2	Ribosomal protein S2	30S ribosomal protein S2
CSP5_1580	A0A1N5W1G5	0.336646	0.27699	0.838853	0.666667	J	50S ribosomal protein L3p OS=Cuniculiplasma divulgatum OX=1673428 GN=CPM_1570 PE=4 SV=1	RP-L3; large subunit ribosomal protein L3	Ribosomal protein L3	One of the primary rRNA binding proteins, it binds directly near the 3'-end of the 23S rRNA, where it nucleates assembly of the 50S subunit (By similarity)
CSP5_0855	A0A1N5U8W6	0.335618	0.177145	0.811546	2.33333	I	Acetyl-CoA C-acetyltransferase OS=Cuniculiplasma divulgatum OX=1673428 GN=CPM_0852 PE=4 SV=1	E2.3.1.9; acetyl-CoA C-acetyltransferase [EC:2.3.1.9]	Acetyl-CoA acetyltransferase	acetyl-CoA acetyltransferase (EC 2.3.1.9)
CSP5_0823	A0A1N5U7T9	0.334718	0	2.91653	3.77778	L	Chromosome segregation and condensation protein ScpA OS=Cuniculiplasma divulgatum OX=1673428 GN=CPM_0820 PE=4 SV=1	scpA; segregation and condensation protein A		Inherit from arCOG: chromosome segregation and condensation protein ScpA
CSP5_1577	A0A1N5W034	0.333219	0.0998454	4.00242	2.33333	J	50S ribosomal protein L2p OS=Cuniculiplasma divulgatum OX=1673428 GN=CPM_1567 PE=4 SV=1	RP-L2; large subunit ribosomal protein L2	Ribosomal protein L2	One of the primary rRNA binding proteins. Required for association of the 30S and 50S subunits to form the 70S ribosome, for tRNA binding and peptide bond formation. It has been suggested to have peptidyltransferase activity
CSP5_1451	A0A1N5VNL2	0.332791	0.15782	22.3546	18.3333	S	Ala-tRNA(Pro) hydrolase OS=Cuniculiplasma divulgatum OX=1673428 GN=CSP5_1451 PE=4 SV=1	AARSD1; misacylated tRNA(Ala) deacylase [EC:3.1.1.-]		Inherit from arCOG: synthetase
CSP5_0285	A0A1N5SMA6	0.330159	0.212574	3.73762	5.22222	C	2-oxoacid ferredoxin oxidoreductase subunit beta OS=Cuniculiplasma divulgatum OX=1673428 GN=CPM_0253 PE=4 SV=1	korB; 2-oxoglutarate/2-oxoacid ferredoxin oxidoreductase subunit beta [EC:1.2.7.3 1.2.7.11]	Pyruvate:ferredoxin oxidoreductase or related 2-oxoacid:ferredoxin oxidoreductase, beta subunit	2-oxoacid ferredoxin oxidoreductase subunit beta
CSP5_0304	A0A1N5SNY9	0.330125	0.0966246	0.973507	4.66667	C	Zinc-containing ferredoxin OS=Cuniculiplasma divulgatum OX=1673428 GN=CPM_0273 PE=4 SV=1		Ferredoxin	Inherit from eurNOG: Ferredoxin
CSP5_2000	A0A1N5WUX8	0.323589	0.441252	3.46373	9.66667	E	Aminopeptidase OS=Cuniculiplasma divulgatum OX=1673428 GN=CSP5_2000 PE=3 SV=1		Cold shock responsive RNA-binding protein, contains TRAM domain	Proteases F1, F2 and F3 degrade oligopeptides produced by Tricorn (themselves probably produced by the proteasome), yielding free amino acids
CSP5_1242	A0A1N5V5C6	0.316015	0.0289874	1.27375	4.11111	G	Glycogen debranching enzyme OS=Cuniculiplasma divulgatum OX=1673428 GN=CSP5_1242 PE=4 SV=1			Inherit from COG: Glycogen debranching enzyme
CSP5_1958	A0A1N5WU47	0.312566	0.0998454	0.748442	1.66667	J	30S ribosomal protein S19e OS=Cuniculiplasma divulgatum OX=1673428 GN=CPM_1896 PE=4 SV=1	RP-S19e; small subunit ribosomal protein S19e	Ribosomal protein S19E (S16A)	May be involved in maturation of the 30S ribosomal subunit (By similarity)
CSP5_0326	A0A1N5SRG0	0.311866	0.51211	4.76352	11.6667	C	Digeranylgeranylglycerophospholipid reductase OS=Cuniculiplasma divulgatum OX=1673428 GN=CSP5_0326 PE=4 SV=1		Geranylgeranyl reductase, flavoprotein	Inherit from arCOG: Is involved in the reduction of 2,3- digeranylgeranylglycerophospholipids (unsaturated archaeols) into 2,3-diphytanylglycerophospholipids (saturated archaeols) in the biosynthesis of archaeal membrane lipids. Catalyzes the formation of archaetidic acid (2,3-di-O-phytanyl-sn-glyceryl phosphate) from 2,3-di-O-geranylgeranylglyceryl phosphate (DGGGP) via the hydrogenation of each…
CSP5_1194	A0A1N5V3K0	0.309378	0.035429	2.3541	5.88889	K	Transcriptional regulator OS=Cuniculiplasma divulgatum OX=1673428 GN=CPM_1198 PE=4 SV=1		Transcriptional regulator MarR family, contains HTH domain	Inherit from eurNOG: Transcriptional regulator
CSP5_1741	A0A1N5WD17	0.308568	0.331744	1.97042	3.44444	I	Acyl-CoA dehydrogenase OS=Cuniculiplasma divulgatum OX=1673428 GN=CSP5_1741 PE=3 SV=1		Acyl-CoA dehydrogenase	acyl-CoA dehydrogenase
CSP5_1568	A0A1N5VXZ4	0.307029	0.0869621	3.29553	7.55556	J	50S ribosomal protein L24p OS=Cuniculiplasma divulgatum OX=1673428 GN=CSP5_1568 PE=4 SV=1	RP-L24; large subunit ribosomal protein L24	Ribosomal protein L24	One of two assembly initiator proteins, it binds directly to the 5'-end of the 23S rRNA, where it nucleates assembly of the 50S subunit (By similarity)
CSP5_0396	A0A1N5SY94	0.300511	0.344628	1.20706	1.44444	H	Adenosylhomocysteinase OS=Cuniculiplasma divulgatum OX=1673428 GN=ahcY PE=3 SV=1	E3.3.1.1; adenosylhomocysteinase [EC:3.3.1.1]	S-adenosylhomocysteine hydrolase	S-adenosyl-L-homocysteine hydrolase (EC 3.3.1.1)
CSP5_1934	A0A1N5WRW3	0.298477	0.351069	1.07153	4.44444	C	Electron transfer flavoprotein subunit alpha OS=Cuniculiplasma divulgatum OX=1673428 GN=CPM_1872 PE=4 SV=1	fixB; electron transfer flavoprotein alpha subunit	Electron transfer flavoprotein, alpha subunit	Electron transfer flavoprotein
CSP5_1969	A0A1N5WS62	0.296305	0.347848	8.54222	2	E	Probable urocanate hydratase OS=Cuniculiplasma divulgatum OX=1673428 GN=hutU PE=3 SV=1	hutU; urocanate hydratase [EC:4.2.1.49]	Urocanate hydratase	urocanate hydratase (EC 4.2.1.49)
CSP5_0235	A0A1N5SI78	0.295455	0.193249	0.899344	1.44444	J	50S ribosomal protein L11 OS=Cuniculiplasma divulgatum OX=1673428 GN=rpl11 PE=3 SV=1	RP-L11; large subunit ribosomal protein L11	Ribosomal protein L11	This protein binds directly to 23S ribosomal RNA (By similarity)
CSP5_0256	A0A1N5SJM4	0.293679	0.177145	3.96867	2.66667	C	2-oxoacid dehydrogenase multienzyme complex_ 2-oxoacid decarboxylase (E1) component subunit alpha OS=Cuniculiplasma divulgatum OX=1673428 GN=CSP5_0256 PE=4 SV=1		Pyruvate/2-oxoglutarate/acetoin dehydrogenase complex, dehydrogenase (E1) component, eukaryotic type, alpha subunit	Dehydrogenase E1 component
CSP5_1405	A0A1N5VKA4	0.291471	0.0386498	2.41361	5	J	Asparagine synthetase A OS=Cuniculiplasma divulgatum OX=1673428 GN=CPM_1404 PE=4 SV=1	NARS; asparaginyl-tRNA synthetase [EC:6.1.1.22]	Aspartyl/asparaginyl-tRNA synthetase	asparagine synthetase A (EC 6.1.1.22)
CSP5_1089	A0A1N5USU2	0.289153	0.0901829	0.489538	0		Predicted small metal-binding protein OS=Cuniculiplasma divulgatum OX=1673428 GN=CPM_1093 PE=4 SV=1
CSP5_0360	A0A1N5SVG5	0.289132	0.161041	2.20234	2.22222	J	SBDS family ribosome maturation protein OS=Cuniculiplasma divulgatum OX=1673428 GN=CPM_0329 PE=4 SV=1	SDO1; ribosome maturation protein SDO1	Ribosome maturation protein Sdo1	RNA-associated protein
CSP5_1579	A0A1N5VYQ2	0.28532	0.209353	1.30614	1.66667	J	50S ribosomal protein L4p OS=Cuniculiplasma divulgatum OX=1673428 GN=CSP5_1579 PE=4 SV=1	RP-L4e; large subunit ribosomal protein L4e	Ribosomal protein L4	One of the primary rRNA binding proteins, this protein initially binds near the 5'-end of the 23S rRNA. It is important during the early stages of 50S assembly. It makes multiple contacts with different domains of the 23S rRNA in the assembled 50S subunit and ribosome (By similarity)
CSP5_0760	A0A1N5U0I1	0.28489	0.0579747	14.9215	10.3333	S	Uncharacterized protein OS=Cuniculiplasma divulgatum OX=1673428 GN=CPM_0756 PE=4 SV=1		Uncharacterized protein	NA
CSP5_1400	A0A1N5VJT7	0.284284	0.183587	0.497894	0.555556	J	30S ribosomal protein S3Ae OS=Cuniculiplasma divulgatum OX=1673428 GN=rps3ae PE=3 SV=1	RP-S3Ae; small subunit ribosomal protein S3Ae	Ribosomal protein S3AE	30S ribosomal protein S3Ae
CSP5_1456	A0A1N5VP23	0.277356	0.280211	1.20203	0.333333	H	Pyridoxal 5'-phosphate synthase subunit PdxS OS=Cuniculiplasma divulgatum OX=1673428 GN=pdxS PE=3 SV=1	pdxS; pyridoxal 5'-phosphate synthase pdxS subunit [EC:4.3.3.6]	Pyridoxine biosynthesis enzyme	Involved in the production of pyridoxal phosphate, probably by incorporating ammonia into the pyridine ring (By similarity)
CSP5_1393	A0A1N5VJ58	0.27706	0.318861	6.96376	5.11111	S	Sulfide:quinone oxidoreductase OS=Cuniculiplasma divulgatum OX=1673428 GN=CPM_1392 PE=4 SV=1	sqr; sulfide:quinone oxidoreductase [EC:1.8.5.4]		FAD-dependent pyridine nucleotide-disulfide oxidoreductase
CSP5_0308	A0A1N5SPI5	0.276949	0.576527	23.71	16.2222	C	Aconitate hydratase OS=Cuniculiplasma divulgatum OX=1673428 GN=CSP5_0308 PE=4 SV=1	ACO; aconitate hydratase [EC:4.2.1.3]	Aconitase A	Aconitate hydratase
CSP5_0400	A0A1N5SYU8	0.272832	0.122391	4.76309	5.66667	J	Elongation factor 1-beta OS=Cuniculiplasma divulgatum OX=1673428 GN=ef1b PE=3 SV=1	EEF1B; elongation factor 1-beta		Promotes the exchange of GDP for GTP in EF-1-alpha GDP, thus allowing the regeneration of EF-1-alpha GTP that could then be used to form the ternary complex EF-1-alpha GTP AAtRNA (By similarity)
CSP5_1994	A0A1N5WUI9	0.27221	0.070858	1.14541	1.55556	E	Cobalamin-independent methionine synthase OS=Cuniculiplasma divulgatum OX=1673428 GN=CSP5_1994 PE=4 SV=1	metE; 5-methyltetrahydropteroyltriglutamate--homocysteine methyltransferase [EC:2.1.1.14]	Methionine synthase II (cobalamin-independent)	Catalyzes the transfer of a methyl group from methylcobalamin and methylcobinamide to homocysteine resulting in methionine formation (By similarity)
CSP5_0443	A0A1N5T3N1	0.27122	0.334965	3.49391	10.2222	J	mRNA 3'-end processing factor OS=Cuniculiplasma divulgatum OX=1673428 GN=CSP5_0443 PE=4 SV=1	putative mRNA 3-end processing factor	5'-3' Exoribonuclease of the beta-lactamase fold involved in RNA processing	Beta-Casp
CSP5_0733	A0A1N5TXX6	0.269944	0.11917	1.57168	2.55556	J	30S ribosomal protein S8e OS=Cuniculiplasma divulgatum OX=1673428 GN=rps8e PE=3 SV=1	RP-S8e; small subunit ribosomal protein S8e	Ribosomal protein S8E	30S ribosomal protein S8e
CSP5_1895	A0A1N5WLU8	0.269237	0.190028	6.585	2.44444	E	Aspartate ammonia-lyase OS=Cuniculiplasma divulgatum OX=1673428 GN=CPM_1834 PE=4 SV=1	aspA; aspartate ammonia-lyase [EC:4.3.1.1]	Aspartate ammonia-lyase	aspartate ammonia-lyase (EC 4.3.1.1)
CSP5_1133	A0A1N5UWN0	0.268124	0.138495	2.58162	1.44444	S	CBS domain protein OS=Cuniculiplasma divulgatum OX=1673428 GN=CPM_1137 PE=4 SV=1		CBS domain	CBS
CSP5_0442	A0A1N5T2Q4	0.266893	0.248003	10.0632	6.11111	F	S-methyl-5'-thioadenosine phosphorylase OS=Cuniculiplasma divulgatum OX=1673428 GN=mtnP PE=3 SV=1	mtaP; 5'-methylthioadenosine phosphorylase [EC:2.4.2.28]	Purine nucleoside phosphorylase	Catalyzes the reversible phosphorylation of S-methyl-5'- thioadenosine (MTA) to adenine and 5-methylthioribose-1-phosphate. Involved in the breakdown of MTA, a major by-product of polyamine biosynthesis. Responsible for the first step in the methionine salvage pathway after MTA has been generated from S- adenosylmethionine. Has broad substrate specificity with 6- aminopurine nucleosides as prefer…
CSP5_0229	A0A1N5SH88	0.266058	0.325303	4.13087	0.666667	I	Acetyl-CoA C-acyltransferase OS=Cuniculiplasma divulgatum OX=1673428 GN=CSP5_0229 PE=4 SV=1	E2.3.1.9; acetyl-CoA C-acetyltransferase [EC:2.3.1.9]	Acetyl-CoA acetyltransferase	acetyl-CoA acetyltransferase (EC 2.3.1.9)
CSP5_0536	A0A1N5TE25	0.263085	0.0772997	3.46788	10.3333	H	Dehypoxanthinylfutalosine cyclase OS=Cuniculiplasma divulgatum OX=1673428 GN=CPM_0508 PE=4 SV=1		FO synthase or thiamine biosynthesis enzyme ThiH	Elp3
CSP5_1717	A0A1N5W8P0	0.262735	0.202912	2.94117	1.66667	O	Peroxiredoxin OS=Cuniculiplasma divulgatum OX=1673428 GN=CPM_1688 PE=3 SV=1	PRDX2_4; peroxiredoxin (alkyl hydroperoxide reductase subunit C) [EC:1.11.1.15]	AhpC/TSA family peroxiredoxin	peroxiredoxin (EC 1.11.1.15)
CSP5_0333	A0A1N5SRZ5	0.262125	0.367173	2.82827	6	L	DNA repair and recombination protein RadA OS=Cuniculiplasma divulgatum OX=1673428 GN=radA PE=3 SV=1	radA; DNA repair protein RadA	RecA/RadA recombinase, contains N-terminal HHH domain	Involved in DNA repair and in homologous recombination. Binds and assemble on single-stranded DNA to form a nucleoprotein filament. Hydrolyzes ATP in a ssDNA-dependent manner and promotes DNA strand exchange between homologous DNA molecules (By similarity)
CSP5_1640	A0A1N5W358	0.258771	0.289874	0.132932	0.111111		CRISPR-associated protein Csb1 OS=Cuniculiplasma divulgatum OX=1673428 GN=CSP5_1640 PE=4 SV=1	csb1; CRISPR-associated protein Csb1
CSP5_0671	A0A1N5TRZ1	0.256086	0.264107	5.94411	10.1111	E	Carboxypeptidase OS=Cuniculiplasma divulgatum OX=1673428 GN=CPM_0649 PE=4 SV=1		Metal-dependent amidase/aminoacylase/carboxypeptidase	Peptidase family M20/M25/M40
CSP5_0319	A0A1N5SQX4	0.256045	0.318861	8.18065	4.22222	H	8-amino-7-ketopelargonate synthase OS=Cuniculiplasma divulgatum OX=1673428 GN=CSP5_0319 PE=3 SV=1	kbl; glycine C-acetyltransferase [EC:2.3.1.29]	7-keto-8-aminopelargonate synthetase or related enzyme	8-amino-7-oxononanoate synthase (EC 2.3.1.47)
CSP5_0288	A0A1N5SMG4	0.254698	0.128833	5.88101	7	J	30S ribosomal protein S12 OS=Cuniculiplasma divulgatum OX=1673428 GN=rps12 PE=3 SV=1	RP-S12; small subunit ribosomal protein S12	Ribosomal protein S12	With S4 and S5 plays an important role in translational accuracy. Located at the interface of the 30S and 50S subunits (By similarity)
CSP5_1328	A0A1N5VDA2	0.252437	0.0805205	2.69328	2.55556	E	Pyruvoyl-dependent arginine decarboxylase OS=Cuniculiplasma divulgatum OX=1673428 GN=pdaD PE=3 SV=1	pdaD; arginine decarboxylase [EC:4.1.1.19]	Pyruvoyl-dependent arginine decarboxylase (PvlArgDC)	pyruvoyl-dependent arginine decarboxylase (EC 4.1.1.19)
CSP5_1559	A0A1N5VYP7	0.251121	0.219016	0.107473	0	J	30S ribosomal protein S5 OS=Cuniculiplasma divulgatum OX=1673428 GN=rps5 PE=3 SV=1	RP-S5; small subunit ribosomal protein S5	Ribosomal protein S5	With S4 and S12 plays an important role in translational accuracy (By similarity)
CSP5_0230	A0A1N5SHL2	0.247796	0.257666	0.328348	0.888889	H	UPF0219 protein CSP5_0230 OS=Cuniculiplasma divulgatum OX=1673428 GN=CSP5_0230 PE=3 SV=1	E2.3.3.10; hydroxymethylglutaryl-CoA synthase [EC:2.3.3.10]	3-hydroxy-3-methylglutaryl CoA synthase	UPF0219 protein
CSP5_0524	A0A1N5TCG3	0.247594	0.0966246	0.777095	0	K	Transcriptional regulator OS=Cuniculiplasma divulgatum OX=1673428 GN=CPM_0496 PE=4 SV=1		Lrp/AsnC family C-terminal domain	AsnC family
CSP5_1961	A0A1N5WUC9	0.244057	0.115949	13.2327	10.6667	J	50S ribosomal protein L31e OS=Cuniculiplasma divulgatum OX=1673428 GN=rpl31e PE=3 SV=1	RP-L31e; large subunit ribosomal protein L31e	Ribosomal protein L31E	50S ribosomal protein L31E
CSP5_1935	A0A1N5WPW0	0.24387	0.161041	13.2709	4.11111	C	Electron transfer flavoprotein subunit beta OS=Cuniculiplasma divulgatum OX=1673428 GN=CPM_1873 PE=4 SV=1	fixA; electron transfer flavoprotein beta subunit	Electron transfer flavoprotein, beta subunit	electron transfer flavoprotein subunit beta
CSP5_0398	A0A1N5SY71	0.242607	0.380057	0.10007	0	G	Phosphomannomutase/phosphoglucomutase OS=Cuniculiplasma divulgatum OX=1673428 GN=CPM_0370 PE=3 SV=1	pmm-pgm; phosphomannomutase / phosphoglucomutase [EC:5.4.2.8 5.4.2.2]	Phosphomannomutase	K15778 phosphomannomutase phosphoglucomutase EC 5.4.2.8 5.4.2.2
CSP5_1793	A0A1N5WEP3	0.241519	0.347848	1.65841	4.33333	V	Type III restriction-modification system subunit M OS=Cuniculiplasma divulgatum OX=1673428 GN=CSP5_1793 PE=4 SV=1			type iii restriction protein res subunit
CSP5_1738	A0A1N5WAV5	0.241005	0.328524	1.33252	0	J	Glutamyl-tRNA(Gln) amidotransferase subunit E OS=Cuniculiplasma divulgatum OX=1673428 GN=gatE PE=3 SV=1	gatE; glutamyl-tRNA(Gln) amidotransferase subunit E [EC:6.3.5.7]		Allows the formation of correctly charged Gln-tRNA(Gln) through the transamidation of misacylated Glu-tRNA(Gln) in organisms which lack glutaminyl-tRNA synthetase. The reaction takes place in the presence of glutamine and ATP through an activated gamma-phospho-Glu-tRNA(Gln). The GatDE system is specific for glutamate and does not act on aspartate (By similarity)
CSP5_0314	A0A1N5SQM0	0.240661	0.257666	1.15118	1.44444	S	TPR repeats containing protein OS=Cuniculiplasma divulgatum OX=1673428 GN=CPM_0283 PE=4 SV=1		TPR repeats containing protein	Tetratricopeptide repeat
CSP5_0502	A0A1N5T8T2	0.239009	0.441252	4.63815	7.66667	E	Aminopeptidase OS=Cuniculiplasma divulgatum OX=1673428 GN=CSP5_0502 PE=3 SV=1			Proteases F1, F2 and F3 degrade oligopeptides produced by Tricorn (themselves probably produced by the proteasome), yielding free amino acids
CSP5_1625	A0A1N5W4I8	0.236037	0.183587	1.69728	3.66667	C	Heavy metal reductase OS=Cuniculiplasma divulgatum OX=1673428 GN=CSP5_1625 PE=4 SV=1	merA; mercuric reductase [EC:1.16.1.1]		mercuric reductase (EC 1.16.1.1)
CSP5_0664	A0A1N5TRT7	0.235536	0.454136	9.25218	11.4444	O	FeS assembly protein SufD OS=Cuniculiplasma divulgatum OX=1673428 GN=CPM_0642 PE=4 SV=1	sufD; Fe-S cluster assembly protein SufD		Uncharacterized protein family (UPF0051)
CSP5_1508	A0A1N5VTS0	0.234589	0.199691	3.20379	3	J	30S ribosomal protein S13 OS=Cuniculiplasma divulgatum OX=1673428 GN=rps13 PE=3 SV=1	RP-S13; small subunit ribosomal protein S13	Ribosomal protein S13	Located at the top of the head of the 30S subunit, it contacts several helices of the 16S rRNA. In the 70S ribosome it contacts the 23S rRNA (bridge B1a) and protein L5 of the 50S subunit (bridge B1b), connecting the 2 subunits
CSP5_0404	A0A1N5SZ57	0.232645	0.209353	4.79109	15.1111	J	Alanine--tRNA ligase OS=Cuniculiplasma divulgatum OX=1673428 GN=alaS PE=3 SV=1	AARS; alanyl-tRNA synthetase [EC:6.1.1.7]	Alanyl-tRNA synthetase	Catalyzes the attachment of alanine to tRNA(Ala) in a two-step reaction alanine is first activated by ATP to form Ala- AMP and then transferred to the acceptor end of tRNA(Ala). Also edits incorrectly charged Ser-tRNA(Ala) and Gly-tRNA(Ala) via its editing domain (By similarity)
CSP5_1357	A0A1N5VER8	0.232247	0.148158	6.06544	18.8889	E	Ornithine carbamoyltransferase OS=Cuniculiplasma divulgatum OX=1673428 GN=CPM_1356 PE=3 SV=1	OTC; ornithine carbamoyltransferase [EC:2.1.3.3]	Ornithine carbamoyltransferase	Reversibly catalyzes the transfer of the carbamoyl group from carbamoyl phosphate (CP) to the N(epsilon) atom of ornithine (ORN) to produce L-citrulline (By similarity)
CSP5_0459	A0A1N5T5B8	0.231889	0.135274	0.523182	1.33333	L	NUDIX family hydrolase OS=Cuniculiplasma divulgatum OX=1673428 GN=CPM_0431 PE=4 SV=1		NUDIX family hydrolase	UDG
CSP5_1382	A0A1N5VHK1	0.229753	0	0.446374	0	J	50S ribosomal protein L40e OS=Cuniculiplasma divulgatum OX=1673428 GN=rpl40e PE=3 SV=1	RP-L40e; large subunit ribosomal protein L40e	Ribosomal protein L40E	50S ribosomal protein
CSP5_2013	A0A1N5WVT8	0.228434	0.215795	10.3215	11	E	Glycine/serine hydroxymethyltransferase OS=Cuniculiplasma divulgatum OX=1673428 GN=CPM_1945 PE=4 SV=1	glyA; glycine hydroxymethyltransferase [EC:2.1.2.1]	Glycine/serine hydroxymethyltransferase	Catalyzes the reversible interconversion of serine and glycine with a modified folate serving as the one-carbon carrier. Also exhibits a pteridine-independent aldolase activity toward beta-hydroxyamino acids, producing glycine and aldehydes, via a retro-aldol mechanism (By similarity)
CSP5_0841	A0A1N5U7M1	0.226634	0.225457	3.8885	10.2222	G	Transaldolase OS=Cuniculiplasma divulgatum OX=1673428 GN=CSP5_0841 PE=4 SV=1	E2.2.1.2; transaldolase [EC:2.2.1.2]	Transaldolase	Transaldolase is important for the balance of metabolites in the pentose-phosphate pathway (By similarity)
CSP5_0663	A0A1N5TRN9	0.224368	0.357511	11.2459	1.44444	O	FeS assembly protein SufB OS=Cuniculiplasma divulgatum OX=1673428 GN=CPM_0641 PE=4 SV=1	sufB; Fe-S cluster assembly protein SufB	Cysteine desulfurase activator SufB	Uncharacterized protein family (UPF0051)
CSP5_0363	A0A1N5SVF3	0.223989	0.112729	6.65516	7.22222	J	Exosome complex component Rrp42 OS=Cuniculiplasma divulgatum OX=1673428 GN=rrp42 PE=3 SV=1	RRP42; exosome complex component RRP42	Exosome complex RNA-binding protein Rrp42, RNase PH superfamily	exosome complex RNA-binding protein Rrp42
CSP5_0595	A0A1N5TKJ0	0.222007	0.186808	4.19335	3	L	DNA gyrase subunit B OS=Cuniculiplasma divulgatum OX=1673428 GN=CPM_0588 PE=4 SV=1	gyrB; DNA gyrase subunit B [EC:5.6.2.2]	Type IIA topoisomerase (DNA gyrase/topo II, topoisomerase IV), B subunit	DNA gyrase subunit B
CSP5_0334	A0A1N5SS79	0.221955	0.209353	10.8721	17	E	Amino acid-binding ACT domain protein OS=Cuniculiplasma divulgatum OX=1673428 GN=CPM_0303 PE=4 SV=1	uncharacterized protein		Inherit from eurNOG: amino acid-binding ACT domain protein
CSP5_0149	A0A1N5SAY5	0.219638	0.434811	1.46419	2.66667	O	Metalloendopeptidase OS=Cuniculiplasma divulgatum OX=1673428 GN=CSP5_0149 PE=4 SV=1	pepO; putative endopeptidase [EC:3.4.24.-]	Predicted metalloendopeptidase	Endothelin-converting enzyme, Metallo peptidase, MEROPS family M13
CSP5_1712	A0A1N5W8E4	0.219615	0.070858	1.56953	2.55556	L	Nucleoid DNA-binding protein OS=Cuniculiplasma divulgatum OX=1673428 GN=CPM_1683 PE=3 SV=1	hupB; DNA-binding protein HU-beta	Bacterial nucleoid DNA-binding protein	DNA-binding protein
CSP5_0424	A0A1N5T175	0.218685	0.154599	0.344397	2	E	Probable glycine cleavage system H protein OS=Cuniculiplasma divulgatum OX=1673428 GN=gcvH PE=3 SV=1	gcvH; glycine cleavage system H protein	Glycine cleavage system H protein (lipoate-binding)	The glycine cleavage system catalyzes the degradation of glycine. The H protein shuttles the methylamine group of glycine from the P protein to the T protein (By similarity)
CSP5_1448	A0A1N5VNM6	0.215623	0.0901829	6.95301	4.66667	J	50S ribosomal protein L10e OS=Cuniculiplasma divulgatum OX=1673428 GN=rpl10e PE=3 SV=1	RP-L10e; large subunit ribosomal protein L10e	Ribosomal protein L10AE/L16	50S ribosomal protein L10e
CSP5_1574	A0A1N5VYF9	0.214013	0.170703	2.1875	9.33333	J	30S ribosomal protein S3 OS=Cuniculiplasma divulgatum OX=1673428 GN=rps3 PE=3 SV=1	RP-S3; small subunit ribosomal protein S3	Ribosomal protein S3	Binds the lower part of the 30S subunit head (By similarity)
CSP5_1851	A0A1N5WIB6	0.208871	0.19647	2.51338	6.22222		Uncharacterized protein OS=Cuniculiplasma divulgatum OX=1673428 GN=CPM_1790 PE=4 SV=1
CSP5_0836	A0A1N5U9C9	0.208263	0.0547539	3.04867	6.33333		Uncharacterized protein OS=Cuniculiplasma divulgatum OX=1673428 GN=CSP5_0836 PE=4 SV=1
CSP5_0202	A0A1N5SF27	0.207771	0.312419	0.864801	2.44444	E	Cystathionine beta-lyase/cystathionine gamma-synthase OS=Cuniculiplasma divulgatum OX=1673428 GN=CSP5_0202 PE=4 SV=1		Cystathionine beta-lyase/cystathionine gamma-synthase	cystathionine gamma-lyase (EC 4.4.1.1)
CSP5_0331	A0A1N5SRJ0	0.207719	0.106287	3.05743	4.66667	S	ATP-grasp superfamily enzyme OS=Cuniculiplasma divulgatum OX=1673428 GN=CPM_0300 PE=4 SV=1	uncharacterized protein	Predicted regulatory AAA ATPase	PAC2 family
CSP5_1439	A0A1N5VN19	0.207258	0.351069	2.32194	6	V	Type I restriction-modification system subunit R OS=Cuniculiplasma divulgatum OX=1673428 GN=CSP5_1439 PE=4 SV=1	hsdR; type I restriction enzyme, R subunit [EC:3.1.21.3]	Type I site-specific restriction-modification system, R (restriction) subunit or related helicase	Type I restriction enzyme R protein N terminus (HSDR_N)
CSP5_1858	A0A1N5WJG8	0.205979	0.183587	3.23227	6.55556		Short-chain dehydrogenase/reductase SDR OS=Cuniculiplasma divulgatum OX=1673428 GN=CSP5_1858 PE=4 SV=1	gdh; glucose 1-dehydrogenase [EC:1.1.1.47]
CSP5_1522	A0A1N5VUX4	0.204037	0.70858	7.0774	6.33333	K	DNA-directed RNA polymerase subunit beta OS=Cuniculiplasma divulgatum OX=1673428 GN=CSP5_1522 PE=3 SV=1	rpoB; DNA-directed RNA polymerase subunit B [EC:2.7.7.6]	DNA-directed RNA polymerase subunit B	DNA-directed RNA polymerase subunit B (EC 2.7.7.6)
CSP5_1326	A0A1N5VD32	0.202288	0.547539	1.52161	1	S	Molybdenum cofactor biosynthesis protein A OS=Cuniculiplasma divulgatum OX=1673428 GN=CPM_1325 PE=4 SV=1	7	7,8-dihydro-6-hydroxymethylpterin dimethyltransferase, radical SAM superfamily enzyme	Radical SAM superfamily
CSP5_0236	A0A1N5SI58	0.201817	0.27699	6.97569	7.22222	J	50S ribosomal protein L1 OS=Cuniculiplasma divulgatum OX=1673428 GN=rpl1 PE=3 SV=1	RP-L1; large subunit ribosomal protein L1	Ribosomal protein L1	Binds directly to 23S rRNA. Probably involved in E site tRNA release (By similarity)
CSP5_1539	A0A1N5VVL8	0.200213	0.0740788	3.91292	8.77778	J	50S ribosomal protein L44e OS=Cuniculiplasma divulgatum OX=1673428 GN=rpl44e PE=3 SV=1	RP-L44e; large subunit ribosomal protein L44e	Ribosomal protein L44E	Binds to the 23S rRNA (By similarity)
CSP5_0015	A0A1N5RZQ3	0.199892	0.27699	2.29329	3	J	Valyl-tRNA synthetase OS=Cuniculiplasma divulgatum OX=1673428 GN=CSP5_0015 PE=3 SV=1	VARS; valyl-tRNA synthetase [EC:6.1.1.9]	Valyl-tRNA synthetase	amino acids such as threonine, to avoid such errors, it has a posttransfer editing activity that hydrolyzes mischarged Thr-tRNA(Val) in a tRNA-dependent manner (By similarity)
CSP5_0381	A0A1N5SWW2	0.198241	0.293095	0.856637	1.44444	E	Oxidoreductase OS=Cuniculiplasma divulgatum OX=1673428 GN=CPM_0352 PE=4 SV=1	gltD; glutamate synthase (NADPH) small chain [EC:1.4.1.13]	NADPH-dependent glutamate synthase beta chain or related oxidoreductase	glutamate synthase
CSP5_1480	A0A1N5VRV6	0.197902	0.125612	10.6754	6.55556	J	50S ribosomal protein L18e OS=Cuniculiplasma divulgatum OX=1673428 GN=rpl18e PE=3 SV=1	RP-L18e; large subunit ribosomal protein L18e	Ribosomal protein L18E	50S ribosomal protein L18e
CSP5_1398	A0A1N5VIN3	0.196137	0.202912	0.661568	2.11111	J	30S ribosomal protein S10 OS=Cuniculiplasma divulgatum OX=1673428 GN=rps10 PE=3 SV=1	RP-S10; small subunit ribosomal protein S10	Ribosomal protein S10	Involved in the binding of tRNA to the ribosomes (By similarity)
CSP5_0227	A0A1N5SHD2	0.19585	0.154599	8.07287	6.55556	O	Peroxiredoxin OS=Cuniculiplasma divulgatum OX=1673428 GN=CSP5_0227 PE=4 SV=1	BCP; peroxiredoxin Q/BCP [EC:1.11.1.15]	Peroxiredoxin	AhpC/TSA family
CSP5_1564	A0A1N5VXR1	0.193705	0.161041	5.22395	5	J	30S ribosomal protein S8 OS=Cuniculiplasma divulgatum OX=1673428 GN=rps8 PE=3 SV=1	RP-S8; small subunit ribosomal protein S8	Ribosomal protein S8	One of the primary rRNA binding proteins, it binds directly to 16S rRNA central domain where it helps coordinate assembly of the platform of the 30S subunit (By similarity)
CSP5_0960	A0A1N5UH49	0.192688	0.122391	15.6164	10.7778	H	D-3-phosphoglycerate dehydrogenase OS=Cuniculiplasma divulgatum OX=1673428 GN=CSP5_0960 PE=3 SV=1	serA; D-3-phosphoglycerate dehydrogenase / 2-oxoglutarate reductase [EC:1.1.1.95 1.1.1.399]	TrkA, K+ transport system, NAD-binding component	D-isomer specific 2-hydroxyacid dehydrogenase, NAD-binding
CSP5_0590	A0A1N5TIY8	0.188881	0.161041	4.57098	4.44444	K	ROK family protein OS=Cuniculiplasma divulgatum OX=1673428 GN=CPM_0583 PE=4 SV=1	glk; glucokinase [EC:2.7.1.2]		ROK family
CSP5_1202	A0A1N5V250	0.188705	0.170703	0.461475	0.555556	J	Endoribonuclease L-PSP OS=Cuniculiplasma divulgatum OX=1673428 GN=CSP5_1202 PE=4 SV=1	ridA; 2-iminobutanoate/2-iminopropanoate deaminase [EC:3.5.99.10]		endoribonuclease L-PSP
CSP5_1362	A0A1N5VF43	0.187765	0.128833	7.06236	15.6667	S	Predicted nucleic-acid-binding protein containing a Zn-ribbon OS=Cuniculiplasma divulgatum OX=1673428 GN=CPM_1361 PE=4 SV=1	uncharacterized protein	OB-fold domain and Zn-ribbon containing protein, possible acyl-CoA-binding protein	DUF35 OB-fold domain
CSP5_0210	A0A1N5SFS3	0.187011	0.27377	20.7696	4.33333	C	Citrate synthase OS=Cuniculiplasma divulgatum OX=1673428 GN=CSP5_0210 PE=3 SV=1	CS; citrate synthase [EC:2.3.3.1]	Citrate synthase	citrate synthase
CSP5_0311	A0A1N5SPP9	0.186894	0.144937	3.38404	0.888889	S	CDGSH-type zinc finger domain protein OS=Cuniculiplasma divulgatum OX=1673428 GN=CPM_0280 PE=4 SV=1		Zinc finger domain containing protein (CDGSH-type)	Iron-binding zinc finger CDGSH type
CSP5_0374	A0A1N5SVW1	0.186467	0.283432	10.7532	10	C	NAD-dependent aldehyde dehydrogenase OS=Cuniculiplasma divulgatum OX=1673428 GN=CSP5_0374 PE=4 SV=1	gabD; succinate-semialdehyde dehydrogenase / glutarate-semialdehyde dehydrogenase [EC:1.2.1.16 1.2.1.79 1.2.1.20]	Lactaldehyde dehydrogenase, Succinate semialdehyde dehydrogenase, a-ketoglutarate semialdehyde dehydrogenase or other NAD-dependent aldehyde dehydrogenase	Aldehyde dehydrogenase family
CSP5_1364	A0A1N5VI37	0.184319	0.0225457	13.8265	15.4444	G	CUT1 family ABC transporter substrate-binding component OS=Cuniculiplasma divulgatum OX=1673428 GN=CPM_1363 PE=4 SV=1	ABC.MS.S; multiple sugar transport system substrate-binding protein	ABC-type sugar transport system, periplasmic component	extracellular solute-binding protein, family 1
CSP5_1546	A0A1N5VXT3	0.183572	0.0483123	5.40671	5.33333		Uncharacterized protein OS=Cuniculiplasma divulgatum OX=1673428 GN=CSP5_1546 PE=4 SV=1		L-asparaginase/archaeal Glu-tRNAGln amidotransferase subunit D
CSP5_1051	A0A1N5UNS1	0.183427	0.231899	2.64675	0	F	Formate--tetrahydrofolate ligase OS=Cuniculiplasma divulgatum OX=1673428 GN=fhs PE=3 SV=1	fhs; formate--tetrahydrofolate ligase [EC:6.3.4.3]	Formyltetrahydrofolate synthetase	formyltetrahydrofolate synthetase
CSP5_0830	A0A1N5U8G1	0.182172	0.161041	2.25099	6.33333	J	SelB-II domain-containing translation elongation factor OS=Cuniculiplasma divulgatum OX=1673428 GN=CSP5_0830 PE=4 SV=1			Elongation factor Tu domain 2
CSP5_1748	A0A1N5WDG9	0.181948	0.267328	1.19131	5.33333	E	Carbamate kinase OS=Cuniculiplasma divulgatum OX=1673428 GN=CPM_1714 PE=3 SV=1	arcC; carbamate kinase [EC:2.7.2.2]	Carbamate kinase	carbamate kinase
CSP5_1286	A0A1N5V8R1	0.181543	0.00644164	2.0683	5.22222	S	RHH-fold DNA-binding ptotein OS=Cuniculiplasma divulgatum OX=1673428 GN=CSP5_1286 PE=4 SV=1		Uncharacterized membrane protein, a component of a putative membrane remodelling system	NA
CSP5_2011	A0A1N5WVQ8	0.180318	0.154599	14.4259	0.444444	E	Glycine cleavage system T protein (Aminomethyltransferase) OS=Cuniculiplasma divulgatum OX=1673428 GN=CSP5_2011 PE=4 SV=1	gcvT; aminomethyltransferase [EC:2.1.2.10]	Glycine cleavage system T protein (aminomethyltransferase)	The glycine cleavage system catalyzes the degradation of glycine (By similarity)
CSP5_0318	A0A1N5SQ77	0.18007	0.309199	3.297	6.22222	M	Sugar phosphate nucleotydyl transferase OS=Cuniculiplasma divulgatum OX=1673428 GN=CSP5_0318 PE=4 SV=1		Nucleoside-diphosphate-sugar pyrophosphorylase involved in lipopolysaccharide biosynthesis/translation initiation factor 2B, gamma/epsilon subunit	Nucleotidyl transferase
CSP5_0998	A0A1N5UJQ0	0.179817	0.199691	14.1736	1.11111	M	Nucleoside-diphosphate-sugar epimerase OS=Cuniculiplasma divulgatum OX=1673428 GN=CPM_1013 PE=4 SV=1	galE; UDP-glucose 4-epimerase [EC:5.1.3.2]		NAD-dependent epimerase dehydratase
CSP5_0463	A0A1N5T5S8	0.178849	0.0483123	6.22986	10.7778	J	50S ribosomal protein L15e OS=Cuniculiplasma divulgatum OX=1673428 GN=rpl15e PE=3 SV=1	RP-L15e; large subunit ribosomal protein L15e	Ribosomal protein L15E	50S ribosomal protein L15e
CSP5_1505	A0A1N5VU14	0.178811	0.238341	0.683459	3.22222	K	DNA-directed RNA polymerase subunit D OS=Cuniculiplasma divulgatum OX=1673428 GN=rpoD PE=3 SV=1	rpoD; DNA-directed RNA polymerase subunit D [EC:2.7.7.6]	DNA-directed RNA polymerase subunit D	DNA-dependent RNA polymerase catalyzes the transcription of DNA into RNA using the four ribonucleoside triphosphates as substrates (By similarity)
CSP5_0787	A0A1N5U2R0	0.177763	0.186808	4.74594	20.3333	M	Glucosamine 6-phosphate synthase OS=Cuniculiplasma divulgatum OX=1673428 GN=CSP5_0787 PE=4 SV=1	glmS; glucosamine---fructose-6-phosphate aminotransferase (isomerizing) [EC:2.6.1.16]		SIS domain
CSP5_0505	A0A1N5T9B5	0.177465	0.219016	10.9279	6.66667	S	CBS domain protein OS=Cuniculiplasma divulgatum OX=1673428 GN=CPM_0477 PE=4 SV=1		CBS domain	CBS
CSP5_0705	A0A1N5TVD2	0.177238	0.154599	0.399561	0	Q	SAM-dependent methyltransferase OS=Cuniculiplasma divulgatum OX=1673428 GN=CSP5_0705 PE=4 SV=1			ubiE/COQ5 methyltransferase family
CSP5_0003	A0A1N5RYF4	0.176941	0.492785	6.11788	24.4444	M	Tricorn protease OS=Cuniculiplasma divulgatum OX=1673428 GN=CSP5_0003 PE=3 SV=1	tri; tricorn protease [EC:3.4.21.-]		serine-type peptidase activity
CSP5_1131	A0A1N5UWI3	0.174637	0.376836	1.19186	1	S	Predicted metal-dependent RNase OS=Cuniculiplasma divulgatum OX=1673428 GN=CPM_1135 PE=4 SV=1	uncharacterized protein	Predicted metal-dependent RNase, consists of a metallo-beta-lactamase domain and an RNA-binding KH domain	Beta-Casp domain
CSP5_0416	A0A1N5T075	0.174223	0.144937	2.66781	10.3333	M	dTDP-4-dehydrorhamnose reductase OS=Cuniculiplasma divulgatum OX=1673428 GN=CPM_0388 PE=4 SV=1	rfbD; dTDP-4-dehydrorhamnose reductase [EC:1.1.1.133]		Male sterility protein
CSP5_1715	A0A1N5W8K3	0.174183	0.467019	8.67003	3.11111	L	DNA primase DnaG OS=Cuniculiplasma divulgatum OX=1673428 GN=dnaG PE=3 SV=1	dnaG; DNA primase [EC:2.7.7.101]	DNA primase (bacterial type)	DNA primase
CSP5_1195	A0A1N5V2R1	0.173414	0.144937	10.1014	8.66667	G	Glucoamylase OS=Cuniculiplasma divulgatum OX=1673428 GN=CPM_1199 PE=4 SV=1		Glycosyl hydrolase family 15	Glycosyl hydrolases family 15
CSP5_0479	A0A1N5T6C5	0.172941	0.106287	15.4496	17.8889	I	Mevalonate pyrophosphate decarboxylase OS=Cuniculiplasma divulgatum OX=1673428 GN=CSP5_0479 PE=4 SV=1	E2.7.1.185; mevalonate-3-kinase [EC:2.7.1.185]	Mevalonate pyrophosphate decarboxylase	Inherit from arCOG: diphosphomevalonate decarboxylase
CSP5_1478	A0A1N5VQZ2	0.171852	0.135274	1.0805	5.33333	J	30S ribosomal protein S9 OS=Cuniculiplasma divulgatum OX=1673428 GN=rps9 PE=3 SV=1	RP-S9; small subunit ribosomal protein S9	Ribosomal protein S9	30S ribosomal protein S9
CSP5_0470	A0A1N5T601	0.171514	0.23512	9.89856	3.33333	I	Acyl-CoA dehydrogenase OS=Cuniculiplasma divulgatum OX=1673428 GN=CSP5_0470 PE=3 SV=1		Acyl-CoA dehydrogenase	acyl-coa dehydrogenase
CSP5_0042	A0A1N5S1D5	0.170813	0	9.01058	11.8889	C	V-type ATP synthase subunit I OS=Cuniculiplasma divulgatum OX=1673428 GN=CPM_0042 PE=3 SV=1	ATPVI; V/A-type H+/Na+-transporting ATPase subunit I	Archaeal/vacuolar-type H+-ATPase subunit I	V-type ATP synthase subunit I (EC 3.6.3.14)
CSP5_0020	A0A1N5S075	0.169607	0.23512	12.496	10.4444	I	Acyl-coenzyme A synthetase/AMP-(Fatty) acid ligase OS=Cuniculiplasma divulgatum OX=1673428 GN=CPM_0020 PE=4 SV=1	ACSS; acetyl-CoA synthetase [EC:6.2.1.1]	Acyl-coenzyme A synthetase/AMP-(fatty) acid ligase	synthetase
CSP5_1697	A0A1N5W844	0.16946	0.135274	3.57881	5.44444	E	Polyamine aminopropyltransferase OS=Cuniculiplasma divulgatum OX=1673428 GN=speE PE=3 SV=1	speE; spermidine synthase [EC:2.5.1.16]	Spermidine synthase	Catalyzes the production of spermidine from putrescine and decarboxylated S-adenosylmethionine (dcSAM), which serves as an aminopropyl donor (By similarity)
CSP5_1658	A0A1N5W4H7	0.169266	0.11917	0.42778	0.444444		Uncharacterized protein OS=Cuniculiplasma divulgatum OX=1673428 GN=CSP5_1658 PE=4 SV=1		Dihydroneopterin aldolase
CSP5_2015	A0A1N5WW05	0.169037	0.173924	2.82828	5.88889	T	KaiC family protein OS=Cuniculiplasma divulgatum OX=1673428 GN=CPM_1947 PE=4 SV=1		Aspartate/tyrosine/aromatic aminotransferase	KaiC
CSP5_0397	A0A1N5SYD1	0.169019	0.151379	2.83736	1.22222	G	2_3-bisphosphoglycerate-independent phosphoglycerate mutase OS=Cuniculiplasma divulgatum OX=1673428 GN=apgM PE=3 SV=1	apgM; 2,3-bisphosphoglycerate-independent phosphoglycerate mutase [EC:5.4.2.12]		Catalyzes the interconversion of 2-phosphoglycerate and 3-phosphoglycerate (By similarity)
CSP5_0722	A0A1N5TX10	0.167399	0.0676372	3.98623	5.88889	E	Xaa-Pro dipeptidase OS=Cuniculiplasma divulgatum OX=1673428 GN=CSP5_0722 PE=3 SV=1			Creatinase/Prolidase N-terminal domain
CSP5_0275	A0A1N5SLI6	0.166388	0.115949	1.63529	1.11111	L	DNA replication initiation complex subunit_ GINS15 family OS=Cuniculiplasma divulgatum OX=1673428 GN=CPM_0243 PE=4 SV=1			NA
CSP5_0486	A0A1N5T7Q7	0.163649	0.225457	1.29866	1.66667	C	Succinate dehydrogenase/fumarate reductase subunit A OS=Cuniculiplasma divulgatum OX=1673428 GN=CSP5_0486 PE=4 SV=1	sdhA; succinate dehydrogenase / fumarate reductase, flavoprotein subunit [EC:1.3.5.1 1.3.5.4]	NAD(FAD)-dependent dehydrogenase	succinate dehydrogenase
CSP5_0943	A0A1N5UH58	0.162103	0.0901829	1.27763	3.66667	S	Uncharacterized protein OS=Cuniculiplasma divulgatum OX=1673428 GN=CSP5_0943 PE=4 SV=1			NA
CSP5_0530	A0A1N5TC93	0.160652	0.373615	0.0788354	0	E	2-aminoadipate transaminase OS=Cuniculiplasma divulgatum OX=1673428 GN=CSP5_0530 PE=4 SV=1	LYSN; 2-aminoadipate transaminase [EC:2.6.1.-]	Transcriptional regulators containing a DNA-binding HTH domain and an aminotransferase domain (MocR family)	Aminotransferase class I and II
CSP5_0038	A0A1N5S1F9	0.159787	0.438031	0.102506	0.777778	C	V-type ATP synthase alpha chain OS=Cuniculiplasma divulgatum OX=1673428 GN=atpA PE=3 SV=1	ATPVA; V/A-type H+/Na+-transporting ATPase subunit A [EC:7.1.2.2 7.2.2.1]	Archaeal/vacuolar-type H+-ATPase subunit A	V-type ATP synthase subunit A (EC 3.6.3.14)
CSP5_1525	A0A1N5VUR5	0.158868	0.338186	0.408528	1.44444	O	Metalloendopeptidase OS=Cuniculiplasma divulgatum OX=1673428 GN=CSP5_1525 PE=4 SV=1	pepO; putative endopeptidase [EC:3.4.24.-]	Predicted metalloendopeptidase	Endothelin-converting enzyme, Metallo peptidase, MEROPS family M13
CSP5_1957	A0A1N5WRK1	0.158853	0.164262	3.7128	1.88889	E	Glutamine synthetase OS=Cuniculiplasma divulgatum OX=1673428 GN=CPM_1895 PE=3 SV=1	glnA; glutamine synthetase [EC:6.3.1.2]	Glutamine synthetase	Glutamine synthetase, catalytic domain
CSP5_1526	A0A1N5VUR7	0.158664	0.286653	1.19323	1.22222	J	Putative methylthioribose-1-phosphate isomerase OS=Cuniculiplasma divulgatum OX=1673428 GN=CSP5_1526 PE=3 SV=1	mtnA; methylthioribose-1-phosphate isomerase [EC:5.3.1.23]	Methylthioribose-1-phosphate isomerase (methionine salvage pathway), a paralog of eIF-2B alpha subunit	Catalyzes the interconversion of methylthioribose-1- phosphate (MTR-1-P) into methylthioribulose-1-phosphate (MTRu-1-P) (By similarity)
CSP5_0458	A0A1N5T4Z3	0.158369	0.219016	2.27808	4.77778	G	Phosphoglycerate kinase OS=Cuniculiplasma divulgatum OX=1673428 GN=pgk PE=3 SV=1	PGK; phosphoglycerate kinase [EC:2.7.2.3]	3-phosphoglycerate kinase	phosphoglycerate kinase (EC 2.7.2.3)
CSP5_1521	A0A1N5VUE4	0.158281	0.58941	4.04776	6.66667	K	DNA-directed RNA polymerase subunit OS=Cuniculiplasma divulgatum OX=1673428 GN=CSP5_1521 PE=3 SV=1	rpoA1; DNA-directed RNA polymerase subunit A' [EC:2.7.7.6]	DNA-directed RNA polymerase subunit A'	DNA-directed RNA polymerase subunit A'' (EC 2.7.7.6)
CSP5_1894	A0A1N5WM63	0.157186	0.128833	4.13081	22.4444	T	UspA family nucleotide-binding protein OS=Cuniculiplasma divulgatum OX=1673428 GN=CPM_1833 PE=4 SV=1		Nucleotide-binding protein, UspA family	UspA domain protein
CSP5_1959	A0A1N5WTR3	0.157166	0.0901829	3.66796	3.66667	S	DNA-binding protein CPM_1897 OS=Cuniculiplasma divulgatum OX=1673428 GN=CPM_1897 PE=3 SV=1	PDCD5; programmed cell death protein 5	DNA-binding TFAR19-related protein, PDSD5 family	DNA-binding protein
CSP5_1067	A0A1N5UQ54	0.155875	0.219016	4.4656	2.55556	E	PepT family ABC transporter substrate-binding component OS=Cuniculiplasma divulgatum OX=1673428 GN=CSP5_1067 PE=4 SV=1		ABC-type transport system, periplasmic component	Bacterial extracellular solute-binding proteins, family 5 Middle
CSP5_1378	A0A1N5VI16	0.155783	0.260886	4.62008	12.7778	C	2-oxoglutarate ferredoxin oxidoreductase subunit beta OS=Cuniculiplasma divulgatum OX=1673428 GN=CSP5_1378 PE=4 SV=1	korB; 2-oxoglutarate/2-oxoacid ferredoxin oxidoreductase subunit beta [EC:1.2.7.3 1.2.7.11]	Pyruvate:ferredoxin oxidoreductase or related 2-oxoacid:ferredoxin oxidoreductase, beta subunit	2-oxoglutarate ferredoxin oxidoreductase subunit beta
CSP5_0757	A0A1N5U091	0.155773	0.231899	2.38613	1.66667	H	Glutamyl-tRNA reductase OS=Cuniculiplasma divulgatum OX=1673428 GN=hemA PE=3 SV=1	hemA; glutamyl-tRNA reductase [EC:1.2.1.70]		Catalyzes the NADPH-dependent reduction of glutamyl- tRNA(Glu) to glutamate 1-semialdehyde (GSA) (By similarity)
CSP5_0011	A0A1N5RZB5	0.15554	0.161041	3.79651	2.11111	S	NAD dependent epimerase/dehydratase family OS=Cuniculiplasma divulgatum OX=1673428 GN=CSP5_0011 PE=4 SV=1		NAD dependent epimerase/dehydratase family	Protein of unknown function (DUF1611)
CSP5_1319	A0A1N5VCZ1	0.155499	0.135274	3.74434	8.22222	J	30S ribosomal protein S15p OS=Cuniculiplasma divulgatum OX=1673428 GN=CPM_1318 PE=3 SV=1	RP-S15; small subunit ribosomal protein S15	Ribosomal protein S15P	30S ribosomal protein S15 S13e
CSP5_0246	A0A1N5SIV5	0.154686	0.222237	3.18757	6	F	Adenylosuccinate synthetase OS=Cuniculiplasma divulgatum OX=1673428 GN=purA PE=3 SV=1	purA; adenylosuccinate synthase [EC:6.3.4.4]	Uncharacterized protein	Plays an important role in the de novo pathway of purine nucleotide biosynthesis. Catalyzes the first committed step in the biosynthesis of AMP from IMP (By similarity)
CSP5_1520	A0A1N5VUI3	0.154084	0.370394	2.02894	2.11111	K	DNA-directed RNA polymerase subunit A'' OS=Cuniculiplasma divulgatum OX=1673428 GN=rpoA2 PE=3 SV=1	rpoA2; DNA-directed RNA polymerase subunit A" [EC:2.7.7.6]	DNA-directed RNA polymerase subunit A''	DNA-directed RNA polymerase subunit A'' (EC 2.7.7.6)
CSP5_0703	A0A1N5TV60	0.153994	0.0805205	4.42835	5.44444	S	Uncharacterized protein OS=Cuniculiplasma divulgatum OX=1673428 GN=CSP5_0703 PE=4 SV=1			Domain of unknown function (DUF1940)
CSP5_1566	A0A1N5VXM5	0.152446	0.128833	2.63658	1.66667	J	50S ribosomal protein L5 OS=Cuniculiplasma divulgatum OX=1673428 GN=rpl5 PE=3 SV=1	RP-L5; large subunit ribosomal protein L5	Ribosomal protein L5	This is 1 of the proteins that binds and probably mediates the attachment of the 5S RNA into the large ribosomal subunit, where it forms part of the central protuberance. In the 70S ribosome it contacts protein S13 of the 30S subunit (bridge B1b), connecting the 2 subunits
CSP5_1989	A0A1N5WVT5	0.151056	0.302757	5.60388	5	I	Acetyl-coenzyme A synthetase OS=Cuniculiplasma divulgatum OX=1673428 GN=CSP5_1989 PE=4 SV=1	ACSS; acetyl-CoA synthetase [EC:6.2.1.1]	Acyl-coenzyme A synthetase/AMP-(fatty) acid ligase	Pfam:DUF3448
CSP5_0796	A0A1N5U5B4	0.150774	0.138495	2.13219	2.55556	K	Transcriptional activator TenA OS=Cuniculiplasma divulgatum OX=1673428 GN=CPM_0792 PE=4 SV=1		Transcriptional activator TenA	TENA/THI-4/PQQC family
CSP5_0121	A0A1N5S8A5	0.149591	0.15782	4.47276	6.33333	K	Type III restriction protein subunit R OS=Cuniculiplasma divulgatum OX=1673428 GN=CSP5_0121 PE=4 SV=1		DNA or RNA helicase of superfamily II	Domain of unknown function (DUF3427)
CSP5_0272	A0A1N5SLD7	0.149324	0.0289874	2.59485	3.11111	S	Uncharacterized protein OS=Cuniculiplasma divulgatum OX=1673428 GN=CSP5_0272 PE=4 SV=1		Uncharacterized protein	NA
CSP5_0842	A0A1N5U9R5	0.14917	0.183587	11.5775	0.444444	G	Transketolase subunit B OS=Cuniculiplasma divulgatum OX=1673428 GN=CSP5_0842 PE=4 SV=1	E2.2.1.1; transketolase [EC:2.2.1.1]	Transketolase, C-terminal subunit	Transketolase, pyrimidine binding domain
CSP5_0085	A0A1N5S5J2	0.148932	0.0740788	2.80748	8	L	Adenine specific DNA methylase Mod OS=Cuniculiplasma divulgatum OX=1673428 GN=CSP5_0085 PE=4 SV=1	mod; adenine-specific DNA-methyltransferase [EC:2.1.1.72]	Adenine specific DNA methylase Mod	DNA methylase
CSP5_1988	A0A1N5WT97	0.148866	0.280211	0.97454	2.55556	S	Aldo/keto reductase family oxidoreductase OS=Cuniculiplasma divulgatum OX=1673428 GN=CSP5_1988 PE=4 SV=1			aldo keto reductase
CSP5_1306	A0A1N5VC02	0.148689	0.257666	2.49607	6.55556	S	Uncharacterized protein OS=Cuniculiplasma divulgatum OX=1673428 GN=CPM_1305 PE=4 SV=1			NA
CSP5_1866	A0A1N5WJT7	0.148674	0.202912	2.0358	3.44444	C	NADH:flavin oxidoreductase OS=Cuniculiplasma divulgatum OX=1673428 GN=CSP5_1866 PE=4 SV=1		NADH:flavin oxidoreductase, Old Yellow Enzyme family	NADH:flavin oxidoreductase / NADH oxidase family
CSP5_1138	A0A1N5UYA4	0.148623	0.0998454	44.7796	23.7778	O	Cyclophilin type peptidyl-prolyl cis-trans isomerase OS=Cuniculiplasma divulgatum OX=1673428 GN=CSP5_1138 PE=4 SV=1		Peptidyl-prolyl cis-trans isomerase (rotamase) - cyclophilin family	Peptidyl-prolyl cis-trans isomerase
CSP5_1257	A0A1N5V6H9	0.147689	0.15782	4.5293	10.4444	H	tRNA sulfurtransferase OS=Cuniculiplasma divulgatum OX=1673428 GN=thiI PE=3 SV=1	thiI; tRNA uracil 4-sulfurtransferase [EC:2.8.1.4]	Methyl-accepting chemotaxis protein	Catalyzes the ATP-dependent transfer of a sulfur to tRNA to produce 4-thiouridine in position 8 of tRNAs, which functions as a near-UV photosensor. Also catalyzes the transfer of sulfur to the sulfur carrier protein ThiS, forming ThiS-thiocarboxylate. This is a step in the synthesis of thiazole, in the thiamine biosynthesis pathway. The sulfur is donated as persulfide by IscS (By similarity)
CSP5_0139	A0A1N5SA42	0.147673	0.190028	0.55056	1.33333	G	Gluconolactonase OS=Cuniculiplasma divulgatum OX=1673428 GN=CPM_0109 PE=4 SV=1	xylC; xylonolactonase [EC:3.1.1.-]		SMP-30 Gluconolaconase LRE domain-containing protein
CSP5_0457	A0A1N5T4A8	0.144737	0.148158	1.35021	0	O	Prefoldin subunit alpha OS=Cuniculiplasma divulgatum OX=1673428 GN=pfdA PE=3 SV=1	pfdA; prefoldin alpha subunit		Molecular chaperone capable of stabilizing a range of proteins. Seems to fulfill an ATP-independent, HSP70-like function in archaeal de novo protein folding (By similarity)
CSP5_1557	A0A1N5VXA4	0.140518	0.112729	2.47078	11.5556	J	50S ribosomal protein L15p OS=Cuniculiplasma divulgatum OX=1673428 GN=CPM_1547 PE=4 SV=1	RP-L15; large subunit ribosomal protein L15	Ribosomal protein L15	50S ribosomal protein L15
CSP5_1135	A0A1N5UVZ9	0.140066	0.122391	2.44829	0	S	Uncharacterized protein OS=Cuniculiplasma divulgatum OX=1673428 GN=CPM_1139 PE=4 SV=1			NA
CSP5_1716	A0A1N5WAN4	0.139852	0.0869621	1.24844	1.22222	O	Predicted ATP-dependent protease family S16 OS=Cuniculiplasma divulgatum OX=1673428 GN=CSP5_1716 PE=4 SV=1	lon; ATP-dependent Lon protease [EC:3.4.21.53]	Predicted ATP-dependent protease	protease La homolog
CSP5_0439	A0A1N5T2C0	0.138706	0.199691	7.22636	11.3333	E	Glycine dehydrogenase subunit 2 OS=Cuniculiplasma divulgatum OX=1673428 GN=CSP5_0439 PE=4 SV=1	gcvPB; glycine dehydrogenase subunit 2 [EC:1.4.4.2]	Glycine cleavage system protein P (pyridoxal-binding), C-terminal domain	The glycine cleavage system catalyzes the degradation of glycine. The P protein binds the alpha-amino group of glycine through its pyridoxal phosphate cofactor
CSP5_0803	A0A1N5U4B4	0.138107	0.267328	6.79545	7.77778	E	4-hydroxyphenylpyruvate dioxygenase OS=Cuniculiplasma divulgatum OX=1673428 GN=CSP5_0803 PE=4 SV=1	HPD; 4-hydroxyphenylpyruvate dioxygenase [EC:1.13.11.27]	Lactoylglutathione lyase or related enzyme	Glyoxalase/Bleomycin resistance protein/Dioxygenase superfamily
CSP5_0812	A0A1N5U5A3	0.138065	0.260886	0.754276	0.888889	E	Aminotransferase OS=Cuniculiplasma divulgatum OX=1673428 GN=CSP5_0812 PE=3 SV=1	aspB; aspartate aminotransferase [EC:2.6.1.1]	Aspartate/tyrosine/aromatic aminotransferase	aspartate aminotransferase (EC 2.6.1.1)
CSP5_0007	A0A1N5RYR0	0.137768	0.0193249	1.84409	0.888889	S	Metal-dependent hydrolase of the beta-lactamase superfamily II OS=Cuniculiplasma divulgatum OX=1673428 GN=CSP5_0007 PE=4 SV=1		Metal-dependent hydrolase of the beta-lactamase superfamily	Metallo-beta-lactamase superfamily
CSP5_1792	A0A1N5WEL5	0.137766	0.650606	2.39238	7.22222	L	Type III restriction-modification system subunit M OS=Cuniculiplasma divulgatum OX=1673428 GN=CSP5_1792 PE=4 SV=1		Adenine specific DNA methylase Mod	DNA Methylase
CSP5_0484	A0A1N5T796	0.136999	0.0128833	6.58566	15	Q	SAM-dependent methyltransferase OS=Cuniculiplasma divulgatum OX=1673428 GN=CSP5_0484 PE=4 SV=1		SAM-dependent methyltransferase	Ribosomal RNA adenine dimethylase
CSP5_0362	A0A1N5SUZ2	0.136537	0.248003	2.94344	9.77778	J	Exosome complex component Rrp41 OS=Cuniculiplasma divulgatum OX=1673428 GN=rrp41 PE=3 SV=1	RRP41; exosome complex component RRP41	Ribonuclease PH	Probably involved in the 3'- 5' degradation of a variety of RNA species
CSP5_1444	A0A1N5VN03	0.136111	0.0676372	18.2203	14.6667	J	Translation initiation factor 5A OS=Cuniculiplasma divulgatum OX=1673428 GN=eif5a PE=3 SV=1	EIF5A; translation initiation factor 5A	Translation elongation factor P (EF-P)/translation initiation factor 5A (eIF-5A)	Functions by promoting the formation of the first peptide bond (By similarity)
CSP5_0031	A0A1N5S0X3	0.135505	0.141716	0.0428899	0.333333	I	Phospholipase D/transphosphatidylase OS=Cuniculiplasma divulgatum OX=1673428 GN=CPM_0031 PE=4 SV=1			Inherit from arCOG: Phospholipase D Transphosphatidylase
CSP5_0438	A0A1N5T261	0.134996	0.193249	0.30619	0	E	Glycine dehydrogenase subunit 1 OS=Cuniculiplasma divulgatum OX=1673428 GN=CPM_0410 PE=4 SV=1	gcvPA; glycine dehydrogenase subunit 1 [EC:1.4.4.2]	Glycine cleavage system protein P (pyridoxal-binding), N-terminal domain	The glycine cleavage system catalyzes the degradation of glycine. The P protein binds the alpha-amino group of glycine through its pyridoxal phosphate cofactor
CSP5_0445	A0A1N5T3K4	0.134074	0.305978	3.69545	17.7778	M	Nucleoside-diphosphate-sugar epimerase OS=Cuniculiplasma divulgatum OX=1673428 GN=CPM_0417 PE=4 SV=1		UDP-sulfoquinovose synthase	NAD dependent epimerase/dehydratase family
CSP5_0816	A0A1N5U7D9	0.133484	0.0676372	1.43202	0.444444	J	Proline--tRNA ligase OS=Cuniculiplasma divulgatum OX=1673428 GN=proS PE=3 SV=1	PARS; prolyl-tRNA synthetase [EC:6.1.1.15]	Prolyl-tRNA synthetase	Catalyzes the attachment of proline to tRNA(Pro) in a two-step reaction proline is first activated by ATP to form Pro- AMP and then transferred to the acceptor end of tRNA(Pro) (By similarity)
CSP5_1679	A0A1N5W5V0	0.13343	0.138495	0.174149	2.11111	M	Dipeptidyl-peptidase VI OS=Cuniculiplasma divulgatum OX=1673428 GN=CSP5_1679 PE=4 SV=1			NlpC/P60 family
CSP5_0801	A0A1N5U4W4	0.132944	0.170703	1.85231	2	Q	Homogentisate 1_2-dioxygenase OS=Cuniculiplasma divulgatum OX=1673428 GN=CSP5_0801 PE=4 SV=1	HGD; homogentisate 1,2-dioxygenase [EC:1.13.11.5]	Homogentisate 1,2-dioxygenase	homogentisate 1,2-dioxygenase
CSP5_0708	A0A1N5TVS6	0.132931	0.309199	2.96857	0	G	Glucose 1-dehydrogenase OS=Cuniculiplasma divulgatum OX=1673428 GN=CSP5_0708 PE=4 SV=1		Threonine dehydrogenase or related Zn-dependent dehydrogenase	Catalyzes the NAD(P)( )-dependent oxidation of D-glucose to D-gluconate via gluconolactone
CSP5_0864	A0A1N5UB67	0.132359	0.0772997	4.81702	12.8889	I	Oxidoreductase OS=Cuniculiplasma divulgatum OX=1673428 GN=CSP5_0864 PE=4 SV=1		Glycine cleavage system protein P (pyridoxal-binding), N-terminal domain	Oxidoreductase domain protein
CSP5_0864	A0A1N5UB67.2	0.132359	0.0772997	4.81702	12.8889	M	Oxidoreductase OS=Cuniculiplasma divulgatum OX=1673428 GN=CSP5_0864 PE=4 SV=1		Glycine cleavage system protein P (pyridoxal-binding), N-terminal domain	Oxidoreductase domain protein
CSP5_1555	A0A1N5VZU7	0.132238	0.106287	7.63694	4.44444	F	Adenylate kinase OS=Cuniculiplasma divulgatum OX=1673428 GN=adkA PE=3 SV=1	adk; adenylate kinase [EC:2.7.4.3]	Archaeal adenylate kinase	adenylate kinase (EC 2.7.4.3)
CSP5_1945	A0A1N5WQI8	0.131416	0.144937	3.36506	2	D	Iron-sulfur cluster carrier protein OS=Cuniculiplasma divulgatum OX=1673428 GN=CPM_1883 PE=3 SV=1		Mrp family protein, ATPase, contains iron-sulfur cluster	ParA/MinD ATPase like
CSP5_0737	A0A1N5TYF6	0.131373	0.215795	1.09131	0.333333	E	Xaa-Pro aminopeptidase OS=Cuniculiplasma divulgatum OX=1673428 GN=CSP5_0737 PE=3 SV=1		Xaa-Pro aminopeptidase	Creatinase/Prolidase N-terminal domain
CSP5_1271	A0A1N5V8M3	0.130852	0.0322082	10.4099	0.555556	J	30S ribosomal protein S27ae OS=Cuniculiplasma divulgatum OX=1673428 GN=rps27ae PE=3 SV=1	RP-S27Ae; small subunit ribosomal protein S27Ae	Ribosomal protein S27AE	30S ribosomal protein S27ae
CSP5_0224	A0A1N5SGR9	0.130499	0.254445	2.19017	5.11111	K	Transcription antiterminator NusG OS=Cuniculiplasma divulgatum OX=1673428 GN=CPM_0190 PE=4 SV=1	nusG; transcription termination/antitermination protein NusG		transcription antitermination protein NusG
CSP5_0030	A0A1N5S0Q7	0.130463	0.138495	3.79794	19.2222	P	Superoxide dismutase OS=Cuniculiplasma divulgatum OX=1673428 GN=CSP5_0030 PE=3 SV=1	SOD2; superoxide dismutase, Fe-Mn family [EC:1.15.1.1]	Superoxide dismutase	Iron/manganese superoxide dismutases, alpha-hairpin domain
CSP5_0441	A0A1N5T3C7	0.130348	0.154599	7.42997	8.88889	L	Replication factor A large subunit OS=Cuniculiplasma divulgatum OX=1673428 GN=CPM_0413 PE=4 SV=1	RFA1; replication factor A1		Replication factor A
CSP5_0578	A0A1N5THJ7	0.129952	0.141716	0.320854	0.222222		Uncharacterized protein OS=Cuniculiplasma divulgatum OX=1673428 GN=CPM_0552 PE=4 SV=1		Ferredoxin
CSP5_0196	A0A1N5SEN8	0.129685	0.296315	3.80867	4.44444	C	Electron transfer flavoprotein subunit alpha/beta OS=Cuniculiplasma divulgatum OX=1673428 GN=CSP5_0196 PE=4 SV=1			Electron transfer flavoprotein FAD-binding domain
CSP5_1095	A0A1N5USP2	0.129	0.138495	7.24175	12	S	TPR repeats containing protein OS=Cuniculiplasma divulgatum OX=1673428 GN=CPM_1099 PE=4 SV=1			Inherit from arCOG: repeat-containing protein
CSP5_0228	A0A1N5SHF3	0.127733	0.0322082	3.94041	5	V	Predicted nucleic-acid-binding protein containing a Zn-ribbon OS=Cuniculiplasma divulgatum OX=1673428 GN=CSP5_0228 PE=4 SV=1	uncharacterized protein	OB-fold domain and Zn-ribbon containing protein, possible acyl-CoA-binding protein	Rubredoxin-like zinc ribbon domain (DUF35_N)
CSP5_1561	A0A1N5VYT9	0.127613	0.0515331	0.35729	0	J	50S ribosomal protein L19e OS=Cuniculiplasma divulgatum OX=1673428 GN=rpl19e PE=3 SV=1	RP-L19e; large subunit ribosomal protein L19e	Ribosomal protein L19E	Binds to the 23S rRNA (By similarity)
CSP5_0518	A0A1N5TB27	0.127392	0.112729	0.998451	2.22222	S	Ribosome recycling factor ABCE1 OS=Cuniculiplasma divulgatum OX=1673428 GN=CPM_0490 PE=4 SV=1	ABCE1; ATP-binding cassette, sub-family E, member 1	Translation initiation factor RLI1, contains Fe-S and AAA+ ATPase domains	RNase L inhibitor
CSP5_0959	A0A1N5UGP3	0.127137	0.222237	3.93913	7.44444	E	Class V aminotransferase OS=Cuniculiplasma divulgatum OX=1673428 GN=CSP5_0959 PE=3 SV=1			Aminotransferase class-V
CSP5_1343	A0A1N5VDG1	0.127124	0.0676372	6.88898	0	J	50S ribosomal protein L24e OS=Cuniculiplasma divulgatum OX=1673428 GN=rpl24e PE=3 SV=1	RP-L24e; large subunit ribosomal protein L24e	Ribosomal protein L24E	Binds to the 23S rRNA (By similarity)
CSP5_0268	A0A1N5SL87	0.12709	0.0934038	0.474399	4		Uncharacterized protein OS=Cuniculiplasma divulgatum OX=1673428 GN=CPM_0236 PE=4 SV=1
CSP5_0862	A0A1N5UA86	0.127023	0.128833	2.82363	3.55556	O	Thiol-disulfide isomerase or thioredoxin OS=Cuniculiplasma divulgatum OX=1673428 GN=CPM_0859 PE=4 SV=1	trxA; thioredoxin 1	Thiol-disulfide isomerase or thioredoxin	K03671 thioredoxin 1
CSP5_0309	A0A1N5SQ32	0.126665	0.557202	0.92498	1.22222	M	Tricorn protease OS=Cuniculiplasma divulgatum OX=1673428 GN=CSP5_0309 PE=3 SV=1	tri; tricorn protease [EC:3.4.21.-]	Dipeptidyl aminopeptidase/acylaminoacyl-peptidase	tricorn protease
CSP5_0401	A0A1N5SYQ5	0.126617	0.0611956	5.7776	4.22222	J	Predicted Zn-ribbon RNA-binding protein with a function in translation OS=Cuniculiplasma divulgatum OX=1673428 GN=CPM_0373 PE=4 SV=1	Zn-ribbon RNA-binding protein	Zn-ribbon RNA-binding protein with a function in translation	Domain of unknown function (DUF1610)
CSP5_1721	A0A1N5W9T4	0.126455	0.11917	1.37884	0.777778	U	Twin-arginine translocase subunit TatA OS=Cuniculiplasma divulgatum OX=1673428 GN=CPM_1692 PE=4 SV=1	tatA; sec-independent protein translocase protein TatA	Sec-independent protein secretion pathway component	Sec-independent protein
CSP5_1118	A0A1N5UW25	0.126403	0.186808	1.25745	0	C	Aldo/keto reductase family oxidoreductase OS=Cuniculiplasma divulgatum OX=1673428 GN=CPM_1122 PE=4 SV=1		Aryl-alcohol dehydrogenase related enzyme	Aldo/keto reductase family
CSP5_0665	A0A1N5TS67	0.126286	0.264107	3.82639	1.77778	E	Cysteine desulfurase OS=Cuniculiplasma divulgatum OX=1673428 GN=CPM_0643 PE=3 SV=1	sufS; cysteine desulfurase / selenocysteine lyase [EC:2.8.1.7 4.4.1.16]		Cysteine desulfurase
CSP5_0383	A0A1N5SXE7	0.125837	0.383278	3.78659	9.11111	J	Serine--tRNA ligase OS=Cuniculiplasma divulgatum OX=1673428 GN=serS PE=3 SV=1	SARS; seryl-tRNA synthetase [EC:6.1.1.11]	Seryl-tRNA synthetase	Catalyzes the attachment of serine to tRNA(Ser). Is also able to aminoacylate tRNA(Sec) with serine, to form the misacylated tRNA L-seryl-tRNA(Sec), which will be further converted into selenocysteinyl-tRNA(Sec) (By similarity)
CSP5_1710	A0A1N5W832	0.124877	0.238341	14.32	8.88889	J	Translation initiation factor aIF2 subunit gamma OS=Cuniculiplasma divulgatum OX=1673428 GN=CSP5_1710 PE=4 SV=1	EIF2S3; translation initiation factor 2 subunit 3	Translation initiation factor 2, gamma subunit eIF-2 gamma, GTPase	eIF-2 functions in the early steps of protein synthesis by forming a ternary complex with GTP and initiator tRNA (By similarity)
CSP5_0332	A0A1N5SRL4	0.124653	0.151379	1.34265	4.55556	G	Glyceraldehyde-3-phosphate dehydrogenase OS=Cuniculiplasma divulgatum OX=1673428 GN=gap PE=3 SV=1	gap2; glyceraldehyde-3-phosphate dehydrogenase (NAD(P)) [EC:1.2.1.59]	Glyceraldehyde-3-phosphate dehydrogenase/erythrose-4-phosphate dehydrogenase	glyceraldehyde-3-phosphate dehydrogenase (EC 1.2.1.59)
CSP5_1001	A0A1N5UKZ6	0.124038	0.219016	2.76365	0.222222	G	Phosphoheptose isomerase OS=Cuniculiplasma divulgatum OX=1673428 GN=CPM_1016 PE=4 SV=1	gmhA; D-sedoheptulose 7-phosphate isomerase [EC:5.3.1.28]	Phosphoheptose isomerase	Catalyzes the isomerization of sedoheptulose 7-phosphate in D-glycero-D-manno-heptose 7-phosphate (By similarity)
CSP5_1507	A0A1N5VU80	0.123825	0.0547539	2.82837	5.55556	J	30S ribosomal protein S4 OS=Cuniculiplasma divulgatum OX=1673428 GN=rps4 PE=3 SV=1	RP-S4; small subunit ribosomal protein S4	Ribosomal protein S4 or related protein	One of the primary rRNA binding proteins, it binds directly to 16S rRNA where it nucleates assembly of the body of the 30S subunit (By similarity)
CSP5_1908	A0A1N5WN85	0.123629	0.293095	8.31631	9.66667	E	Aminopeptidase OS=Cuniculiplasma divulgatum OX=1673428 GN=CSP5_1908 PE=3 SV=1			Proteases F1, F2 and F3 degrade oligopeptides produced by Tricorn (themselves probably produced by the proteasome), yielding free amino acids
CSP5_1174	A0A1N5V1Q6	0.123246	0.515331	5.87241	5.33333	J	Isoleucine--tRNA ligase OS=Cuniculiplasma divulgatum OX=1673428 GN=ileS PE=3 SV=1	IARS; isoleucyl-tRNA synthetase [EC:6.1.1.5]	Isoleucyl-tRNA synthetase	amino acids such as valine, to avoid such errors it has two additional distinct tRNA(Ile)-dependent editing activities. One activity is designated as 'pretransfer' editing and involves the hydrolysis of activated Val-AMP. The other activity is designated 'posttransfer' editing and involves deacylation of mischarged Val-tRNA(Ile) (By similarity)
CSP5_0550	A0A1N5TEL4	0.12233	0.106287	2.18821	3.22222	H	Coenzyme A biosynthesis bifunctional protein CoaBC OS=Cuniculiplasma divulgatum OX=1673428 GN=CSP5_0550 PE=3 SV=1	coaBC; phosphopantothenoylcysteine decarboxylase / phosphopantothenate---cysteine ligase [EC:4.1.1.36 6.3.2.5]		bifunctional phosphopantothenoylcysteine decarboxylase phosphopantothenate synthase (EC 4.1.1.36 6.3.2.5)
CSP5_1902	A0A1N5WPM4	0.121544	0.151379	0.338784	0.444444	I	Beta-hydroxyacid dehydrogenase OS=Cuniculiplasma divulgatum OX=1673428 GN=CPM_1841 PE=4 SV=1	mmsB; 3-hydroxyisobutyrate dehydrogenase [EC:1.1.1.31]	Pyrroline-5-carboxylate reductase	Dehydrogenase
CSP5_0858	A0A1N5U8Y7	0.121299	0.128833	2.54066	5.11111	E	Cysteine synthase A OS=Cuniculiplasma divulgatum OX=1673428 GN=CPM_0855 PE=4 SV=1			Cysteine synthase
CSP5_0242	A0A1N5SIF3	0.121209	0.341407	1.24584	7.44444	E	Glutamate formiminotransferase OS=Cuniculiplasma divulgatum OX=1673428 GN=CPM_0208 PE=4 SV=1	fctD; glutamate formiminotransferase / 5-formyltetrahydrofolate cyclo-ligase [EC:2.1.2.5 6.3.3.2]	Glutamate formiminotransferase	Glutamate formiminotransferase
CSP5_0843	A0A1N5U8W1	0.119425	0.106287	4.19976	4.22222	G	Transketolase subunit A OS=Cuniculiplasma divulgatum OX=1673428 GN=CSP5_0843 PE=4 SV=1	E2.2.1.1; transketolase [EC:2.2.1.1]	Transketolase, N-terminal subunit	transketolase (EC 2.2.1.1)
CSP5_1377	A0A1N5VGW0	0.119356	0.15782	2.32723	5.22222	F	Uridylate kinase OS=Cuniculiplasma divulgatum OX=1673428 GN=CSP5_1377 PE=3 SV=1	pyrH; uridylate kinase [EC:2.7.4.22]		Catalyzes the reversible phosphorylation of UMP to UDP (By similarity)
CSP5_1924	A0A1N5WP67	0.118702	0.106287	1.14272	4.11111	E	Ornithine cyclodeaminase OS=Cuniculiplasma divulgatum OX=1673428 GN=CPM_1863 PE=4 SV=1	ala; alanine dehydrogenase [EC:1.4.1.1]		ornithine cyclodeaminase (EC 4.3.1.12)
CSP5_1291	A0A1N5V9K4	0.118581	0.225457	3.79167	4.11111	G	Enolase OS=Cuniculiplasma divulgatum OX=1673428 GN=eno PE=3 SV=1	ENO; enolase [EC:4.2.1.11]	Enolase	Catalyzes the reversible conversion of 2- phosphoglycerate into phosphoenolpyruvate. It is essential for the degradation of carbohydrates via glycolysis (By similarity)
CSP5_1500	A0A1N5VT47	0.117762	0.144937	1.7559	0.666667	G	2-methylisocitrate lyase OS=Cuniculiplasma divulgatum OX=1673428 GN=prpB PE=3 SV=1	prpB; methylisocitrate lyase [EC:4.1.3.30]	PEP phosphonomutase or related enzyme	Isocitrate lyase family
CSP5_1644	A0A1N5W5W3	0.117562	0.0193249	0.828804	2	G	Alpha-glucosidase OS=Cuniculiplasma divulgatum OX=1673428 GN=CSP5_1644 PE=3 SV=1	malZ; alpha-glucosidase [EC:3.2.1.20]	Pyruvate/2-oxoglutarate dehydrogenase complex, dihydrolipoamide dehydrogenase (E3) component or related enzyme	alpha-glucosidase EC 3.2.1.20
CSP5_1437	A0A1N5VP75	0.117446	0.180366	1.77536	3.66667	V	Type I restriction-modification system subunit M OS=Cuniculiplasma divulgatum OX=1673428 GN=CSP5_1437 PE=4 SV=1	hsdM; type I restriction enzyme M protein [EC:2.1.1.72]	Type I restriction-modification system methyltransferase subunit	N-6 DNA Methylase
CSP5_0340	A0A1N5SSI7	0.116525	0.296315	2.51084	1.88889	E	PepT family ABC transporter ATPase OS=Cuniculiplasma divulgatum OX=1673428 GN=CSP5_0340 PE=4 SV=1	ABC.PE.A; peptide/nickel transport system ATP-binding protein	ABC-type glutathione transport system ATPase component, contains duplicated ATPase domain	Oligopeptide/dipeptide transporter, C-terminal region
CSP5_1330	A0A1N5VDF7	0.115657	0.299536	8.88449	12	I	Short-chain dehydrogenase/reductase SDR OS=Cuniculiplasma divulgatum OX=1673428 GN=CPM_1329 PE=4 SV=1		Short-chain alcohol dehydrogenase	Short-chain dehydrogenase reductase SDR
CSP5_0506	A0A1N5TAK7	0.115518	0.280211	1.386	5.88889	E	Glycine hydroxymethyltransferase OS=Cuniculiplasma divulgatum OX=1673428 GN=CPM_0478 PE=4 SV=1	glyA; glycine hydroxymethyltransferase [EC:2.1.2.1]		Glycine hydroxymethyltransferase
CSP5_0829	A0A1N5U6T7	0.115478	0.0805205	3.91185	4.77778	F	Phosphoribosylamine-glycine ligase OS=Cuniculiplasma divulgatum OX=1673428 GN=CSP5_0829 PE=4 SV=1	purD; phosphoribosylamine---glycine ligase [EC:6.3.4.13]		phosphoribosylamine--glycine ligase (EC 6.3.4.13)
CSP5_1694	A0A1N5W775	0.114889	0.11917	9.20603	3	C	Aldo/keto reductase family oxidoreductase OS=Cuniculiplasma divulgatum OX=1673428 GN=CPM_1665 PE=4 SV=1		Aryl-alcohol dehydrogenase related enzyme	aldo keto reductase
CSP5_0211	A0A1N5SFZ5	0.114514	0.0772997	0.253527	2.44444	Q	Isochorismatase family protein OS=Cuniculiplasma divulgatum OX=1673428 GN=CPM_0177 PE=4 SV=1		Amidase related to nicotinamidase	isochorismatase hydrolase
CSP5_0483	A0A1N5T748	0.112861	0.0257666	2.67743	5.22222	L	DNA ligase OS=Cuniculiplasma divulgatum OX=1673428 GN=lig PE=3 SV=1	LIG1; DNA ligase 1 [EC:6.5.1.1 6.5.1.6 6.5.1.7]	ATP-dependent DNA ligase	DNA ligase that seals nicks in double-stranded DNA during DNA replication, DNA recombination and DNA repair (By similarity)
CSP5_1966	A0A1N5WU53	0.112849	0.128833	3.28914	1.33333	F	Orotidine-5'-phosphate decarboxylase OS=Cuniculiplasma divulgatum OX=1673428 GN=CSP5_1966 PE=4 SV=1	pyrF; orotidine-5'-phosphate decarboxylase [EC:4.1.1.23]		orotidine 5'-phosphate decarboxylase (EC 4.1.1.23)
CSP5_0596	A0A1N5TKH0	0.11232	0.186808	11.8765	4.88889	L	DNA gyrase subunit A OS=Cuniculiplasma divulgatum OX=1673428 GN=CPM_0589 PE=4 SV=1	gyrA; DNA gyrase subunit A [EC:5.6.2.2]	Type IIA topoisomerase (DNA gyrase/topo II, topoisomerase IV), A subunit	DNA gyrase subunit a
CSP5_0587	A0A1N5TJ02	0.112228	0.0579747	5.1997	5		Uncharacterized protein OS=Cuniculiplasma divulgatum OX=1673428 GN=CPM_0580 PE=4 SV=1
CSP5_1158	A0A1N5UXH1	0.111094	0.138495	5.63	4.44444	P	Rhodanese-related sulfurtransferase OS=Cuniculiplasma divulgatum OX=1673428 GN=CSP5_1158 PE=4 SV=1		Rhodanese-related sulfurtransferase	Catalyzes the ATP-dependent transfer of a sulfur to tRNA to produce 4-thiouridine in position 8 of tRNAs, which functions as a near-UV photosensor. Also catalyzes the transfer of sulfur to the sulfur carrier protein ThiS, forming ThiS-thiocarboxylate. This is a step in the synthesis of thiazole, in the thiamine biosynthesis pathway. The sulfur is donated as persulfide by IscS (By similarity)
CSP5_0048	A0A1N5S2H7	0.109958	0.180366	9.70257	15.2222	H	Isopentenyl-diphosphate delta-isomerase OS=Cuniculiplasma divulgatum OX=1673428 GN=fni PE=3 SV=1	idi; isopentenyl-diphosphate Delta-isomerase [EC:5.3.3.2]	FMN-dependent dehydrogenase, includes L-lactate dehydrogenase and type II isopentenyl diphosphate isomerase	Catalyzes the 1,3-allylic rearrangement of the homoallylic substrate isopentenyl (IPP) to its allylic isomer, dimethylallyl diphosphate (DMAPP) (By similarity)
CSP5_1136	A0A1N5UW27	0.109909	0.219016	2.41392	0.777778	F	Phosphoribosylaminoimidazole-succinocarboxamide synthase OS=Cuniculiplasma divulgatum OX=1673428 GN=purC PE=3 SV=1	purC; phosphoribosylaminoimidazole-succinocarboxamide synthase [EC:6.3.2.6]	Phosphoribosylaminoimidazolesuccinocarboxamide (SAICAR) synthase	phosphoribosylaminoimidazole-succinocarboxamide synthase (EC 6.3.2.6)
CSP5_1806	A0A1N5WFV7	0.10979	0.0837413	0.235778	0.777778	S	Predicted metal-binding protein OS=Cuniculiplasma divulgatum OX=1673428 GN=CSP5_1806 PE=4 SV=1		Halocin C8 family bacteriocin	NA
CSP5_0660	A0A1N5TS33	0.109779	0.251224	0.206854	0.444444	M	Nucleoside-diphosphate-sugar epimerase OS=Cuniculiplasma divulgatum OX=1673428 GN=CPM_0638 PE=4 SV=1			NAD-dependent epimerase dehydratase
CSP5_1962	A0A1N5WRX5	0.109696	0.0386498	8.30411	19.8889	J	Translation initiation factor 6 OS=Cuniculiplasma divulgatum OX=1673428 GN=eif6 PE=3 SV=1	EIF6; translation initiation factor 6	Translation initiation factor 6 (eIF-6)	Binds to the 50S ribosomal subunit and prevents its association with the 30S ribosomal subunit to form the 70S initiation complex (By similarity)
CSP5_0555	A0A1N5TG71	0.109597	0.0547539	2.99763	12.3333	K	TrmB family transcriptional regulator OS=Cuniculiplasma divulgatum OX=1673428 GN=CPM_0527 PE=4 SV=1		Sugar-specific transcriptional regulator TrmB	Sugar-specific transcriptional regulator TrmB
CSP5_1828	A0A1N5WH18	0.108901	0.115949	26.7317	5.88889		SAM-dependent methyltransferase OS=Cuniculiplasma divulgatum OX=1673428 GN=CSP5_1828 PE=4 SV=1		SAM-dependent methyltransferase
CSP5_0305	A0A1N5SPS8	0.108619	0.267328	4.7131	4.44444	F	Phosphoribosylaminoimidazole synthetase OS=Cuniculiplasma divulgatum OX=1673428 GN=CPM_0274 PE=4 SV=1	purM; phosphoribosylformylglycinamidine cyclo-ligase [EC:6.3.3.1]	Phosphoribosylaminoimidazole (AIR) synthetase	phosphoribosylaminoimidazole synthetase (EC 6.3.3.1)
CSP5_1998	A0A1N5WUP0	0.108552	0.173924	4.48537	5.44444		Uncharacterized protein OS=Cuniculiplasma divulgatum OX=1673428 GN=CSP5_1998 PE=4 SV=1
CSP5_0837	A0A1N5U7H7	0.108346	0.0934038	0.964597	0.777778	K	GNAT family N-acetyltransferase OS=Cuniculiplasma divulgatum OX=1673428 GN=CSP5_0837 PE=4 SV=1			N-acetyltransferase GCN5
CSP5_1267	A0A1N5V7P2	0.107799	0.190028	0.289126	0.666667	K	DNA-directed RNA polymerase subunit E OS=Cuniculiplasma divulgatum OX=1673428 GN=CSP5_1267 PE=4 SV=1	rpoE1; DNA-directed RNA polymerase subunit E' [EC:2.7.7.6]	DNA-directed RNA polymerase, subunit E'/Rpb7	DNA-directed RNA polymerase, subunit E
CSP5_1558	A0A1N5VX48	0.10767	0.148158	4.75741	9.88889	J	50S ribosomal protein L30 OS=Cuniculiplasma divulgatum OX=1673428 GN=rpl30 PE=3 SV=1	RP-L30; large subunit ribosomal protein L30	Ribosomal protein L30	50S ribosomal protein L30
CSP5_0163	A0A1N5SC53	0.107518	0.154599	0.385405	1.44444	S	Predicted dehydrogenase OS=Cuniculiplasma divulgatum OX=1673428 GN=CSP5_0163 PE=4 SV=1			Oxidoreductase family, C-terminal alpha/beta domain
CSP5_1125	A0A1N5UW01	0.106849	0.0869621	6.4653	3.11111	M	Nucleoside-diphosphate-sugar epimerase OS=Cuniculiplasma divulgatum OX=1673428 GN=CSP5_1125 PE=4 SV=1	galE; UDP-glucose 4-epimerase [EC:5.1.3.2]	Nucleoside-diphosphate-sugar epimerase	NAD dependent epimerase/dehydratase family
CSP5_0778	A0A1N5U3D7	0.106726	0.244782	0.12311	0.777778	C	Acryloyl-coenzyme A reductase OS=Cuniculiplasma divulgatum OX=1673428 GN=CSP5_0778 PE=3 SV=1	acryloyl-coenzyme A reductase [EC:1.3.1.84]	Zn-dependent alcohol dehydrogenase	alcohol dehydrogenase
CSP5_1916	A0A1N5WQ39	0.106308	0.173924	4.45831	8.88889	E	FAD dependent oxidoreductase OS=Cuniculiplasma divulgatum OX=1673428 GN=CSP5_1916 PE=4 SV=1		Glycine/D-amino acid oxidase (deaminating)	Sarcosine oxidase, subunit beta
CSP5_1275	A0A1N5V7N9	0.105055	0.225457	1.68999	2.44444	L	Lhr-like helicase OS=Cuniculiplasma divulgatum OX=1673428 GN=CSP5_1275 PE=4 SV=1	lhr; ATP-dependent helicase Lhr and Lhr-like helicase [EC:3.6.4.-]	Lhr-like helicase with C-terminal Zn finger domain	DEAD/H associated
CSP5_0647	A0A1N5TPP1	0.104343	0.173924	2.84419	6.55556	D	ArsA family efflux pump ATPase OS=Cuniculiplasma divulgatum OX=1673428 GN=CPM_0625 PE=4 SV=1	arsA; arsenite/tail-anchored protein-transporting ATPase [EC:3.6.3.16 3.6.3.-]	Oxyanion-translocating ATPase	Anion-transporting ATPase
CSP5_1682	A0A1N5W6A0	0.103985	0.070858	1.25288	2.77778	I	Prolyl oligopeptidase family protein OS=Cuniculiplasma divulgatum OX=1673428 GN=CSP5_1682 PE=4 SV=1		2-phosphoglycerate kinase fused to 3H domain	alpha beta hydrolase fold-3 domain protein
CSP5_0364	A0A1N5SUV0	0.103939	0.0740788	0.988292	1.88889	J	50S ribosomal protein L37Ae OS=Cuniculiplasma divulgatum OX=1673428 GN=rpl37ae PE=3 SV=1	RP-L37Ae; large subunit ribosomal protein L37Ae	Ribosomal protein L37AE/L43A	Binds to the 23S rRNA (By similarity)
CSP5_0052	A0A1N5S2P5	0.103127	0	0.991993	2.11111		Uncharacterized protein OS=Cuniculiplasma divulgatum OX=1673428 GN=CSP5_0052 PE=4 SV=1
CSP5_1953	A0A1N5WSL9	0.1024	0.254445	3.28619	1.88889	C	Citrate synthase OS=Cuniculiplasma divulgatum OX=1673428 GN=CSP5_1953 PE=3 SV=1	CS; citrate synthase [EC:2.3.3.1]	Citrate synthase	citrate synthase
CSP5_0710	A0A1N5TX69	0.102344	0.0869621	5.66346	5.55556	H	NH(3)-dependent NAD(+) synthetase OS=Cuniculiplasma divulgatum OX=1673428 GN=CSP5_0710 PE=3 SV=1	nadE; NAD+ synthase [EC:6.3.1.5]	Asparagine synthase (glutamine-hydrolyzing)	NAD synthetase (EC 6.3.1.5)
CSP5_0838	A0A1N5U7K4	0.101968	0.135274	0.448922	0.777778	C	Malate dehydrogenase (Oxaloacetate-decarboxylating) OS=Cuniculiplasma divulgatum OX=1673428 GN=CPM_0835 PE=4 SV=1	ME2; malate dehydrogenase (oxaloacetate-decarboxylating) [EC:1.1.1.38]	Malic enzyme	malate oxidoreductase
CSP5_1768	A0A1N5WD97	0.101908	0.112729	4.67074	8	K	Predicted transcriptional regulator OS=Cuniculiplasma divulgatum OX=1673428 GN=CPM_1735 PE=4 SV=1		Predicted transcriptional regulator	NA
CSP5_0278	A0A1N5SMB3	0.101717	0.109508	1.6875	4.33333	O	Proteasome subunit alpha OS=Cuniculiplasma divulgatum OX=1673428 GN=psmA PE=3 SV=1	psmA; proteasome alpha subunit [EC:3.4.25.1]	20S proteasome, alpha subunit	Component of the proteasome core, a large protease complex with broad specificity involved in protein degradation
CSP5_0358	A0A1N5SUV2	0.101676	0.183587	7.67855	9.11111	U	Signal recognition particle 54 kDa protein OS=Cuniculiplasma divulgatum OX=1673428 GN=srp54 PE=3 SV=1	SRP54; signal recognition particle subunit SRP54 [EC:3.6.5.4]	Signal recognition particle GTPase	Involved in targeting and insertion of nascent membrane proteins into the cytoplasmic membrane. Binds to the hydrophobic signal sequence of the ribosome-nascent chain (RNC) as it emerges from the ribosomes. The SRP-RNC complex is then targeted to the cytoplasmic membrane where it interacts with the SRP receptor FtsY (By similarity)
CSP5_1499	A0A1N5VT09	0.101637	0.296315	1.94342	0.333333	S	2-methylcitrate dehydratase OS=Cuniculiplasma divulgatum OX=1673428 GN=CSP5_1499 PE=4 SV=1	prpD; 2-methylcitrate dehydratase [EC:4.2.1.79]	2-methylcitrate dehydratase PrpD	MmgE/PrpD family
CSP5_0024	A0A1N5S0L3	0.101542	0.248003	0.5955	2	F	CTP synthase OS=Cuniculiplasma divulgatum OX=1673428 GN=pyrG PE=3 SV=1	pyrG; CTP synthase [EC:6.3.4.2]	CTP synthase (UTP-ammonia lyase)	Catalyzes the ATP-dependent amination of UTP to CTP with either L-glutamine or ammonia as the source of nitrogen (By similarity)
CSP5_0546	A0A1N5TE42	0.101215	0.0934038	5.99362	9.55556	C	Glycerophosphoryl diester phosphodiesterase OS=Cuniculiplasma divulgatum OX=1673428 GN=CPM_0518 PE=4 SV=1	E3.1.4.46; glycerophosphoryl diester phosphodiesterase [EC:3.1.4.46]		glycerophosphoryl diester phosphodiesterase
CSP5_0279	A0A1N5SME1	0.100771	0.0579747	2.13875	6.55556	S	Predicted CoA-binding protein OS=Cuniculiplasma divulgatum OX=1673428 GN=CPM_0247 PE=4 SV=1	uncharacterized protein	Predicted CoA-binding protein	CoA_binding
CSP5_0206	A0A1N5SFC5	0.0999734	0.357511	1.47244	1.44444	I	3-hydroxyacyl-CoA dehydrogenase OS=Cuniculiplasma divulgatum OX=1673428 GN=CPM_0172 PE=3 SV=1	enoyl-CoA hydratase / 3-hydroxyacyl-CoA dehydrogenase [EC:4.2.1.17 1.1.1.35]	3-hydroxyacyl-CoA dehydrogenase, some fused to Enoyl-CoA hydratase	NAD-dependent glycerol-3-phosphate dehydrogenase N-terminus
CSP5_0746	A0A1N5U111	0.0995108	0.0740788	0.578062	0.777778	J	Archaeosine tRNA-ribosyltransferase OS=Cuniculiplasma divulgatum OX=1673428 GN=CSP5_0746 PE=4 SV=1	tgtA2; archaeosine synthase [EC:2.6.1.97]	Predicted flavoprotein	PUA domain
CSP5_1302	A0A1N5VB12	0.0994265	0.225457	5.31434	5.33333	G	Alpha-glucosidase OS=Cuniculiplasma divulgatum OX=1673428 GN=CSP5_1302 PE=3 SV=1	malZ; alpha-glucosidase [EC:3.2.1.20]		alpha-glucosidase EC 3.2.1.20
CSP5_1532	A0A1N5VV80	0.0993865	0.070858	2.03582	9.33333	S	Carbon-nitrogen hydrolase OS=Cuniculiplasma divulgatum OX=1673428 GN=CSP5_1532 PE=4 SV=1	NIT1; deaminated glutathione amidase [EC:3.5.1.128]		Carbon-nitrogen hydrolase
CSP5_1142	A0A1N5UW15	0.0990044	0	0.530047	2.55556	S	Uncharacterized protein OS=Cuniculiplasma divulgatum OX=1673428 GN=CSP5_1142 PE=4 SV=1			NA
CSP5_1689	A0A1N5W8X4	0.0987209	0.0225457	1.41161	3.44444	J	Aspartyl/glutamyl-tRNA amidotransferase subunit A OS=Cuniculiplasma divulgatum OX=1673428 GN=CPM_1660 PE=4 SV=1	gatA; aspartyl-tRNA(Asn)/glutamyl-tRNA(Gln) amidotransferase subunit A [EC:6.3.5.6 6.3.5.7]		Allows the formation of correctly charged Gln-tRNA(Gln) through the transamidation of misacylated Glu-tRNA(Gln) in organisms which lack glutaminyl-tRNA synthetase. The reaction takes place in the presence of glutamine and ATP through an activated gamma-phospho-Glu-tRNA(Gln) (By similarity)
CSP5_1967	A0A1N5WSC8	0.0981662	0.283432	1.8279	3.22222	S	Coiled-coil protein OS=Cuniculiplasma divulgatum OX=1673428 GN=CPM_1905 PE=4 SV=1		Uncharacterized archaeal coiled-coil protein	Inherit from eurNOG: phosphoserine phosphatase
CSP5_1534	A0A1N5VY52	0.0980907	0.0483123	2.4533	7.22222	L	Type 2 DNA topoisomerase 6 subunit B OS=Cuniculiplasma divulgatum OX=1673428 GN=top6B PE=3 SV=1	top6B; DNA topoisomerase VI subunit B [EC:5.6.2.2]	Intein/homing endonuclease	DNA topoisomerase VI subunit B (EC 5.99.1.3)
CSP5_1270	A0A1N5V8J5	0.0974185	0.0869621	4.02012	10.5556	J	30S ribosomal protein S24e OS=Cuniculiplasma divulgatum OX=1673428 GN=rps24e PE=3 SV=1	RP-S24e; small subunit ribosomal protein S24e	Ribosomal protein S24E	30S ribosomal protein S24e
CSP5_1075	A0A1N5UQ58	0.0972962	0.115949	2.4146	0.555556	O	Prefoldin subunit beta OS=Cuniculiplasma divulgatum OX=1673428 GN=pfdB PE=3 SV=1	pfdB; prefoldin beta subunit	Prefoldin, chaperonin cofactor	Molecular chaperone capable of stabilizing a range of proteins. Seems to fulfill an ATP-independent, HSP70-like function in archaeal de novo protein folding (By similarity)
CSP5_1153	A0A1N5UYN7	0.0972689	0.109508	3.05564	3.88889		Uncharacterized protein OS=Cuniculiplasma divulgatum OX=1673428 GN=CSP5_1153 PE=4 SV=1
CSP5_0353	A0A1N5STY5	0.0968312	0.161041	3.26531	4		Metallo-beta-lactamase superfamily enzyme OS=Cuniculiplasma divulgatum OX=1673428 GN=CSP5_0353 PE=4 SV=1
CSP5_1940	A0A1N5WQC8	0.0955442	0.106287	0.920851	1.22222	H	Cob(I)alamin adenosyltransferase OS=Cuniculiplasma divulgatum OX=1673428 GN=CPM_1878 PE=4 SV=1		Cob(I)alamin adenosyltransferase	Cobalamin adenosyltransferase
CSP5_0529	A0A1N5TD58	0.0954244	0.0322082	2.03559	1.33333	S	GTPase OS=Cuniculiplasma divulgatum OX=1673428 GN=CPM_0501 PE=4 SV=1			Inherit from eurNOG: Ras family
CSP5_0707	A0A1N5TVU2	0.0953488	0.0644164	1.75585	6.77778	H	GTP cyclohydrolase-2 OS=Cuniculiplasma divulgatum OX=1673428 GN=ribA PE=3 SV=1		GTP cyclohydrolase II	Catalyzes the conversion of GTP to 2,5-diamino-6- ribosylamino-4(3H)-pyrimidinone 5'-phosphate (DARP), formate and pyrophosphate (By similarity)
CSP5_0430	A0A1N5T216	0.0948562	0.190028	6.26283	6.77778	T	GvpD gas vesicle protein_ contains RecA/KaiC family ATPase domain OS=Cuniculiplasma divulgatum OX=1673428 GN=CPM_0402 PE=4 SV=1		Nucleoside-triphosphatase THEP1	GvpD gas vesicle
CSP5_0266	A0A1N5SL27	0.0948331	0.148158	0.230533	0	C	NADPH:quinone reductase or related Zn-dependent oxidoreductase OS=Cuniculiplasma divulgatum OX=1673428 GN=CSP5_0266 PE=4 SV=1		NADPH:quinone reductase or related Zn-dependent oxidoreductase	alcohol dehydrogenase
CSP5_0568	A0A1N5TGR8	0.0946284	0.035429	3.525	0.666667	S	Formylglycine-generating sulfatase family enzyme OS=Cuniculiplasma divulgatum OX=1673428 GN=CPM_0540 PE=4 SV=1			Sulfatase-modifying factor enzyme 1
CSP5_0217	A0A1N5SG82	0.0945705	0.251224	1.16144	1	J	Lysine--tRNA ligase OS=Cuniculiplasma divulgatum OX=1673428 GN=lysS PE=3 SV=1	lysK; lysyl-tRNA synthetase, class I [EC:6.1.1.6]	Ribonuclease HII	lysyl-tRNA synthetase (EC 6.1.1.6)
CSP5_0368	A0A1N5SVC8	0.0944479	0.112729	14.3764	23	K	DNA-directed RNA polymerase subunit F OS=Cuniculiplasma divulgatum OX=1673428 GN=CSP5_0368 PE=4 SV=1	rpoF; DNA-directed RNA polymerase subunit F [EC:2.7.7.6]		RNA polymerase Rpb4
CSP5_1323	A0A1N5VD11	0.0943284	0.161041	4.0008	4.77778	I	Oligosaccharyltransferase AglB OS=Cuniculiplasma divulgatum OX=1673428 GN=CSP5_1323 PE=4 SV=1	STT3; dolichyl-diphosphooligosaccharide---protein glycosyltransferase [EC:2.4.99.18]	Dolichol phosphate-mannose mannosyltransferase	Inherit from COG: oligosaccharyl transferase STT3 subunit
CSP5_0699	A0A1N5TUW0	0.0943257	0.170703	0.604205	1.11111	E	Cystathionine gamma-synthase OS=Cuniculiplasma divulgatum OX=1673428 GN=CSP5_0699 PE=4 SV=1	metB; cystathionine gamma-synthase [EC:2.5.1.48]	Cystathionine beta-lyase/cystathionine gamma-synthase	Cys/Met metabolism PLP-dependent enzyme
CSP5_0253	A0A1N5SK35	0.0943253	0.173924	1.32204	3.33333	C	Dihydrolipoyl dehydrogenase OS=Cuniculiplasma divulgatum OX=1673428 GN=CPM_0219 PE=3 SV=1	DLD; dihydrolipoamide dehydrogenase [EC:1.8.1.4]	Pyruvate/2-oxoglutarate dehydrogenase complex, dihydrolipoamide dehydrogenase (E3) component or related enzyme	dihydrolipoamide dehydrogenase (EC 1.8.1.4)
CSP5_0046	A0A1N5S270	0.0941705	0.103066	2.07643	0	M	Nucleoside-diphosphate-sugar epimerase OS=Cuniculiplasma divulgatum OX=1673428 GN=CPM_0046 PE=4 SV=1	galE; UDP-glucose 4-epimerase [EC:5.1.3.2]	Nucleoside-diphosphate-sugar epimerase	UDP-glucose 4-epimerase
CSP5_1143	A0A1N5UXY0	0.0940669	0.103066	0.468213	1.22222	O	Zinc ribbon domain protein OS=Cuniculiplasma divulgatum OX=1673428 GN=CPM_1147 PE=4 SV=1		Zn-ribbon domain containing protein	SPFH domain / Band 7 family
CSP5_0539	A0A1N5TDJ3	0.0939468	0.341407	2.90341	5.55556	F	Inosine-5'-monophosphate dehydrogenase OS=Cuniculiplasma divulgatum OX=1673428 GN=guaB PE=3 SV=1	IMPDH; IMP dehydrogenase [EC:1.1.1.205]	IMP dehydrogenase/GMP reductase	Catalyzes the conversion of inosine 5'-phosphate (IMP) to xanthosine 5'-phosphate (XMP), the first committed and rate- limiting step in the de novo synthesis of guanine nucleotides, and therefore plays an important role in the regulation of cell growth (By similarity)
CSP5_0844	A0A1N5U8W9	0.0937414	0.177145	5.22275	16.1111	D	Cell division protein FtsZ OS=Cuniculiplasma divulgatum OX=1673428 GN=ftsZ PE=3 SV=1	ftsZ; cell division protein FtsZ		Essential cell division protein that forms a contractile ring structure (Z ring) at the future cell division site. The regulation of the ring assembly controls the timing and the location of cell division. One of the functions of the FtsZ ring is to recruit other cell division proteins to the septum to produce a new cell wall between the dividing cells. Binds GTP and shows GTPase activity (By sim…
CSP5_0898	A0A1N5UC75	0.0936319	0.231899	25.9665	6	C	Alcohol dehydrogenase (NADP+) OS=Cuniculiplasma divulgatum OX=1673428 GN=CPM_0895 PE=3 SV=1	yahK; uncharacterized zinc-type alcohol dehydrogenase-like protein [EC:1.-.-.-]		alcohol dehydrogenase
CSP5_0512	A0A1N5TB13	0.0928919	0.260886	6.17611	6.33333	L	DNA polymerase OS=Cuniculiplasma divulgatum OX=1673428 GN=CPM_0484 PE=3 SV=1	pol; DNA polymerase, archaea type [EC:2.7.7.7]	DNA polymerase PolB3	DNA polymerase II (EC 2.7.7.7)
CSP5_1718	A0A1N5WB96	0.09217	0.00644164	0.133306	1.33333	S	Two-layered alpha/beta-sandwich protein OS=Cuniculiplasma divulgatum OX=1673428 GN=CPM_1689 PE=4 SV=1		Carbamoylphosphate synthase large subunit	Thermoplasma acidophilum protein TA0956
CSP5_1069	A0A1N5UPU2	0.091449	0.0386498	1.4879	1	E	PepT family ABC transporter ATPase OS=Cuniculiplasma divulgatum OX=1673428 GN=CSP5_1069 PE=4 SV=1		ABC-type oligopeptide transport system, ATPase component	Oligopeptide/dipeptide transporter, C-terminal region
CSP5_1477	A0A1N5VST0	0.0907767	0.0740788	0.851761	3.55556	K	DNA-directed RNA polymerase subunit N OS=Cuniculiplasma divulgatum OX=1673428 GN=rpoN PE=3 SV=1	rpoN; DNA-directed RNA polymerase subunit N [EC:2.7.7.6]	DNA-directed RNA polymerase, subunit N (RpoN/RPB10)	DNA-dependent RNA polymerase catalyzes the transcription of DNA into RNA using the four ribonucleoside triphosphates as substrates (By similarity)
CSP5_1562	A0A1N5W095	0.0906589	0.0322082	4.66376	5.55556	J	50S ribosomal protein L32e OS=Cuniculiplasma divulgatum OX=1673428 GN=rpl32e PE=3 SV=1	RP-L32e; large subunit ribosomal protein L32e	Ribosomal protein L32E	50S ribosomal protein L32e
CSP5_1294	A0A1N5VAZ7	0.0898234	0.0740788	4.98902	4	H	GTP:adenosylcobinamide-phosphate guanylyltransferase OS=Cuniculiplasma divulgatum OX=1673428 GN=CSP5_1294 PE=4 SV=1	cobY; adenosylcobinamide-phosphate guanylyltransferase [EC:2.7.7.62]		Inherit from arCOG: GTP adenosylcobinamide-phosphate
CSP5_1569	A0A1N5W0E9	0.0896623	0.070858	16.2179	6.77778	J	50S ribosomal protein L14 OS=Cuniculiplasma divulgatum OX=1673428 GN=rpl14 PE=3 SV=1	RP-L14; large subunit ribosomal protein L14	Ribosomal protein L14	Binds to 23S rRNA. Forms part of two intersubunit bridges in the 70S ribosome (By similarity)
CSP5_1161	A0A1N5UXS7	0.0892944	0.151379	13.8186	9.11111	O	Protein GrpE OS=Cuniculiplasma divulgatum OX=1673428 GN=grpE PE=3 SV=1	GRPE; molecular chaperone GrpE		Participates actively in the response to hyperosmotic and heat shock by preventing the aggregation of stress-denatured proteins, in association with DnaK and GrpE. It is the nucleotide exchange factor for DnaK and may function as a thermosensor. Unfolded proteins bind initially to DnaJ
CSP5_0588	A0A1N5TJ42	0.0889737	0.299536	11.8921	18.8889	J	Aspartate--tRNA(Asp) ligase OS=Cuniculiplasma divulgatum OX=1673428 GN=aspS PE=3 SV=1	aspC; nondiscriminating aspartyl-tRNA synthetase [EC:6.1.1.23]	Aspartyl/asparaginyl-tRNA synthetase	aspartyl-tRNA synthetase (EC 6.1.1.12)
CSP5_1344	A0A1N5VET0	0.0887069	0.0450915	1.7499	0	J	30S ribosomal protein S28e OS=Cuniculiplasma divulgatum OX=1673428 GN=rps28e PE=3 SV=1	RP-S28e; small subunit ribosomal protein S28e	Ribosomal protein S28E/S33	30S ribosomal protein S28e
CSP5_1897	A0A1N5WME6	0.0882715	0	7.8884	2.66667	Q	Amidohydrolase OS=Cuniculiplasma divulgatum OX=1673428 GN=CPM_1836 PE=4 SV=1		Imidazolonepropionase or related amidohydrolase	Amidohydrolase family
CSP5_0826	A0A1N5U849	0.0879322	0.0483123	2.81692	11.7778	S	Ribonuclease Z OS=Cuniculiplasma divulgatum OX=1673428 GN=rnz PE=3 SV=1	rnz; ribonuclease Z [EC:3.1.26.11]	Ribonuclease Z, beta-lactamase superfamily hydrolase	Zinc phosphodiesterase, which displays some tRNA 3'- processing endonuclease activity. Probably involved in tRNA maturation, by removing a 3'-trailer from precursor tRNA (By similarity)
CSP5_0833	A0A1N5U9Z5	0.0877738	0.212574	2.2471	6.77778	J	Asparaginyl-tRNA synthetase OS=Cuniculiplasma divulgatum OX=1673428 GN=CSP5_0833 PE=4 SV=1	NARS; asparaginyl-tRNA synthetase [EC:6.1.1.22]	Aspartyl/asparaginyl-tRNA synthetase	asparaginyl-tRNA synthetase (EC 6.1.1.22)
CSP5_1610	A0A1N5W2H3	0.0877088	0.318861	6.84942	7.44444	J	Threonine--tRNA ligase OS=Cuniculiplasma divulgatum OX=1673428 GN=thrS PE=3 SV=1	TARS; threonyl-tRNA synthetase [EC:6.1.1.3]	Threonyl-tRNA synthetase	threonyl-tRNA synthetase (EC 6.1.1.3)
CSP5_1232	A0A1N5V4U1	0.0875303	0.0966246	0.186117	0.888889	O	Peptide methionine sulfoxide reductase MsrA OS=Cuniculiplasma divulgatum OX=1673428 GN=msrA PE=3 SV=1	msrA; peptide-methionine (S)-S-oxide reductase [EC:1.8.4.11]	Peptide methionine sulfoxide reductase	Peptide methionine sulfoxide reductase
CSP5_1732	A0A1N5WA38	0.0872493	0	1.69041	5.11111	C	NADH dehydrogenase subunit I OS=Cuniculiplasma divulgatum OX=1673428 GN=CSP5_1732 PE=4 SV=1	nuoI; NADH-quinone oxidoreductase subunit I [EC:7.1.1.2]	NADH dehydrogenase subunit I	NADH dehydrogenase subunit I (EC 1.6.5.3)
CSP5_1570	A0A1N5VY11	0.0866187	0.106287	9.37205	3.44444	J	30S ribosomal protein S17p OS=Cuniculiplasma divulgatum OX=1673428 GN=CPM_1560 PE=4 SV=1	RP-S17; small subunit ribosomal protein S17	Ribosomal protein S17	One of the primary rRNA binding proteins, it binds specifically to the 5'-end of 16S ribosomal RNA (By similarity)
CSP5_0208	A0A1N5SFS7	0.0865509	0.154599	0.430975	3.88889	O	Thiol-disulfide isomerase or thioredoxin OS=Cuniculiplasma divulgatum OX=1673428 GN=CPM_0174 PE=4 SV=1		Thiol-disulfide isomerase or thioredoxin	Glutaredoxin-like protein
CSP5_0086	A0A1N5S5L5	0.0865404	0.0901829	12.4696	7.44444	V	Type III restriction protein subunit R OS=Cuniculiplasma divulgatum OX=1673428 GN=CSP5_0086 PE=4 SV=1	res; type III restriction enzyme [EC:3.1.21.5]	DNA or RNA helicase of superfamily II	Type III
CSP5_1993	A0A1N5WU17	0.0864118	0.0644164	1.04825	0.666667		Uncharacterized protein OS=Cuniculiplasma divulgatum OX=1673428 GN=CPM_1925 PE=4 SV=1
CSP5_1324	A0A1N5VBR8	0.0860993	0.0418707	4.47737	1	J	Phenylalanyl-tRNA synthetase subunit beta OS=Cuniculiplasma divulgatum OX=1673428 GN=CSP5_1324 PE=4 SV=1	FARSB; phenylalanyl-tRNA synthetase beta chain [EC:6.1.1.20]		phenylalanyl-tRNA synthetase subunit beta (EC 6.1.1.20)
CSP5_0930	A0A1N5UGB1	0.0847334	0.148158	1.30817	1.44444		Uncharacterized protein OS=Cuniculiplasma divulgatum OX=1673428 GN=CPM_0926 PE=4 SV=1
CSP5_1076	A0A1N5UQE8	0.0846096	0.219016	0.603032	0.333333	H	GTP cyclohydrolase MptA OS=Cuniculiplasma divulgatum OX=1673428 GN=mptA PE=3 SV=1	mptA; GTP cyclohydrolase IV [EC:3.5.4.39]		Converts GTP to 7,8-dihydro-D-neopterin 2',3'-cyclic phosphate, the first intermediate in the biosynthesis of coenzyme methanopterin (By similarity)
CSP5_1609	A0A1N5W2F0	0.0838527	0.357511	0.416313	0	E	Aminopeptidase OS=Cuniculiplasma divulgatum OX=1673428 GN=CSP5_1609 PE=3 SV=1			Proteases F1, F2 and F3 degrade oligopeptides produced by Tricorn (themselves probably produced by the proteasome), yielding free amino acids
CSP5_0892	A0A1N5UC08	0.0838233	0.180366	3.79009	6.44444	S	Uncharacterized protein OS=Cuniculiplasma divulgatum OX=1673428 GN=CPM_0889 PE=4 SV=1			Protein of unknown function (DUF3501)
CSP5_1601	A0A1N5W088	0.0837387	0.0547539	2.36033	7.77778		Uncharacterized protein OS=Cuniculiplasma divulgatum OX=1673428 GN=CSP5_1601 PE=4 SV=1
CSP5_0928	A0A1N5UG09	0.083246	0.190028	0.589668	4.22222	O	Chaperonin Hsp20 OS=Cuniculiplasma divulgatum OX=1673428 GN=CPM_0924 PE=3 SV=1		Molecular chaperone (HSP20 family)	small heat shock protein
CSP5_1504	A0A1N5VT67	0.0831202	0.144937	1.15409	0	G	Inositol-phosphate phosphatase OS=Cuniculiplasma divulgatum OX=1673428 GN=CSP5_1504 PE=4 SV=1	E3.1.3.25; myo-inositol-1(or 4)-monophosphatase [EC:3.1.3.25]	Transcriptional regulator, MarR family	monophosphatase
CSP5_1956	A0A1N5WR58	0.083027	0.0644164	5.59106	9.77778	G	Bifunctional NAD(P)H-hydrate repair enzyme OS=Cuniculiplasma divulgatum OX=1673428 GN=nnrD PE=3 SV=1	nnr; ADP-dependent NAD(P)H-hydrate dehydratase [EC:4.2.1.136]		YjeF-related protein N-terminus
CSP5_1713	A0A1N5W8U2	0.08281	0.0322082	0.0872194	0.333333	S	Uncharacterized protein OS=Cuniculiplasma divulgatum OX=1673428 GN=CSP5_1713 PE=4 SV=1			NA
CSP5_0861	A0A1N5UAX4	0.0828046	0.257666	1.78086	4	O	Thioredoxin reductase OS=Cuniculiplasma divulgatum OX=1673428 GN=CPM_0858 PE=4 SV=1	trxB; thioredoxin reductase (NADPH) [EC:1.8.1.9]	Thioredoxin reductase	Reductase
CSP5_1868	A0A1N5WLW8	0.0827455	0.183587	5.65818	5.88889	F	Ribose-phosphate pyrophosphokinase OS=Cuniculiplasma divulgatum OX=1673428 GN=CSP5_1868 PE=3 SV=1	PRPS; ribose-phosphate pyrophosphokinase [EC:2.7.6.1]	Adenine/guanine phosphoribosyltransferase or related PRPP-binding protein	ribose-phosphate pyrophosphokinase (EC 2.7.6.1)
CSP5_0218	A0A1N5SGL3	0.0824026	0.334965	5.49992	8	J	Methionine--tRNA ligase OS=Cuniculiplasma divulgatum OX=1673428 GN=metG PE=3 SV=1	MARS; methionyl-tRNA synthetase [EC:6.1.1.10]	Methionyl-tRNA synthetase	Is required not only for elongation of protein synthesis but also for the initiation of all mRNA translation through initiator tRNA(fMet) aminoacylation (By similarity)
CSP5_1692	A0A1N5W6P8	0.0821722	0.0966246	1.57128	0.666667	M	o-succinylbenzoate synthase OS=Cuniculiplasma divulgatum OX=1673428 GN=menC PE=3 SV=1	menC; O-succinylbenzoate synthase [EC:4.2.1.113]	L-alanine-DL-glutamate epimerase or related enzyme of enolase superfamily	Mandelate racemase / muconate lactonizing enzyme, N-terminal domain
CSP5_1576	A0A1N5W169	0.0819545	0.0257666	1.92066	2.66667	J	30S ribosomal protein S19P OS=Cuniculiplasma divulgatum OX=1673428 GN=rps19p PE=3 SV=1	RP-S19; small subunit ribosomal protein S19	Ribosomal protein S19	Protein S19 forms a complex with S13 that binds strongly to the 16S ribosomal RNA (By similarity)
CSP5_0504	A0A1N5T917	0.0818197	0.209353	5.44341	0.222222	S	U62 family protease subunit B OS=Cuniculiplasma divulgatum OX=1673428 GN=CPM_0476 PE=4 SV=1	tldD; TldD protein	Zn-dependent protease, component of TldD/TldE system	Putative modulator of DNA gyrase
CSP5_1090	A0A1N5UTP8	0.0816527	0	2.21296	5.66667	S	GTP-binding protein OS=Cuniculiplasma divulgatum OX=1673428 GN=CSP5_1090 PE=4 SV=1	NOG1; nucleolar GTP-binding protein	GTP-binding protein, GTP1/Obg family	GTP-binding protein
CSP5_1096	A0A1N5UU79	0.0811742	0.141716	0.606318	2.33333	I	OS=Cuniculiplasma divulgatum OX=1673428 GN=CSP5_1096 PE=4 SV=1	mvaA; hydroxymethylglutaryl-CoA reductase [EC:1.1.1.88]	Hydroxymethylglutaryl-CoA reductase	reductase
CSP5_1685	A0A1N5W6M5	0.0805291	0.0161041	1.52747	1.66667	E	Membrane-anchored cell surface protein OS=Cuniculiplasma divulgatum OX=1673428 GN=CSP5_1685 PE=4 SV=1			Bacterial extracellular solute-binding proteins, family 5 Middle
CSP5_1454	A0A1N5VPB6	0.0805064	0.0225457	21.1997	12.1111	S	UPF0173 metal-dependent hydrolase CSP5_1454 OS=Cuniculiplasma divulgatum OX=1673428 GN=CSP5_1454 PE=3 SV=1		Zn-dependent hydrolase of the beta-lactamase fold	UPF0173 metal-dependent hydrolase
CSP5_1184	A0A1N5V2H7	0.0804961	0.144937	2.29205	5.44444	F	Nucleoside-triphosphatase CPM_1188 OS=Cuniculiplasma divulgatum OX=1673428 GN=CPM_1188 PE=3 SV=1	NTPCR; nucleoside-triphosphatase [EC:3.6.1.15]	Nucleoside-triphosphatase THEP1	Has nucleotide phosphatase activity towards ATP, GTP, CTP, TTP and UTP. May hydrolyze nucleoside diphosphates with lower efficiency (By similarity)
CSP5_1132	A0A1N5UWX1	0.0800408	0.144937	1.85064	5.33333	O	Proteasome subunit beta OS=Cuniculiplasma divulgatum OX=1673428 GN=psmB PE=3 SV=1	psmB; proteasome beta subunit [EC:3.4.25.1]	20S proteasome, beta subunit	Component of the proteasome core, a large protease complex with broad specificity involved in protein degradation
CSP5_1376	A0A1N5VGS6	0.0797879	0.209353	0.691555	0.888889	J	Peptide chain release factor subunit 1 OS=Cuniculiplasma divulgatum OX=1673428 GN=prf1 PE=3 SV=1	ETF1; peptide chain release factor subunit 1	Peptide chain release factor eRF1	Directs the termination of nascent peptide synthesis (translation) in response to the termination codons UAA, UAG and UGA (By similarity)
CSP5_1624	A0A1N5W1Y5	0.079776	0.0966246	3.77314	13.2222		Metallochaperone OS=Cuniculiplasma divulgatum OX=1673428 GN=CSP5_1624 PE=4 SV=1
CSP5_1279	A0A1N5V9S1	0.0795796	0.0483123	0.830015	0.444444	S	Uncharacterized protein OS=Cuniculiplasma divulgatum OX=1673428 GN=CPM_1278 PE=4 SV=1		Uncharacterized protein	NA
CSP5_1749	A0A1N5WBT8	0.0794998	0.0901829	1.14047	0.555556		Uncharacterized protein OS=Cuniculiplasma divulgatum OX=1673428 GN=CPM_1715 PE=4 SV=1
CSP5_0857	A0A1N5UAQ3	0.0791022	0.0869621	0.565961	3.77778	I	Enoyl-CoA hydratase OS=Cuniculiplasma divulgatum OX=1673428 GN=CPM_0854 PE=3 SV=1	crt; enoyl-CoA hydratase [EC:4.2.1.17]		Enoyl-CoA hydratase/isomerase family
CSP5_1668	A0A1N5W7A8	0.0787191	0.225457	8.0395	4.77778	M	Enolase superfamily enzyme OS=Cuniculiplasma divulgatum OX=1673428 GN=CSP5_1668 PE=4 SV=1	ycjG; L-Ala-D/L-Glu epimerase [EC:5.1.1.20]	L-alanine-DL-glutamate epimerase or related enzyme of enolase superfamily	mandelate racemase muconate lactonizing
CSP5_1320	A0A1N5VBD5	0.0785111	0.170703	0.385285	0.555556	L	Single-stranded DNA-specific exonuclease RecJ OS=Cuniculiplasma divulgatum OX=1673428 GN=CSP5_1320 PE=4 SV=1	archaea-specific RecJ-like exonuclease	DHH superfamily phosphohydrolase/exonuclease	DHHA1 domain
CSP5_0244	A0A1N5SIU9	0.077615	0.151379	0.375127	0.444444	E	Threonine dehydratase OS=Cuniculiplasma divulgatum OX=1673428 GN=CSP5_0244 PE=4 SV=1	E4.3.1.19; threonine dehydratase [EC:4.3.1.19]	Threonine dehydratase	threonine dehydratase (EC 4.3.1.19)
CSP5_0040	A0A1N5S1Q4	0.0774436	0	0.0725026	1.77778	C	V-type ATP synthase subunit D OS=Cuniculiplasma divulgatum OX=1673428 GN=atpD PE=3 SV=1	ATPVD; V/A-type H+/Na+-transporting ATPase subunit D	Archaeal/vacuolar-type H+-ATPase subunit D	Produces ATP from ADP in the presence of a proton gradient across the membrane
CSP5_1152	A0A1N5UYN6	0.0774388	0.173924	7.52966	7.55556		Uncharacterized protein OS=Cuniculiplasma divulgatum OX=1673428 GN=CSP5_1152 PE=4 SV=1
CSP5_0599	A0A1N5TKW7	0.077014	0.122391	1.2462	0.555556	H	UbiD family decarboxylase OS=Cuniculiplasma divulgatum OX=1673428 GN=CPM_0592 PE=4 SV=1	ubiD; 4-hydroxy-3-polyprenylbenzoate decarboxylase [EC:4.1.1.98]	3-polyprenyl-4-hydroxybenzoate decarboxylase or related decarboxylase	3-octaprenyl-4-hydroxybenzoate carboxy-lyase
CSP5_1333	A0A1N5VFH4	0.0768676	0.112729	1.91287	2.88889	I	Short-chain dehydrogenase/reductase SDR OS=Cuniculiplasma divulgatum OX=1673428 GN=CPM_1332 PE=4 SV=1			Short-chain dehydrogenase reductase SDR
CSP5_0751	A0A1N5TZP0	0.0764831	0.0869621	0.520386	0.888889	S	MoxR-like ATPase OS=Cuniculiplasma divulgatum OX=1673428 GN=CPM_0747 PE=4 SV=1	moxR; MoxR-like ATPase [EC:3.6.3.-]	AAA+ ATPase of MoxR-like family, a component of a putative secretion system	ATPase family associated with various cellular activities (AAA)
CSP5_1150	A0A1N5UYE3	0.0764418	0.15782	1.09389	3.22222		Predicted ESCRT-III/Snf7 family cell division protein OS=Cuniculiplasma divulgatum OX=1673428 GN=CPM_1154 PE=4 SV=1
CSP5_1772	A0A1N5WFE3	0.075976	0.138495	4.7125	3.11111	L	Replication factor C small subunit OS=Cuniculiplasma divulgatum OX=1673428 GN=CSP5_1772 PE=4 SV=1	rfcS; replication factor C small subunit	Clamp loader ATPase, small subunit	Part of the RFC clamp loader complex which loads the PCNA sliding clamp onto DNA (By similarity)
CSP5_1000	A0A1N5UJH4	0.075516	0.125612	7.31787	4	S	D-glycero-D-manno-heptose 7-phosphate kinase OS=Cuniculiplasma divulgatum OX=1673428 GN=CPM_1015 PE=4 SV=1	hddA; D-glycero-alpha-D-manno-heptose-7-phosphate kinase [EC:2.7.1.168]	Predicted kinase related to galactokinase and mevalonate kinase	GHMP kinases N terminal domain
CSP5_1139	A0A1N5UXC3	0.0754328	0.167483	1.05525	4.77778	H	Nicotinate phosphoribosyltransferase OS=Cuniculiplasma divulgatum OX=1673428 GN=CSP5_1139 PE=4 SV=1	pncB; nicotinate phosphoribosyltransferase [EC:6.3.4.21]	Nicotinic acid phosphoribosyltransferase	nicotinate phosphoribosyltransferase (EC 2.4.2.11)
CSP5_0456	A0A1N5T4R5	0.0752973	0.0901829	6.00324	2.55556	U	Signal recognition particle receptor FtsY OS=Cuniculiplasma divulgatum OX=1673428 GN=CPM_0428 PE=4 SV=1	ftsY; fused signal recognition particle receptor	Signal recognition particle GTPase	Involved in targeting and insertion of nascent membrane proteins into the cytoplasmic membrane. Acts as a receptor for the complex formed by the signal recognition particle (SRP) and the ribosome-nascent chain (RNC) (By similarity)
CSP5_1470	A0A1N5VQA5	0.0750725	0.183587	2.26429	4.33333	C	Aldo/keto reductase family oxidoreductase OS=Cuniculiplasma divulgatum OX=1673428 GN=CPM_1464 PE=4 SV=1			aldo keto reductase
CSP5_1361	A0A1N5VG45	0.0749426	0.19647	0.337153	0.555556	F	Thymidylate synthase ThyX OS=Cuniculiplasma divulgatum OX=1673428 GN=CSP5_1361 PE=4 SV=1			Thymidylate synthase complementing protein
CSP5_1111	A0A1N5UU95	0.0741749	0.0225457	2.53696	7.55556	G	Glycerate 2-kinase OS=Cuniculiplasma divulgatum OX=1673428 GN=CSP5_1111 PE=4 SV=1	gck; glycerate 2-kinase [EC:2.7.1.165]		Hydroxypyruvate reductase
CSP5_1747	A0A1N5WB69	0.0741233	0.103066	3.46252	2.77778	S	Type I phosphoribosyltransferase OS=Cuniculiplasma divulgatum OX=1673428 GN=CSP5_1747 PE=4 SV=1	uncharacterized protein	Hypoxanthine phosphoribosyltransferase	Phosphoribosyl transferase domain
CSP5_1050	A0A1N5UPF3	0.0738041	0.164262	12.9819	5.33333	S	Aldo/keto reductase OS=Cuniculiplasma divulgatum OX=1673428 GN=CPM_1062 PE=4 SV=1			ALDO KETO reductase
CSP5_0480	A0A1N5T7A8	0.0734498	0.0644164	2.30921	4.22222	S	DrsE family protein OS=Cuniculiplasma divulgatum OX=1673428 GN=CPM_0452 PE=4 SV=1			DsrE/DsrF-like family
CSP5_0667	A0A1N5TSD1	0.0734456	0.151379	2.39202	3.33333	L	DNA double-strand break repair Rad50 ATPase OS=Cuniculiplasma divulgatum OX=1673428 GN=rad50 PE=3 SV=1	sbcC; DNA repair protein SbcC/Rad50	ATPase involved in DNA repair, SbcC	Involved in DNA double-strand break repair (DSBR). The Rad50 Mre11 complex possesses single-strand endonuclease activity and ATP-dependent double-strand-specific 3'-5' exonuclease activity. Rad50 provides an ATP-dependent control of Mre11 by unwinding and or repositioning DNA ends into the Mre11 active site (By similarity)
CSP5_1109	A0A1N5UUH5	0.0733309	0.199691	3.43362	2.66667	F	Aspartate carbamoyltransferase OS=Cuniculiplasma divulgatum OX=1673428 GN=pyrB PE=3 SV=1	pyrB; aspartate carbamoyltransferase catalytic subunit [EC:2.1.3.2]	Aspartate carbamoyltransferase, catalytic chain	aspartate carbamoyltransferase
CSP5_1079	A0A1N5UQZ5	0.073044	0.148158	0.175028	0	M	FAD synthetase OS=Cuniculiplasma divulgatum OX=1673428 GN=CSP5_1079 PE=4 SV=1	ribL; FAD synthetase [EC:2.7.7.2]	Cytidylyltransferase fused to conserved domain of DUF357 family	Catalyzes the transfer of the AMP portion of ATP to flavin mononucleotide (FMN) to produce flavin adenine dinucleotide (FAD) coenzyme (By similarity)
CSP5_0429	A0A1N5T1P8	0.0729787	0.0934038	1.34211	1.22222	H	Delta-aminolevulinic acid dehydratase OS=Cuniculiplasma divulgatum OX=1673428 GN=CPM_0401 PE=3 SV=1	hemB; porphobilinogen synthase [EC:4.2.1.24]	Delta-aminolevulinic acid dehydratase	Delta-aminolevulinic acid dehydratase
CSP5_1971	A0A1N5WSK1	0.0729549	0.270549	8.80575	6.11111	E	Acylaminoacyl-peptidase OS=Cuniculiplasma divulgatum OX=1673428 GN=CSP5_1971 PE=4 SV=1			Prolyl oligopeptidase family
CSP5_0547	A0A1N5TF93	0.0722677	0.241561	2.59099	2.22222	G	Pyruvate phosphate dikinase OS=Cuniculiplasma divulgatum OX=1673428 GN=CPM_0519 PE=4 SV=1	ppdK; pyruvate, orthophosphate dikinase [EC:2.7.9.1]	Phosphoenolpyruvate synthase/pyruvate phosphate dikinase	pyruvate, phosphate dikinase (EC 2.7.9.1)
CSP5_1968	A0A1N5WS32	0.071329	0.190028	7.75906	10	M	Mannose-1-phosphate guanyltransferase OS=Cuniculiplasma divulgatum OX=1673428 GN=CSP5_1968 PE=4 SV=1	GMPP; mannose-1-phosphate guanylyltransferase [EC:2.7.7.13]	N-acetylglucosamine-1-phosphate uridyltransferase	Mannose-1-phosphate guanyltransferase
CSP5_1190	A0A1N5V0Q0	0.0711104	0.0740788	5.8081	5.55556	I	Acyl-CoA hydrolase OS=Cuniculiplasma divulgatum OX=1673428 GN=CPM_1194 PE=4 SV=1		Acyl-CoA hydrolase	Acyl-CoA hydrolase
CSP5_0712	A0A1N5TXC9	0.0710172	0.0225457	1.35833	5	N	Type II secretion system ATPase subunit OS=Cuniculiplasma divulgatum OX=1673428 GN=CSP5_0712 PE=4 SV=1	flaI-A; archaeal flagellar protein FlaI		type II secretion system protein E
CSP5_1642	A0A1N5W363	0.0707189	0.11917	0.183229	0.888889	V	CRISPR-associated helicase Cas3 OS=Cuniculiplasma divulgatum OX=1673428 GN=CSP5_1642 PE=4 SV=1	cas3; CRISPR-associated endonuclease/helicase Cas3 [EC:3.1.-.- 3.6.4.-]		CRISPR-associated helicase, Cas3
CSP5_0657	A0A1N5TS54	0.0698682	0.132054	2.83195	3.88889	G	Bifunctional phosphoglucose/phosphomannose isomerase OS=Cuniculiplasma divulgatum OX=1673428 GN=CPM_0635 PE=4 SV=1	pgi-pmi; glucose/mannose-6-phosphate isomerase [EC:5.3.1.9 5.3.1.8]		bifunctional phosphoglucose phosphomannose isomerase
CSP5_0375	A0A1N5SWF9	0.069621	0.225457	0.0422283	0	E	Thiamine pyrophosphate-dependent enzyme OS=Cuniculiplasma divulgatum OX=1673428 GN=CSP5_0375 PE=3 SV=1	E2.2.1.6L; acetolactate synthase I/II/III large subunit [EC:2.2.1.6]	ABC-type glutathione transport system ATPase component, contains duplicated ATPase domain	Acetolactate synthase
CSP5_0868	A0A1N5UBV0	0.0695067	0.0869621	2.8435	5.11111	S	PRC-barrel domain protein OS=Cuniculiplasma divulgatum OX=1673428 GN=CPM_0865 PE=4 SV=1		Protein implicated in RNA metabolism, contains PRC-barrel domain	PRC-barrel domain protein
CSP5_0542	A0A1N5TER2	0.0692508	0	3.38371	4.44444	V	Pep5E family ABC transporter ATPase OS=Cuniculiplasma divulgatum OX=1673428 GN=CPM_0514 PE=4 SV=1			ABC transporter
CSP5_0001	A0A1N5RXP3	0.0689796	0.151379	3.24866	3.22222	L	DNA topoisomerase 1 OS=Cuniculiplasma divulgatum OX=1673428 GN=topA PE=3 SV=1	topA; DNA topoisomerase I [EC:5.6.2.1]	Topoisomerase IA	DNA topoisomerase I (EC 5.99.1.2)
CSP5_1553	A0A1N5VZ57	0.0688503	0.0161041	2.46387	3.33333	F	Cytidylate kinase OS=Cuniculiplasma divulgatum OX=1673428 GN=CSP5_1553 PE=4 SV=1	cmk; CMP/dCMP kinase [EC:2.7.4.25]	Broad-specificity NMP kinase	cytidylate kinase (EC 2.7.4.14)
CSP5_0824	A0A1N5U6E7	0.0681035	0.450915	3.12864	6	D	Chromosome partition protein Smc OS=Cuniculiplasma divulgatum OX=1673428 GN=smc PE=3 SV=1	smc; chromosome segregation protein		Required for chromosome condensation and partitioning (By similarity)
CSP5_0329	A0A1N5SRC8	0.0678963	0.270549	6.71613	3.88889	J	Glycyl-tRNA synthetase OS=Cuniculiplasma divulgatum OX=1673428 GN=CSP5_0329 PE=4 SV=1	GARS; glycyl-tRNA synthetase [EC:6.1.1.14]	Glycyl-tRNA synthetase (class II)	glycyl-tRNA synthetase (EC 6.1.1.14)
CSP5_1130	A0A1N5UVG9	0.0678956	0.0998454	5.30544	17		Uncharacterized protein OS=Cuniculiplasma divulgatum OX=1673428 GN=CSP5_1130 PE=4 SV=1
CSP5_0497	A0A1N5T8K0	0.0678886	0.0386498	0.658726	0.666667	F	N5-carboxyaminoimidazole ribonucleotide mutase OS=Cuniculiplasma divulgatum OX=1673428 GN=purE PE=3 SV=1	purE; 5-(carboxyamino)imidazole ribonucleotide mutase [EC:5.4.99.18]	Phosphoribosylcarboxyaminoimidazole (NCAIR) mutase	Catalyzes the conversion of N5-carboxyaminoimidazole ribonucleotide (N5-CAIR) to 4-carboxy-5-aminoimidazole ribonucleotide (CAIR) (By similarity)
CSP5_0359	A0A1N5SU68	0.0677611	0.0740788	9.35107	17.6667	K	Transcription termination factor Tfs OS=Cuniculiplasma divulgatum OX=1673428 GN=CPM_0328 PE=3 SV=1	tfs; transcription factor S	DNA-directed RNA polymerase, subunit M/Transcription elongation factor TFIIS	DNA-dependent RNA polymerase catalyzes the transcription of DNA into RNA using the four ribonucleoside triphosphates as substrates (By similarity)
CSP5_0132	A0A1N5S995	0.0676667	0.0611956	1.09386	7.33333	I	Acyl-CoA synthetase (AMP-forming)/AMP-acid ligase II OS=Cuniculiplasma divulgatum OX=1673428 GN=CPM_0102 PE=4 SV=1	ACSF2; fatty-acyl-CoA synthase [EC:6.2.1.-]	Acyl-CoA synthetase (AMP-forming)/AMP-acid ligase II	long-chain-fatty-acid--CoA ligase (EC 2.3.1.86)
CSP5_1818	A0A1N5WG68	0.0675917	0.0161041	0.337825	0.444444	L	IS3 family transposase OrfB OS=Cuniculiplasma divulgatum OX=1673428 GN=CSP5_1818 PE=4 SV=1			transposase IS3 family protein integrase
CSP5_1329	A0A1N5VC40	0.0657152	0.0998454	7.2744	13.1111	J	Leucyl-tRNA synthetase OS=Cuniculiplasma divulgatum OX=1673428 GN=CPM_1328 PE=3 SV=1	LARS; leucyl-tRNA synthetase [EC:6.1.1.4]		leucyl-tRNA synthetase (EC 6.1.1.4)
CSP5_0355	A0A1N5SUW2	0.065693	0.135274	0.858753	1.22222	I	3-ketoacyl-(Acyl-carrier-protein) reductase OS=Cuniculiplasma divulgatum OX=1673428 GN=CSP5_0355 PE=4 SV=1	fabG; 3-oxoacyl-[acyl-carrier protein] reductase [EC:1.1.1.100]	Short-chain alcohol dehydrogenase	3-ketoacyl-ACP reductase (EC 1.1.1.100)
CSP5_2012	A0A1N5WXF9	0.0649246	0.0644164	3.53101	5	H	Pyridoxal 5'-phosphate synthase subunit PdxT OS=Cuniculiplasma divulgatum OX=1673428 GN=pdxT PE=3 SV=1	pdxT; 5'-phosphate synthase pdxT subunit [EC:4.3.3.6]	Predicted glutamine amidotransferase involved in pyridoxine biosynthesis	Involved in the hydrolysis of glutamine to glutamate and ammonia. Channels an ammonia molecule to PdxS (By similarity)
CSP5_0766	A0A1N5U0Q8	0.0648336	0.106287	3.15	7.77778	F	Dihydroorotate dehydrogenase OS=Cuniculiplasma divulgatum OX=1673428 GN=pyrD PE=3 SV=1	pyrDI; dihydroorotate dehydrogenase (NAD+) catalytic subunit [EC:1.3.1.14]	Dihydroorotate dehydrogenase	Catalyzes the conversion of dihydroorotate to orotate
CSP5_0666	A0A1N5TRW7	0.0648148	0.00966246	7.21603	8.88889	C	FeS cluster assembly scaffold protein NifU OS=Cuniculiplasma divulgatum OX=1673428 GN=CPM_0644 PE=4 SV=1	iscU; nitrogen fixation protein NifU and related proteins		Suf system fes assembly protein, nifu family
CSP5_0704	A0A1N5TW72	0.0644881	0.112729	3.71919	7.55556	M	dTDP-glucose 4_6-dehydratase/4-epimerase OS=Cuniculiplasma divulgatum OX=1673428 GN=CSP5_0704 PE=4 SV=1	E7.1.1.2; NADH dehydrogenase [EC:7.1.1.2]		NmrA-like family
CSP5_0044	A0A1N5S1W8	0.0640555	0.0772997	0.848317	0	E	Subgroup Ib aspartate aminotransferase OS=Cuniculiplasma divulgatum OX=1673428 GN=CSP5_0044 PE=4 SV=1			Aminotransferase class I and II
CSP5_1082	A0A1N5UR86	0.0638644	0.186808	0.780536	0.333333	S	HD superfamily phosphohydrolase OS=Cuniculiplasma divulgatum OX=1673428 GN=CSP5_1082 PE=4 SV=1	uncharacterized protein	HD superfamily phosphohydrolase	HDc
CSP5_0035	A0A1N5S1M2	0.0638454	0.0257666	3.86796	4.77778		A-type Na(+)_H(+)-transporting-ATP synthase subunit E OS=Cuniculiplasma divulgatum OX=1673428 GN=CPM_0035 PE=4 SV=1	ATPVE; V/A-type H+/Na+-transporting ATPase subunit E	Archaeal/vacuolar-type H+-ATPase subunit E
CSP5_1518	A0A1N5VVE0	0.0637958	0.0837413	4.52084	4.77778	J	Translation initiation factor 1A OS=Cuniculiplasma divulgatum OX=1673428 GN=eif1a PE=3 SV=1	EIF1A; translation initiation factor 1A	Translation initiation factor 1 (IF-1)	Seems to be required for maximal rate of protein biosynthesis. Enhances ribosome dissociation into subunits and stabilizes the binding of the initiator Met-tRNA(I) to 40 S ribosomal subunits (By similarity)
CSP5_0805	A0A1N5U4T0	0.0628329	0.151379	1.47359	9.88889	O	Thioredoxin domain protein OS=Cuniculiplasma divulgatum OX=1673428 GN=CSP5_0805 PE=4 SV=1	uncharacterized protein		Pfam:DUF255
CSP5_1164	A0A1N5UYA8	0.0625151	0.0740788	0.668166	0.444444	T	UspA family nucleotide-binding protein OS=Cuniculiplasma divulgatum OX=1673428 GN=CSP5_1164 PE=4 SV=1			Universal stress protein family
CSP5_1346	A0A1N5VEV3	0.0617762	0.0579747	3.22385	5.33333	E	4-hydroxy-tetrahydrodipicolinate synthase OS=Cuniculiplasma divulgatum OX=1673428 GN=CSP5_1346 PE=4 SV=1	dapA; 4-hydroxy-tetrahydrodipicolinate synthase [EC:4.3.3.7]		lyase activity
CSP5_1144	A0A1N5UXQ0	0.0617205	0.154599	1.62463	5.44444		Zinc finger protein OS=Cuniculiplasma divulgatum OX=1673428 GN=CPM_1148 PE=4 SV=1		Uncharacterized membrane protein
CSP5_0207	A0A1N5SFE9	0.0616189	0.109508	1.58338	7	I	Sterol carrier protein OS=Cuniculiplasma divulgatum OX=1673428 GN=CPM_0173 PE=4 SV=1			sterol carrier protein
CSP5_1664	A0A1N5W5K5	0.0615019	0.0257666	0.261211	1.11111	E	DD-carboxypeptidase OS=Cuniculiplasma divulgatum OX=1673428 GN=CSP5_1664 PE=4 SV=1		CRISPR-associated protein Cas1	Beta-lactamase
CSP5_0369	A0A1N5SV93	0.060962	0.0934038	3.55557	7.77778	J	Predicted RNA-binding protein OS=Cuniculiplasma divulgatum OX=1673428 GN=CSP5_0369 PE=4 SV=1	putative nucleotide binding protein	Predicted RNA-binding protein	Protein of unknown function (DUF655)
CSP5_1421	A0A1N5VLK1	0.0605488	0.0772997	0.351231	0.555556	O	Peroxiredoxin OS=Cuniculiplasma divulgatum OX=1673428 GN=CSP5_1421 PE=4 SV=1	BCP; peroxiredoxin Q/BCP [EC:1.11.1.15]	Peroxiredoxin	alkyl hydroperoxide reductase Thiol specific antioxidant Mal allergen
CSP5_1596	A0A1N5VZV4	0.0602445	0.0322082	1.48617	5	V	LD-carboxypeptidase OS=Cuniculiplasma divulgatum OX=1673428 GN=CSP5_1596 PE=4 SV=1	ldcA; muramoyltetrapeptide carboxypeptidase [EC:3.4.17.13]	Muramoyltetrapeptide carboxypeptidase LdcA	LD-carboxypeptidase
CSP5_0300	A0A1N5SP49	0.0593933	0.115949	5.15285	4.66667	K	Nascent polypeptide-associated complex protein OS=Cuniculiplasma divulgatum OX=1673428 GN=nac PE=3 SV=1	EGD2; nascent polypeptide-associated complex subunit alpha	Transcription factor homologous to NACalpha-BTF3	Contacts the emerging nascent chain on the ribosome (By similarity)
CSP5_0882	A0A1N5UB96	0.0592099	0.106287	2.72187	2.55556	F	Adenylosuccinate lyase OS=Cuniculiplasma divulgatum OX=1673428 GN=CSP5_0882 PE=4 SV=1	purB; adenylosuccinate lyase [EC:4.3.2.2]		adenylosuccinate lyase (EC 4.3.2.2)
CSP5_0719	A0A1N5TXN6	0.0585608	0.0193249	6.21448	12.1111	S	Uncharacterized protein OS=Cuniculiplasma divulgatum OX=1673428 GN=CSP5_0719 PE=4 SV=1		Monomethylamine methyltransferase	NA
CSP5_0005	A0A1N5RY64	0.058559	0.19647	4.67102	9	F	Bifunctional phosphoribosylaminoimidazolecarboxamide formyltransferase/IMP cyclohydrolase OS=Cuniculiplasma divulgatum OX=1673428 GN=CPM_0005 PE=4 SV=1	purH; phosphoribosylaminoimidazolecarboxamide formyltransferase / IMP cyclohydrolase [EC:2.1.2.3 3.5.4.10]		bifunctional phosphoribosylaminoimidazolecarboxamide formyltransferase IMP cyclohydrolase (EC 2.1.2.3 3.5.4.10)
CSP5_0201	A0A1N5SF67	0.0583607	0	1.38603	2	F	Probable thymidylate kinase OS=Cuniculiplasma divulgatum OX=1673428 GN=tmk PE=3 SV=1	tmk; dTMP kinase [EC:2.7.4.9]	Thymidylate kinase	thymidylate kinase (EC 2.7.4.9)
CSP5_0944	A0A1N5UH76	0.0569666	0.106287	6.41701	5.88889	I	Fused CBS and Zn ribbon domains protein OS=Cuniculiplasma divulgatum OX=1673428 GN=CPM_0940 PE=4 SV=1		CBS domain	protein with cbs domains
CSP5_1763	A0A1N5WCI8	0.0568635	0.206132	3.55918	3.66667	J	Arginyl-tRNA synthetase OS=Cuniculiplasma divulgatum OX=1673428 GN=CPM_1729 PE=3 SV=1	RARS; arginyl-tRNA synthetase [EC:6.1.1.19]	Arginyl-tRNA synthetase	arginyl-tRNA synthetase (EC 6.1.1.19)
CSP5_1234	A0A1N5V4J3	0.0567361	0.0193249	2.85896	2.22222	S	tRNA 2'-O-methylase OS=Cuniculiplasma divulgatum OX=1673428 GN=CPM_1236 PE=4 SV=1	atrm56; tRNA (cytidine56-2'-O)-methyltransferase [EC:2.1.1.206]	SpoU rRNA Methylase family enzyme	Specifically catalyzes the AdoMet-dependent 2'-O-ribose methylation of cytidine at position 56 in tRNAs (By similarity)
CSP5_1337	A0A1N5VCX2	0.0566286	0.225457	8.52404	6.33333	C	Phosphoenolpyruvate carboxykinase [GTP] OS=Cuniculiplasma divulgatum OX=1673428 GN=pckG PE=3 SV=1	E4.1.1.32; phosphoenolpyruvate carboxykinase (GTP) [EC:4.1.1.32]		Catalyzes the conversion of oxaloacetate (OAA) to phosphoenolpyruvate (PEP), the rate-limiting step in the metabolic pathway that produces glucose from lactate and other precursors derived from the citric acid cycle (By similarity)
CSP5_1537	A0A1N5VWN5	0.0566057	0.106287	2.483	1.11111	J	Translation initiation factor aIF2 subunit alpha OS=Cuniculiplasma divulgatum OX=1673428 GN=CSP5_1537 PE=4 SV=1	EIF2S1; translation initiation factor 2 subunit 1	Translation initiation factor 2, alpha subunit (eIF-2alpha)	eIF-2 functions in the early steps of protein synthesis by forming a ternary complex with GTP and initiator tRNA (By similarity)
CSP5_1258	A0A1N5V7K1	0.0563766	0.148158	6.5571	5.33333	S	Rossmann fold nucleotide-binding protein OS=Cuniculiplasma divulgatum OX=1673428 GN=CSP5_1258 PE=4 SV=1		Predicted Rossmann fold nucleotide-binding protein	Inherit from eurNOG: Possible lysine decarboxylase
CSP5_0296	A0A1N5SN26	0.0563626	0.070858	1.66524	2.55556	O	Probable deoxyhypusine synthase OS=Cuniculiplasma divulgatum OX=1673428 GN=dys PE=3 SV=1	DHPS; deoxyhypusine synthase [EC:2.5.1.46]	Deoxyhypusine synthase	Catalyzes the NAD-dependent oxidative cleavage of spermidine and the subsequent transfer of the butylamine moiety of spermidine to the epsilon-amino group of a specific lysine residue of the eIF-5A precursor protein to form the intermediate deoxyhypusine residue (By similarity)
CSP5_0189	A0A1N5SE32	0.0562795	0.125612	4.66251	4.66667	E	Isoaspartyl dipeptidase (Threonine type) OS=Cuniculiplasma divulgatum OX=1673428 GN=CPM_0155 PE=4 SV=1	iaaA; beta-aspartyl-peptidase (threonine type) [EC:3.4.19.5]	Isoaspartyl peptidase or L-asparaginase, Ntn-hydrolase superfamily	Asparaginase
CSP5_1180	A0A1N5V158	0.0555371	0.0740788	0.933814	1.77778	F	Phosphoribosylformylglycinamidine (FGAM) synthase subunit PurS OS=Cuniculiplasma divulgatum OX=1673428 GN=CPM_1184 PE=4 SV=1	purL; phosphoribosylformylglycinamidine synthase [EC:6.3.5.3]	Phosphoribosylformylglycinamidine (FGAM) synthase, PurS component	phosphoribosylformylglycinamidine synthase (EC 6.3.5.3)
CSP5_0597	A0A1N5TK36	0.0553095	0.125612	5.36265	1.66667	E	Homoserine dehydrogenase OS=Cuniculiplasma divulgatum OX=1673428 GN=CPM_0590 PE=4 SV=1	hom; homoserine dehydrogenase [EC:1.1.1.3]		homoserine dehydrogenase (EC 1.1.1.3)
CSP5_1714	A0A1N5W8V4	0.054886	0.0644164	5.93393	4.33333	L	Endonuclease IV OS=Cuniculiplasma divulgatum OX=1673428 GN=CPM_1685 PE=4 SV=1	nfo; deoxyribonuclease IV [EC:3.1.21.2]	Endonuclease IV	Xylose isomerase-like TIM barrel
CSP5_0365	A0A1N5SV89	0.0545384	0.0322082	1.27139	0.444444	K	DNA-directed RNA polymerase subunit P OS=Cuniculiplasma divulgatum OX=1673428 GN=CPM_0334 PE=4 SV=1	rpoP; DNA-directed RNA polymerase subunit P [EC:2.7.7.6]	DNA-directed RNA polymerase, subunit RPC12/RpoP (contains C4-type Zn-finger)	DNA-directed RNA polymerase subunit P (EC 2.7.7.6)
CSP5_0216	A0A1N5SGA0	0.0545175	0.0322082	0.349113	0.666667	F	PyrE-like protein OS=Cuniculiplasma divulgatum OX=1673428 GN=CPM_0182 PE=3 SV=1	pyrE; orotate phosphoribosyltransferase [EC:2.4.2.10]	Orotate phosphoribosyltransferase homolog	orotate phosphoribosyltransferase-like protein
CSP5_0859	A0A1N5UAS5	0.0541829	0.15782	0.461709	2.22222		TPR repeats containing protein OS=Cuniculiplasma divulgatum OX=1673428 GN=CSP5_0859 PE=4 SV=1
CSP5_0440	A0A1N5T2G0	0.0538092	0.151379	1.80639	1.11111	S	Replication factor A small subunit OS=Cuniculiplasma divulgatum OX=1673428 GN=CPM_0412 PE=4 SV=1	uncharacterized protein		Inherit from arCOG: Nucleic acid binding OB-fold tRNA helicase-type
CSP5_0495	A0A1N5T8D9	0.0528069	0.202912	0.847328	2.11111	G	Pyruvate dehydrogenase (Quinone) OS=Cuniculiplasma divulgatum OX=1673428 GN=CPM_0467 PE=3 SV=1	poxB; pyruvate dehydrogenase (quinone) [EC:1.2.5.1]	Pyruvate oxidase	Thiamine pyrophosphate enzyme, central domain
CSP5_1325	A0A1N5VD51	0.0524169	0.0740788	0.0595106	0	K	CopG family transcriptional regulator OS=Cuniculiplasma divulgatum OX=1673428 GN=CPM_1324 PE=4 SV=1		Transcriptional regulator, contains N-terminal RHH domain	Ribbon-helix-helix protein, copG family
CSP5_1497	A0A1N5VSG0	0.0524035	0.0193249	8.162	2.44444	H	Glycerate dehydrogenase OS=Cuniculiplasma divulgatum OX=1673428 GN=CPM_1491 PE=3 SV=1			glycerate dehydrogenase (EC 1.1.1.29)
CSP5_0845	A0A1N5U869	0.0523451	0.0740788	0.0727654	0	I	Fatty-acyl-CoA synthase OS=Cuniculiplasma divulgatum OX=1673428 GN=CSP5_0845 PE=4 SV=1	ACSF2; fatty-acyl-CoA synthase [EC:6.2.1.-]	Acyl-CoA synthetase (AMP-forming)/AMP-acid ligase II	long-chain-fatty-acid--CoA ligase (EC 2.3.1.86)
CSP5_1921	A0A1N5WP04	0.0523095	0.0386498	2.62453	3.33333	S	Predicted small metal-binding protein OS=Cuniculiplasma divulgatum OX=1673428 GN=CSP5_1921 PE=4 SV=1		Uncharacterized small metal-binding protein	Protein of unknown function (DUF1059)
CSP5_1963	A0A1N5WUH5	0.0514312	0.0386498	0.556858	0.888889	F	Orotate phosphoribosyltransferase OS=Cuniculiplasma divulgatum OX=1673428 GN=pyrE PE=3 SV=1	pyrE; orotate phosphoribosyltransferase [EC:2.4.2.10]	Orotate phosphoribosyltransferase	Catalyzes the transfer of a ribosyl phosphate group from 5-phosphoribose 1-diphosphate to orotate, leading to the formation of orotidine monophosphate (OMP) (By similarity)
CSP5_0481	A0A1N5T6W4	0.0509425	0.0483123	8.9496	12.1111	P	FeCT family ABC transporter substrate-binding component OS=Cuniculiplasma divulgatum OX=1673428 GN=CPM_0453 PE=4 SV=1			Periplasmic binding protein
CSP5_0231	A0A1N5SHJ7	0.0507469	0.0289874	1.12773	2.44444	K	Transcriptional regulator_ HTH domain OS=Cuniculiplasma divulgatum OX=1673428 GN=CPM_0197 PE=4 SV=1		Transcriptional regulator, HTH domain	NA
CSP5_1415	A0A1N5VKK5	0.050684	0.0837413	1.31354	2.33333	S	Chromate reductase_ Class I_ flavoprotein OS=Cuniculiplasma divulgatum OX=1673428 GN=CPM_1414 PE=4 SV=1	chrR; chromate reductase, NAD(P)H dehydrogenase (quinone)	Multimeric flavodoxin WrbA	Flavodoxin-like fold
CSP5_0361	A0A1N5SVJ8	0.0497255	0.0837413	5.36152	8.22222	J	Exosome complex component Rrp4 OS=Cuniculiplasma divulgatum OX=1673428 GN=rrp4 PE=3 SV=1	RRP4; exosome complex component RRP4	Exosome complex RNA-binding protein Rrp4, contains S1 and KH domains	Probably involved in degradation of a variety of RNA species
CSP5_0538	A0A1N5TD62	0.0497173	0.0257666	3.96505	3.66667	S	Solute-binding protein OS=Cuniculiplasma divulgatum OX=1673428 GN=CPM_0510 PE=4 SV=1	mqnA; chorismate dehydratase [EC:4.2.1.151]		Pfam:DUF178
CSP5_0385	A0A1N5SXC1	0.0496311	0.103066	0.345093	0	I	CBS domain protein OS=Cuniculiplasma divulgatum OX=1673428 GN=CPM_0356 PE=4 SV=1		CBS domain	protein with cbs domains
CSP5_1173	A0A1N5V0J5	0.0496227	0.0289874	2.22408	0.777778	H	Thiamine-monophosphate kinase OS=Cuniculiplasma divulgatum OX=1673428 GN=thiL PE=3 SV=1	thiL; thiamine-monophosphate kinase [EC:2.7.4.16]		thiamine monophosphate kinase (EC 2.7.4.16)
CSP5_1750	A0A1N5WBY1	0.0495651	0.144937	3.63435	11.7778	S	1_4-dihydroxy-6-naphtoate synthase OS=Cuniculiplasma divulgatum OX=1673428 GN=mqnD PE=3 SV=1	mqnD; 1,4-dihydroxy-6-naphthoate synthase [EC:1.14.-.-]	Predicted periplasmic solute-binding protein	Pfam:DUF178
CSP5_1043	A0A1N5UPB9	0.0495454	0.164262	0.264227	0	M	dTDP-D-glucose 4_6-dehydratase OS=Cuniculiplasma divulgatum OX=1673428 GN=CSP5_1043 PE=4 SV=1	E4.2.1.46; dTDP-glucose 4,6-dehydratase [EC:4.2.1.46]	dTDP-D-glucose 4,6-dehydratase	dTDP-glucose 4,6-dehydratase
CSP5_1317	A0A1N5VDR1	0.0491456	0.286653	1.93363	3.88889	S	TPR repeats containing protein OS=Cuniculiplasma divulgatum OX=1673428 GN=CSP5_1317 PE=4 SV=1			Inherit from COG: repeat-containing protein
CSP5_0328	A0A1N5SRH3	0.0491071	0.0418707	2.86123	1.11111	S	CBS domain protein OS=Cuniculiplasma divulgatum OX=1673428 GN=CSP5_0328 PE=4 SV=1		CBS domain	CBS
CSP5_0646	A0A1N5TQ05	0.0491009	0.0386498	6.24461	1.88889		Uncharacterized protein OS=Cuniculiplasma divulgatum OX=1673428 GN=CPM_0624 PE=4 SV=1
CSP5_0357	A0A1N5SUG8	0.049012	0.0450915	1.54212	1.33333		Geranylgeranyl hydrogenase OS=Cuniculiplasma divulgatum OX=1673428 GN=CPM_0326 PE=4 SV=1		Archaeal ribulose 1,5-bisphosphate synthetase/yeast thiazole synthase
CSP5_1220	A0A1N5V4T3	0.0488321	0.0772997	2.62988	11		Uncharacterized protein OS=Cuniculiplasma divulgatum OX=1673428 GN=CSP5_1220 PE=4 SV=1		Uncharacterized protein
CSP5_1677	A0A1N5W5M8	0.0478681	0.0450915	0.416472	0	S	Xaa-Pro dipeptidyl-peptidase OS=Cuniculiplasma divulgatum OX=1673428 GN=CSP5_1677 PE=4 SV=1	uncharacterized protein		X-Pro dipeptidyl-peptidase
CSP5_1404	A0A1N5VJC2	0.047759	0.0128833	1.35461	0.222222	K	Transcriptional regulator OS=Cuniculiplasma divulgatum OX=1673428 GN=CPM_1403 PE=4 SV=1		DNA-binding transcriptional regulator, Lrp family	HTH_ASNC
CSP5_1479	A0A1N5VR19	0.0472272	0.0740788	3.06869	3	J	50S ribosomal protein L13 OS=Cuniculiplasma divulgatum OX=1673428 GN=rpl13 PE=3 SV=1	RP-L13; large subunit ribosomal protein L13	Ribosomal protein L13	This protein is one of the early assembly proteins of the 50S ribosomal subunit, although it is not seen to bind rRNA by itself. It is important during the early stages of 50S assembly (By similarity)
CSP5_0320	A0A1N5SQK9	0.047176	0.141716	11.899	3.22222	S	Threonyl-and alanyl-tRNA synthetase second additional domain OS=Cuniculiplasma divulgatum OX=1673428 GN=CPM_0289 PE=4 SV=1	AARSD1; misacylated tRNA(Ala) deacylase [EC:3.1.1.-]	Ser-tRNA(Ala) deacylase AlaX (editing enzyme)	Alanyl-tRNA synthetase
CSP5_1498	A0A1N5VSY6	0.0470784	0.0998454	1.94399	3.66667	L	Superfamily II DNA and RNA helicase OS=Cuniculiplasma divulgatum OX=1673428 GN=CSP5_1498 PE=4 SV=1	deaD; ATP-dependent RNA helicase DeaD [EC:3.6.4.13]		dead deah box helicase domain protein
CSP5_0754	A0A1N5U080	0.0466415	0.035429	3.29163	8.66667	F	6-aminodeoxyfutalosine deaminase OS=Cuniculiplasma divulgatum OX=1673428 GN=CSP5_0754 PE=4 SV=1	mtaD; 5-methylthioadenosine/S-adenosylhomocysteine deaminase [EC:3.5.4.31 3.5.4.28]		metal-dependent hydrolase
CSP5_1108	A0A1N5UUC8	0.0462659	0.035429	2.92102	3	F	Aspartate carbamoyltransferase regulatory chain OS=Cuniculiplasma divulgatum OX=1673428 GN=pyrI PE=3 SV=1	pyrI; aspartate carbamoyltransferase regulatory subunit	Aspartate carbamoyltransferase, regulatory subunit	Involved in allosteric regulation of aspartate carbamoyltransferase (By similarity)
CSP5_1221	A0A1N5V3W6	0.0462254	0.0579747	3.09217	0		Pepsin-like aspartate protease OS=Cuniculiplasma divulgatum OX=1673428 GN=CSP5_1221 PE=4 SV=1
CSP5_1483	A0A1N5VRG4	0.0462241	0.170703	0.880751	5.33333	G	Pyruvate kinase OS=Cuniculiplasma divulgatum OX=1673428 GN=CPM_1477 PE=3 SV=1	PK; pyruvate kinase [EC:2.7.1.40]	Acetylornithine deacetylase/Succinyl-diaminopimelate desuccinylase or related deacylase	pyruvate kinase (EC 2.7.1.40)
CSP5_0517	A0A1N5TB05	0.0459857	0.0225457	1.56846	1.33333	J	tRNA-guanine(15) transglycosylase OS=Cuniculiplasma divulgatum OX=1673428 GN=tgtA PE=3 SV=1	tgtA; 7-cyano-7-deazaguanine tRNA-ribosyltransferase [EC:2.4.2.48]	tRNA modification protein, contains pre-PUA and PUA domains	Exchanges the guanine residue with 7-cyano-7- deazaguanine (preQ0) at position 15 in the dihydrouridine loop (D- loop) of archaeal tRNAs (By similarity)
CSP5_1411	A0A1N5VMD4	0.0459133	0.035429	5.07532	4.11111	S	DNA recombination protein RmuC OS=Cuniculiplasma divulgatum OX=1673428 GN=CSP5_1411 PE=4 SV=1	rmuC; DNA recombination protein RmuC		RmuC family
CSP5_1910	A0A1N5WPS8	0.045446	0.0837413	1.14509	1.44444	Q	Cytochrome P450 OS=Cuniculiplasma divulgatum OX=1673428 GN=CSP5_1910 PE=3 SV=1	CYP109; cytochrome P450 family 109 [EC:1.14.-.-]		cytochrome p450
CSP5_0851	A0A1N5UA67	0.0453016	0.144937	1.51972	2.88889	G	Glucoamylase OS=Cuniculiplasma divulgatum OX=1673428 GN=CPM_0848 PE=4 SV=1		Glycosyl hydrolase family 15	Glycosyl hydrolases family 15
CSP5_0658	A0A1N5TR54	0.045226	0.0450915	7.97754	11.2222	K	RNA-binding protein snRNP OS=Cuniculiplasma divulgatum OX=1673428 GN=CPM_0636 PE=4 SV=1			Fibronectin-binding protein A N-terminus (FbpA)
CSP5_0709	A0A1N5TVL6	0.0451775	0.00644164	3.81976	3.88889	H	Bifunctional protein FolD OS=Cuniculiplasma divulgatum OX=1673428 GN=folD PE=3 SV=1	folD; methylenetetrahydrofolate dehydrogenase (NADP+) / methenyltetrahydrofolate cyclohydrolase [EC:1.5.1.5 3.5.4.9]		Catalyzes the oxidation of 5,10- methylenetetrahydrofolate to 5,10-methenyltetrahydrofolate and then the hydrolysis of 5,10-methenyltetrahydrofolate to 10- formyltetrahydrofolate (By similarity)
CSP5_1114	A0A1N5UUP9	0.0450533	0.0934038	1.35607	1.55556	P	FeCT family ABC transporter ATPase OS=Cuniculiplasma divulgatum OX=1673428 GN=CSP5_1114 PE=4 SV=1	ABC.FEV.A; iron complex transport system ATP-binding protein [EC:7.2.2.-]	ABC-type cobalamin/Fe3+-siderophores transport system, ATPase component	atp-binding protein
CSP5_0065	A0A1N5S3K7	0.0450306	0	2.48283	8.88889	L	Site-specific recombinase_ DNA invertase Pin homolog OS=Cuniculiplasma divulgatum OX=1673428 GN=CSP5_0065 PE=4 SV=1		Site-specific recombinase, DNA invertase Pin homolog	Resolvase, N terminal domain
CSP5_1467	A0A1N5VQF3	0.044983	0.0901829	2.06443	0.555556	S	Uncharacterized protein OS=Cuniculiplasma divulgatum OX=1673428 GN=CPM_1461 PE=4 SV=1			NA
CSP5_0039	A0A1N5S1G5	0.0447785	0.132054	0.777879	2.33333	C	V-type ATP synthase beta chain OS=Cuniculiplasma divulgatum OX=1673428 GN=atpB PE=3 SV=1	ATPVB; V/A-type H+/Na+-transporting ATPase subunit B	Archaeal/vacuolar-type H+-ATPase subunit B	Produces ATP from ADP in the presence of a proton gradient across the membrane. The archaeal beta chain is a regulatory subunit
CSP5_0335	A0A1N5SS54	0.0447604	0.035429	0.889468	4.77778		Predicted cell division protein SepF homolog OS=Cuniculiplasma divulgatum OX=1673428 GN=CPM_0304 PE=4 SV=1	uncharacterized protein	ABC-type Fe3+-hydroxamate transport system, periplasmic component
CSP5_0654	A0A1N5TQW5	0.0447022	0.138495	2.19877	6.88889	I	Isovaleryl-CoA dehydrogenase OS=Cuniculiplasma divulgatum OX=1673428 GN=CPM_0632 PE=3 SV=1	IVD; isovaleryl-CoA dehydrogenase [EC:1.3.8.4]	Acyl-CoA dehydrogenase	Isovaleryl-CoA dehydrogenase
CSP5_1282	A0A1N5V9Y2	0.0444406	0	3.36782	6.44444	S	Membrane protein OS=Cuniculiplasma divulgatum OX=1673428 GN=CSP5_1282 PE=4 SV=1		Uncharacterized membrane anchored protein with extracellular vWF domain and Ig-like domain	Protein of unknown function DUF58
CSP5_1739	A0A1N5WAM9	0.0440913	0.0966246	3.81212	7.66667	E	Glutamyl-tRNA(Gln) amidotransferase subunit D OS=Cuniculiplasma divulgatum OX=1673428 GN=gatD PE=3 SV=1	gatD; glutamyl-tRNA(Gln) amidotransferase subunit D [EC:6.3.5.7]		Allows the formation of correctly charged Gln-tRNA(Gln) through the transamidation of misacylated Glu-tRNA(Gln) in organisms which lack glutaminyl-tRNA synthetase. The reaction takes place in the presence of glutamine and ATP through an activated gamma-phospho-Glu-tRNA(Gln). The GatDE system is specific for glutamate and does not act on aspartate (By similarity)
CSP5_0526	A0A1N5TBP4	0.0438078	0.0676372	41.1693	21.8889	F	GMP synthase subunit B OS=Cuniculiplasma divulgatum OX=1673428 GN=CPM_0498 PE=4 SV=1	guaA; GMP synthase (glutamine-hydrolysing) [EC:6.3.5.2]	GMP synthase, PP-ATPase domain/subunit	Catalyzes the synthesis of GMP from XMP (By similarity)
CSP5_0669	A0A1N5TTF5	0.0436287	0.0418707	2.83562	8.66667	L	HerA helicase OS=Cuniculiplasma divulgatum OX=1673428 GN=CPM_0647 PE=4 SV=1	uncharacterized protein		Pfam:TraG
CSP5_0925	A0A1N5UFU0	0.0435609	0.0483123	1.28848	3.66667	I	Isobutyryl-CoA mutase subunit B OS=Cuniculiplasma divulgatum OX=1673428 GN=CPM_0921 PE=4 SV=1	E5.4.99.2B; methylmalonyl-CoA mutase, C-terminal domain [EC:5.4.99.2]	Methylmalonyl-CoA mutase, C-terminal domain/subunit (cobalamin-binding)	Methylmalonyl-CoA mutase
CSP5_1720	A0A1N5W9B6	0.0433114	0.0483123	0.461209	2	S	UPF0145 protein CPM_1691 OS=Cuniculiplasma divulgatum OX=1673428 GN=CPM_1691 PE=3 SV=1		Putative selenium binding protein, beta/alpha-propeller fold	UPF0145 protein
CSP5_0243	A0A1N5SIH1	0.0429718	0.106287	11.5838	9	E	Formimidoyltetrahydrofolate cyclodeaminase OS=Cuniculiplasma divulgatum OX=1673428 GN=CPM_0209 PE=4 SV=1			Formiminotransferase-cyclodeaminase
CSP5_0800	A0A1N5U5P6	0.0428072	0.0418707	5.60739	9.44444	C	Alcohol dehydrogenase_ class IV OS=Cuniculiplasma divulgatum OX=1673428 GN=CSP5_0800 PE=4 SV=1			alcohol dehydrogenase
CSP5_1438	A0A1N5VN14	0.04261	0.106287	0.697264	4.22222	V	Type I restriction-modification system subunit S OS=Cuniculiplasma divulgatum OX=1673428 GN=CSP5_1438 PE=4 SV=1	hsdS; type I restriction enzyme, S subunit [EC:3.1.21.3]	Restriction endonuclease S subunit	restriction modification system DNA specificity domain
CSP5_0736	A0A1N5TZ91	0.0424807	0.11917	2.25773	3.11111	E	Gamma-glutamyltransferase OS=Cuniculiplasma divulgatum OX=1673428 GN=CSP5_0736 PE=4 SV=1	ggt; gamma-glutamyltranspeptidase / glutathione hydrolase [EC:2.3.2.2 3.4.19.13]		gamma-glutamyltranspeptidase EC 2.3.2.2
CSP5_0520	A0A1N5TB59	0.0424019	0.0128833	0.924896	0.555556	H	Dihydropteroate synthase OS=Cuniculiplasma divulgatum OX=1673428 GN=CPM_0492 PE=4 SV=1	folP; dihydropteroate synthase [EC:2.5.1.15]	Dihydropteroate synthase or related enzyme	dihydropteroate synthase
CSP5_0686	A0A1N5TTP0	0.0419369	0	3.02154	2	I	Acyl-CoA dehydrogenase OS=Cuniculiplasma divulgatum OX=1673428 GN=CSP5_0686 PE=3 SV=1		BioD-like N-terminal domain of phosphotransacetylase	acyl-CoA dehydrogenase
CSP5_0150	A0A1N5SAV0	0.0417845	0.0805205	3.29198	2.88889	G	Predicted hexokinase OS=Cuniculiplasma divulgatum OX=1673428 GN=CSP5_0150 PE=4 SV=1			BadF/BadG/BcrA/BcrD ATPase family
CSP5_1255	A0A1N5V6P0	0.0416366	0.035429	7.87792	7		Flagellin-like protein OS=Cuniculiplasma divulgatum OX=1673428 GN=CSP5_1255 PE=4 SV=1
CSP5_1356	A0A1N5VG54	0.0415619	0.0161041	3.8107	3.22222	Q	Carboxymethylenebutenolidase OS=Cuniculiplasma divulgatum OX=1673428 GN=CPM_1355 PE=4 SV=1	E3.1.1.45; carboxymethylenebutenolidase [EC:3.1.1.45]	Dienelactone hydrolase or related enzyme	carboxymethylenebutenolidase (EC 3.1.1.45)
CSP5_1080	A0A1N5UQQ8	0.0415498	0.215795	17.2785	5.22222	H	3_4-dihydroxy-2-butanone 4-phosphate synthase OS=Cuniculiplasma divulgatum OX=1673428 GN=CPM_1084 PE=3 SV=1	ribB; 3,4-dihydroxy 2-butanone 4-phosphate synthase [EC:4.1.99.12]	3,4-dihydroxy-2-butanone 4-phosphate synthase	3,4-dihydroxy-2-butanone 4-phosphate synthase
CSP5_1683	A0A1N5W684	0.0408178	0.0128833	3.92351	1.11111	S	Uncharacterized protein OS=Cuniculiplasma divulgatum OX=1673428 GN=CSP5_1683 PE=4 SV=1			Protein of unknown function (DUF1343)
CSP5_1375	A0A1N5VHG6	0.040259	0.0193249	30.363	6.44444		PRC-barrel domain-containing protein OS=Cuniculiplasma divulgatum OX=1673428 GN=CPM_1374 PE=4 SV=1		Inosine/xanthosine triphosphate pyrophosphatase, all-alpha NTP-PPase family
CSP5_1243	A0A1N5V6V2	0.0402566	0.0418707	0.551059	0	G	Glycogen debranching enzyme OS=Cuniculiplasma divulgatum OX=1673428 GN=CSP5_1243 PE=4 SV=1			Amylo-alpha-1,6-glucosidase
CSP5_0653	A0A1N5TQY6	0.0400886	0.00966246	0.598383	1		Uncharacterized protein OS=Cuniculiplasma divulgatum OX=1673428 GN=CPM_0631 PE=4 SV=1
CSP5_0765	A0A1N5U0M5	0.0397953	0.035429	1.64571	2.22222	H	Dihydroorotate dehydrogenase electron transfer subunit OS=Cuniculiplasma divulgatum OX=1673428 GN=CSP5_0765 PE=4 SV=1	pyrDII; dihydroorotate dehydrogenase electron transfer subunit		Responsible for channeling the electrons from the oxidation of dihydroorotate from the FMN redox center in the PyrD type B subunit to the ultimate electron acceptor NAD( ) (By similarity)
CSP5_1458	A0A1N5VP42	0.0397495	0.0289874	0.127135	0.222222	I	Enoyl-CoA hydratase OS=Cuniculiplasma divulgatum OX=1673428 GN=CPM_1452 PE=4 SV=1			enoyl-CoA hydratase isomerase
CSP5_0260	A0A1N5SK18	0.0397313	0.154599	0.516167	0.444444	E	Prolyl oligopeptidase OS=Cuniculiplasma divulgatum OX=1673428 GN=CSP5_0260 PE=4 SV=1	PREP; prolyl oligopeptidase [EC:3.4.21.26]		prolyl endopeptidase
CSP5_0154	A0A1N5SBI0	0.0393327	0.0418707	2.2618	5.77778	G	Family 1 glycoside hydrolase OS=Cuniculiplasma divulgatum OX=1673428 GN=CSP5_0154 PE=3 SV=1		Beta-glucosidase/6-phospho-beta-glucosidase/beta-galactosidase	ec 3.2.1.23
CSP5_1341	A0A1N5VDE8	0.0392983	0.347848	0.726076	0.333333	J	Translation initiation factor IF-2 OS=Cuniculiplasma divulgatum OX=1673428 GN=CPM_1340 PE=3 SV=1	EIF5B; translation initiation factor 5B	Translation initiation factor 2 (IF-2; GTPase)	Function in general translation initiation by promoting the binding of the formylmethionine-tRNA to ribosomes. Seems to function along with eIF-2 (By similarity)
CSP5_1179	A0A1N5V103	0.039249	0.144937	1.70119	0.666667	F	Phosphoribosylformylglycinamidine synthase subunit PurL OS=Cuniculiplasma divulgatum OX=1673428 GN=purL PE=3 SV=1	purL; phosphoribosylformylglycinamidine synthase [EC:6.3.5.3]	Phosphoribosylformylglycinamidine (FGAM) synthase, synthetase domain	phosphoribosylformylglycinamidine synthase II (EC 6.3.5.3)
CSP5_1592	A0A1N5VZH5	0.0387351	0.0289874	3.04752	10.2222		Uncharacterized protein OS=Cuniculiplasma divulgatum OX=1673428 GN=CSP5_1592 PE=4 SV=1
CSP5_0557	A0A1N5TFT4	0.0386517	0.0386498	1.49098	2.88889	S	Uncharacterized protein OS=Cuniculiplasma divulgatum OX=1673428 GN=CPM_0529 PE=4 SV=1			Protein of unknown function (DUF1015)
CSP5_0720	A0A1N5TWN6	0.0384898	0	1.17833	12	G	Maltooligosyl trehalose synthase OS=Cuniculiplasma divulgatum OX=1673428 GN=CSP5_0720 PE=4 SV=1	treY; (1->4)-alpha-D-glucan 1-alpha-D-glucosylmutase [EC:5.4.99.15]		malto-oligosyltrehalose synthase
CSP5_1177	A0A1N5V0W9	0.0383928	0.0418707	1.15894	1.33333	H	Riboflavin kinase OS=Cuniculiplasma divulgatum OX=1673428 GN=ribK PE=3 SV=1	rfk; riboflavin kinase, archaea type [EC:2.7.1.161]		Catalyzes the CTP-dependent phosphorylation of riboflavin (vitamin B2) to form flavin mononucleotide (FMN) (By similarity)
CSP5_1167	A0A1N5UYK3	0.0382611	0.0128833	2.5972	3.66667	C	Ni_Fe-hydrogenase III large subunit OS=Cuniculiplasma divulgatum OX=1673428 GN=CSP5_1167 PE=4 SV=1			Respiratory-chain NADH dehydrogenase, 49 Kd subunit
CSP5_1175	A0A1N5V1T7	0.0382197	0.0322082	2.16689	8.33333	J	Translation initiation factor 2 subunit beta OS=Cuniculiplasma divulgatum OX=1673428 GN=eif2b PE=3 SV=1	EIF2S2; translation initiation factor 2 subunit 2	Translation initiation factor 2, beta subunit (eIF-2beta)/eIF-5 N-terminal domain	eIF-2 functions in the early steps of protein synthesis by forming a ternary complex with GTP and initiator tRNA (By similarity)
CSP5_1078	A0A1N5URX8	0.0382005	0.0450915	2.39996	5	H	Riboflavin synthase OS=Cuniculiplasma divulgatum OX=1673428 GN=CSP5_1078 PE=3 SV=1	ribE; riboflavin synthase [EC:2.5.1.9]	Archaeal riboflavin synthase	6,7-dimethyl-8-ribityllumazine synthase
CSP5_0249	A0A1N5SJF0	0.0381897	0.0418707	5.08114	4.66667		NAD-dependent aldehyde dehydrogenase OS=Cuniculiplasma divulgatum OX=1673428 GN=CSP5_0249 PE=4 SV=1
CSP5_1091	A0A1N5US35	0.0381108	0.11917	3.98585	10.6667	J	Glutamate--tRNA ligase OS=Cuniculiplasma divulgatum OX=1673428 GN=gltX PE=3 SV=1	EARS; glutamyl-tRNA synthetase [EC:6.1.1.17]	Glutamyl- or glutaminyl-tRNA synthetase	Catalyzes the attachment of glutamate to tRNA(Glu) in a two-step reaction glutamate is first activated by ATP to form Glu-AMP and then transferred to the acceptor end of tRNA(Glu) (By similarity)
CSP5_0406	A0A1N5SZ05	0.0380357	0.0161041	0.444161	0.555556	S	Predicted inorganic polyphosphate/ATP-NAD kinase OS=Cuniculiplasma divulgatum OX=1673428 GN=CPM_0378 PE=4 SV=1			ATP-NAD AcoX kinase
CSP5_0856	A0A1N5U9Q8	0.0376107	0.070858	4.45787	7	I	3-hydroxyacyl-CoA dehydrogenase OS=Cuniculiplasma divulgatum OX=1673428 GN=CPM_0853 PE=4 SV=1	paaH; 3-hydroxybutyryl-CoA dehydrogenase [EC:1.1.1.157]	3-hydroxyacyl-CoA dehydrogenase	dehydrogenase (EC
CSP5_1639	A0A1N5W337	0.0372666	0.0193249	0.740056	0.555556	S	CRISPR-associated protein Csb2 OS=Cuniculiplasma divulgatum OX=1673428 GN=CSP5_1639 PE=4 SV=1	csb2; CRISPR-associated protein Csb2		CRISPR-associated protein, GSU0054 family (Cas_GSU0054)
CSP5_1533	A0A1N5VVU3	0.0369121	0	0.188323	1.22222	L	Type 2 DNA topoisomerase 6 subunit A OS=Cuniculiplasma divulgatum OX=1673428 GN=top6A PE=3 SV=1	top6A; DNA topoisomerase VI subunit A [EC:5.6.2.2]	DNA topoisomerase VI, subunit A	DNA topoisomerase VI subunit A (EC 5.99.1.3)
CSP5_0262	A0A1N5SKI5	0.0368343	0.0901829	2.96007	0.777778	S	Uncharacterized protein OS=Cuniculiplasma divulgatum OX=1673428 GN=CPM_0230 PE=4 SV=1		Uncharacterized protein	NA
CSP5_0755	A0A1N5TZW4	0.0366446	0.0128833	6.72751	12.3333	J	Phenylalanyl-tRNA synthetase subunit alpha OS=Cuniculiplasma divulgatum OX=1673428 GN=CSP5_0755 PE=4 SV=1	FARSA; phenylalanyl-tRNA synthetase alpha chain [EC:6.1.1.20]	O-phosphoseryl-tRNA(Cys) synthetase	phenylalanyl-tRNA synthetase subunit alpha (EC 6.1.1.20)
CSP5_0014	A0A1N5RZL5	0.0364822	0.0934038	1.94672	2.22222		Uncharacterized protein OS=Cuniculiplasma divulgatum OX=1673428 GN=CSP5_0014 PE=4 SV=1
CSP5_1942	A0A1N5WQB6	0.0364813	0.212574	3.52152	6.22222	G	Maltose alpha-D-glucosyltransferase/alpha-amylase OS=Cuniculiplasma divulgatum OX=1673428 GN=CPM_1880 PE=4 SV=1	treS; maltose alpha-D-glucosyltransferase / alpha-amylase [EC:5.4.99.16 3.2.1.1]	Glycosidase	Alpha amylase, catalytic domain
CSP5_1764	A0A1N5WEG9	0.0363963	0.00966246	0.385492	0.555556	S	Major cell surface glycoprotein OS=Cuniculiplasma divulgatum OX=1673428 GN=CSP5_1764 PE=4 SV=1			CARDB
CSP5_0137	A0A1N5S9N4	0.0360355	0.154599	5.52666	0.777778	E	Xaa-Pro aminopeptidase OS=Cuniculiplasma divulgatum OX=1673428 GN=CPM_0107 PE=3 SV=1		Xaa-Pro aminopeptidase	Creatinase/Prolidase N-terminal domain
CSP5_1289	A0A1N5V8W4	0.0357365	0.128833	7.03398	6.88889	G	Ribokinase OS=Cuniculiplasma divulgatum OX=1673428 GN=CSP5_1289 PE=4 SV=1	nucleoside kinase [EC:2.7.1.73 2.7.1.213 2.7.1.-]		pfkB family carbohydrate kinase
CSP5_1384	A0A1N5VHB4	0.0356914	0.180366	1.7081	3.66667	G	Fructose-1_6-bisphosphate aldolase/phosphatase OS=Cuniculiplasma divulgatum OX=1673428 GN=fbp PE=3 SV=1	fructose 1	Bifunctional fructose-1,6-bisphosphate aldolase/phosphatase FBPA/FBPase	Fructose-1,6-bisphosphatase
CSP5_1681	A0A1N5W8T5	0.0354493	0.0579747	0.487853	0.333333	E	Diaminopimelate decarboxylase OS=Cuniculiplasma divulgatum OX=1673428 GN=lysA PE=3 SV=1	lysA; diaminopimelate decarboxylase [EC:4.1.1.20]	23S rRNA G2445 N2-methylase RlmL	Specifically catalyzes the decarboxylation of meso- diaminopimelate (meso-DAP) to L-lysine (By similarity)
CSP5_0499	A0A1N5T9L7	0.0351936	0.138495	2.59516	5.33333	G	Glycosyl hydrolase family 15 OS=Cuniculiplasma divulgatum OX=1673428 GN=CSP5_0499 PE=4 SV=1	SGA1; glucoamylase [EC:3.2.1.3]		Glucan 14-alpha-glucosidase
CSP5_0028	A0A1N5S0C6	0.03496	0.0193249	0.69443	0.444444	S	Uncharacterized protein OS=Cuniculiplasma divulgatum OX=1673428 GN=CPM_0028 PE=4 SV=1		Transposable element, IS605 OrfB family, contains RNAse H fold nuclease and Zn finger domains	NA
CSP5_0715	A0A1N5TWE8	0.0343421	0	3.90839	5.33333	N	Type II secretion system ATPase subunit OS=Cuniculiplasma divulgatum OX=1673428 GN=CSP5_0715 PE=4 SV=1	flaI-A; archaeal flagellar protein FlaI		type II secretion system protein E
CSP5_1283	A0A1N5V8G3	0.0338377	0.0740788	0.915715	6.77778	S	MoxR-like ATPase OS=Cuniculiplasma divulgatum OX=1673428 GN=CSP5_1283 PE=4 SV=1	moxR; MoxR-like ATPase [EC:3.6.3.-]	AAA+ ATPase of MoxR-like family, a component of a putative secretion system	ATPase associated with various cellular activities, AAA_3
CSP5_1241	A0A1N5V7X4	0.0333293	0	5.46228	5.55556	K	TrmB family transcriptional regulator OS=Cuniculiplasma divulgatum OX=1673428 GN=CPM_1243 PE=4 SV=1			Transcriptional regulator
CSP5_1395	A0A1N5VKS8	0.0332992	0.0644164	4.42785	6.55556	O	Predicted redox protein_ regulator of disulfide bond formation OS=Cuniculiplasma divulgatum OX=1673428 GN=CSP5_1395 PE=4 SV=1	yhfA; putative redox protein		OsmC-like protein
CSP5_1548	A0A1N5VXY6	0.0330838	0.0611956	0.146556	0.444444	K	LSm family RNA-binding protein OS=Cuniculiplasma divulgatum OX=1673428 GN=CPM_1538 PE=4 SV=1	RUXX; small nuclear ribonucleoprotein	Small nuclear ribonucleoprotein (snRNP) homolog	small nuclear ribonucleoprotein
CSP5_1867	A0A1N5WJZ4	0.0329604	0.0547539	0.500594	0.888889	J	Probable RNA 2'-phosphotransferase OS=Cuniculiplasma divulgatum OX=1673428 GN=kptA PE=3 SV=1	kptA; putative RNA 2'-phosphotransferase [EC:2.7.1.-]		Removes the 2'-phosphate from RNA via an intermediate in which the phosphate is ADP-ribosylated by NAD followed by a presumed transesterification to release the RNA and generate ADP- ribose 1''-2''-cyclic phosphate (APPR P). May function as an ADP- ribosylase (By similarity)
CSP5_0212	A0A1N5SFX9	0.0325018	0.0740788	0.164137	0.111111	G	Bifunctional 4-alpha-glucanotransferase/amylo-alpha-1_6-glucosidase OS=Cuniculiplasma divulgatum OX=1673428 GN=CPM_0178 PE=4 SV=1	ISA; isoamylase [EC:3.2.1.68]	Bifunctional 4-alpha-glucanotransferase/ amylo-alpha-1,6-glucosidase	Glycogen debranching enzyme
CSP5_1877	A0A1N5WKH7	0.0324673	0.135274	1.11741	0.666667	I	Acetyl-CoA C-acetyltransferase OS=Cuniculiplasma divulgatum OX=1673428 GN=CPM_1816 PE=4 SV=1	fadA; acetyl-CoA acyltransferase [EC:2.3.1.16]	Acetyl-CoA acetyltransferase	acetyl-CoA acetyltransferase (EC
CSP5_0191	A0A1N5SE91	0.0324123	0.0386498	1.46959	1.55556	S	UPF0179 protein CPM_0157 OS=Cuniculiplasma divulgatum OX=1673428 GN=CPM_0157 PE=3 SV=1	uncharacterized protein	Predicted metal binding protein, contains two cysteine clusters	UPF0179 protein
CSP5_1272	A0A1N5V7T1	0.0321702	0.0225457	0.554291	0.222222	S	Uncharacterized protein OS=Cuniculiplasma divulgatum OX=1673428 GN=CSP5_1272 PE=4 SV=1		Uncharacterized protein	Uncharacterized protein conserved in archaea (DUF2175)
CSP5_1646	A0A1N5W3R1	0.0316755	0.0128833	0.331457	0.666667	V	CUT1 family ABC transporter ATPase OS=Cuniculiplasma divulgatum OX=1673428 GN=CSP5_1646 PE=4 SV=1	msmX; multiple sugar transport system ATP-binding protein	ABC-type sugar transport system, ATPase component	ABC transporter
CSP5_1269	A0A1N5V7A0	0.0311435	0.0515331	11.1029	5.77778	S	UPF0218 protein CSP5_1269 OS=Cuniculiplasma divulgatum OX=1673428 GN=CSP5_1269 PE=3 SV=1	uncharacterized protein		UPF0218 protein
CSP5_1495	A0A1N5VS76	0.0311234	0.0289874	14.0547	11.3333	L	DNA replication licensing factor MCM OS=Cuniculiplasma divulgatum OX=1673428 GN=CPM_1489 PE=3 SV=1	mcm; replicative DNA helicase Mcm [EC:3.6.4.-]	ATPase involved in replication control, Cdc46/Mcm family	MCM
CSP5_1552	A0A1N5VX10	0.0311003	0.0289874	5.0679	5.22222	J	H/ACA RNA-protein site-specific pseudouridylation complex component Cbf5p OS=Cuniculiplasma divulgatum OX=1673428 GN=CSP5_1552 PE=4 SV=1	DKC1; H/ACA ribonucleoprotein complex subunit 4 [EC:5.4.99.-]	Pseudouridine synthase	Could be responsible for synthesis of pseudouridine from uracil-55 in the psi GC loop of transfer RNAs (By similarity)
CSP5_0134	A0A1N5S9C6	0.0308489	0.035429	2.6161	0	P	Catalase-peroxidase OS=Cuniculiplasma divulgatum OX=1673428 GN=katG PE=3 SV=1	katG; catalase-peroxidase [EC:1.11.1.21]	Catalase (peroxidase I)	Bifunctional enzyme with both catalase and broad- spectrum peroxidase activity (By similarity)
CSP5_1593	A0A1N5W0I6	0.0308461	0.0161041	1.48815	3.55556		Uncharacterized protein OS=Cuniculiplasma divulgatum OX=1673428 GN=CSP5_1593 PE=4 SV=1
CSP5_1452	A0A1N5VNP9	0.030786	0.125612	1.884	5.22222	H	Folylpolyglutamate synthase/dihydrofolate synthase OS=Cuniculiplasma divulgatum OX=1673428 GN=CSP5_1452 PE=4 SV=1	folC; dihydrofolate synthase / folylpolyglutamate synthase [EC:6.3.2.12 6.3.2.17]		Mur ligase family, glutamate ligase domain
CSP5_1869	A0A1N5WJM2	0.0307112	0.035429	5.01932	2.33333	I	Enoyl-CoA hydratase OS=Cuniculiplasma divulgatum OX=1673428 GN=CSP5_1869 PE=4 SV=1			Enoyl-CoA hydratase
CSP5_1845	A0A1N5WIA0	0.0305435	0.11917	7.56913	2.77778	S	Uncharacterized protein OS=Cuniculiplasma divulgatum OX=1673428 GN=CSP5_1845 PE=4 SV=1			NA
CSP5_1665	A0A1N5W748	0.0305399	0.19647	9.97849	5.44444	M	Glucosamine--fructose-6-phosphate aminotransferase OS=Cuniculiplasma divulgatum OX=1673428 GN=CSP5_1665 PE=4 SV=1	glmS; glucosamine---fructose-6-phosphate aminotransferase (isomerizing) [EC:2.6.1.16]		Catalyzes the first step in hexosamine metabolism, converting fructose-6P into glucosamine-6P using glutamine as a nitrogen source (By similarity)
CSP5_0952	A0A1N5UGK2	0.0301776	0.0161041	4.33984	5.11111	S	O-methyltransferase OS=Cuniculiplasma divulgatum OX=1673428 GN=CSP5_0952 PE=4 SV=1			O-methyltransferase family 3
CSP5_0876	A0A1N5UCJ6	0.0299939	0.0418707	3.64441	5.22222		Uncharacterized protein OS=Cuniculiplasma divulgatum OX=1673428 GN=CPM_0873 PE=4 SV=1
CSP5_0013	A0A1N5RZ24	0.0299307	0.109508	8.09407	4.11111	J	D-aminoacyl-tRNA deacylase OS=Cuniculiplasma divulgatum OX=1673428 GN=CSP5_0013 PE=3 SV=1	dtdA; D-aminoacyl-tRNA deacylase [EC:3.1.1.96]		Hydrolyzes D-tyrosyl-tRNA(Tyr) into D-tyrosine and free tRNA(Tyr) (By similarity)
CSP5_0192	A0A1N5SEF1	0.0296645	0.138495	1.87447	2.55556	J	Predicted GTPase_ probable translation factor OS=Cuniculiplasma divulgatum OX=1673428 GN=CSP5_0192 PE=4 SV=1	ychF; ribosome-binding ATPase	Fe2+ transport system protein B	translation-associated GTPase
CSP5_1350	A0A1N5VE77	0.0293738	0.154599	11.3028	5.77778	J	Exosome complex component Csl4 OS=Cuniculiplasma divulgatum OX=1673428 GN=csl4 PE=3 SV=1	CSL4; exosome complex component CSL4	Transcription initiation factor TFIIB, Brf1 subunit/Transcription initiation factor TFIIB	exosome complex RNA-binding protein Csl4
CSP5_1965	A0A1N5WRX8	0.0288419	0.070858	3.81172	2.33333	D	Cell division protein FtsZ OS=Cuniculiplasma divulgatum OX=1673428 GN=ftsZ PE=3 SV=1	ftsZ; cell division protein FtsZ		Essential cell division protein that forms a contractile ring structure (Z ring) at the future cell division site. The regulation of the ring assembly controls the timing and the location of cell division. One of the functions of the FtsZ ring is to recruit other cell division proteins to the septum to produce a new cell wall between the dividing cells. Binds GTP and shows GTPase activity (By sim…
CSP5_0839	A0A1N5UAF3	0.0286402	0.035429	7.85963	12.6667	K	GNAT family N-acetyltransferase OS=Cuniculiplasma divulgatum OX=1673428 GN=CSP5_0839 PE=4 SV=1			Acetyltransferase (GNAT) family
CSP5_1293	A0A1N5V9P6	0.0285696	0.0418707	1.17685	5	S	PEBP family protease inhibitor OS=Cuniculiplasma divulgatum OX=1673428 GN=CSP5_1293 PE=4 SV=1	uncharacterized protein		phospholipid-binding protein
CSP5_1594	A0A1N5VZM3	0.028407	0.103066	1.17936	1.44444		Uncharacterized protein OS=Cuniculiplasma divulgatum OX=1673428 GN=CSP5_1594 PE=4 SV=1
CSP5_1995	A0A1N5WUM0	0.0282921	0	0.662883	0	E	Predicted SAM recycling pathway cobalamin-independent methionine synthase OS=Cuniculiplasma divulgatum OX=1673428 GN=CSP5_1995 PE=4 SV=1	metE; 5-methyltetrahydropteroyltriglutamate--homocysteine methyltransferase [EC:2.1.1.14]		Inherit from arCOG: Cobalamin-independent synthase MetE domain protein
CSP5_0779	A0A1N5U239	0.0282591	0.0611956	4.08118	2.33333	L	UvrD helicase/Cas4 nuclease OS=Cuniculiplasma divulgatum OX=1673428 GN=CSP5_0779 PE=4 SV=1	uvrD; DNA helicase II / ATP-dependent DNA helicase PcrA [EC:3.6.4.12]	Superfamily I DNA and RNA helicase	UvrD/REP helicase N-terminal domain
CSP5_0205	A0A1N5SFG2	0.0279765	0.0193249	0.316773	0.555556	V	ABC2-1 family ABC transporter ATPase OS=Cuniculiplasma divulgatum OX=1673428 GN=CPM_0171 PE=4 SV=1	ABC-2.A; ABC-2 type transport system ATP-binding protein		ABC-type multidrug transport system, ATPase component
CSP5_0701	A0A1N5TVA6	0.0276817	0.0128833	3.07037	8.77778	S	Uncharacterized protein OS=Cuniculiplasma divulgatum OX=1673428 GN=CSP5_0701 PE=4 SV=1		Uncharacterized protein	NA
CSP5_0521	A0A1N5TBP0	0.0276413	0.0579747	4.61739	2.77778	P	Fe2+/Zn2+ uptake regulation protein_ fur/PerR OS=Cuniculiplasma divulgatum OX=1673428 GN=CPM_0493 PE=4 SV=1	perR; Fur family transcriptional regulator, peroxide stress response regulator	Predicted transcriptional regulator, containd two HTH domains	uptake regulation protein
CSP5_1512	A0A1N5VTP0	0.027396	0.151379	6.6567	6.44444	H	Glutamate-1-semialdehyde 2_1-aminomutase OS=Cuniculiplasma divulgatum OX=1673428 GN=hemL PE=3 SV=1	hemL; glutamate-1-semialdehyde 2,1-aminomutase [EC:5.4.3.8]	Glutamate-1-semialdehyde aminotransferase	glutamate-1-semialdehyde aminotransferase (EC 5.4.3.8)
CSP5_0965	A0A1N5UIK0	0.0272155	0.0128833	0.712452	0.444444		VapC toxin OS=Cuniculiplasma divulgatum OX=1673428 GN=CSP5_0965 PE=4 SV=1
CSP5_1755	A0A1N5WDL4	0.0270657	0.0676372	16.1822	3.44444	L	Orc1/Cdc6 family replication initiation protein OS=Cuniculiplasma divulgatum OX=1673428 GN=CSP5_1755 PE=4 SV=1	cdc6A; archaeal cell division control protein 6		AAA
CSP5_1064	A0A1N5UP20	0.0260535	0.202912	1.61343	5.22222	I	Coenzyme A transferase OS=Cuniculiplasma divulgatum OX=1673428 GN=CSP5_1064 PE=4 SV=1		Acyl CoA:acetate/3-ketoacid CoA transferase	coenzyme A transferase
CSP5_0814	A0A1N5U5N2	0.0260316	0.00966246	2.68845	2.44444	H	Nicotinamide-nucleotide adenylyltransferase OS=Cuniculiplasma divulgatum OX=1673428 GN=CPM_0811 PE=3 SV=1	nadM; nicotinamide-nucleotide adenylyltransferase [EC:2.7.7.1]	Nicotinamide mononucleotide adenylyltransferase	nicotinamide-nucleotide adenylyltransferase (EC 2.7.7.1)
CSP5_0519	A0A1N5TBU3	0.0259429	0.0676372	6.22829	3.66667	S	Uncharacterized protein OS=Cuniculiplasma divulgatum OX=1673428 GN=CPM_0491 PE=4 SV=1		Uncharacterized protein	NA
CSP5_0344	A0A1N5STC9	0.0259168	0	0.224407	0.333333		Cell surface protein OS=Cuniculiplasma divulgatum OX=1673428 GN=CSP5_0344 PE=4 SV=1
CSP5_1181	A0A1N5V0T5	0.0251558	0.0257666	0.452294	1.66667	S	Geranylgeranylglyceryl phosphate synthase OS=Cuniculiplasma divulgatum OX=1673428 GN=CSP5_1181 PE=3 SV=1	E2.5.1.41; phosphoglycerol geranylgeranyltransferase [EC:2.5.1.41]	(S)-3-O-geranylgeranylglyceryl phosphate synthase, TIM-barrel fold	Prenyltransferase that catalyzes the transfer of the geranylgeranyl moiety of geranylgeranyl diphosphate (GGPP) to the C3 hydroxyl of sn-glycerol-1-phosphate (G1P). This reaction is the first ether-bond-formation step in the biosynthesis of archaeal membrane lipids
CSP5_1655	A0A1N5W461	0.0249612	0.0483123	5.1427	8.11111	C	Electron transfer flavoprotein subunit beta OS=Cuniculiplasma divulgatum OX=1673428 GN=CSP5_1655 PE=4 SV=1	fixA; electron transfer flavoprotein beta subunit	Electron transfer flavoprotein, beta subunit	Electron transfer flavoprotein
CSP5_0734	A0A1N5TZ39	0.0248788	0	4.14104	9.22222	U	Signal recognition particle subunit SRP19 OS=Cuniculiplasma divulgatum OX=1673428 GN=CSP5_0734 PE=4 SV=1	SRP19; signal recognition particle subunit SRP19	Signal recognition particle 19 kDa protein	signal recognition particle
CSP5_1070	A0A1N5UQB3	0.0246815	0.0161041	1.10678	0	E	PepT family ABC transporter ATPase OS=Cuniculiplasma divulgatum OX=1673428 GN=CSP5_1070 PE=4 SV=1	ABC.PE.A; peptide/nickel transport system ATP-binding protein	ABC-type dipeptide/oligopeptide/nickel transport system, ATPase component	Oligopeptide/dipeptide transporter, C-terminal region
CSP5_1638	A0A1N5W397	0.0243536	0.070858	0.254146	0.777778	V	CRISPR-associated endonuclease Cas1 OS=Cuniculiplasma divulgatum OX=1673428 GN=cas1 PE=3 SV=1	cas1; CRISP-associated protein Cas1	CRISPR-associated protein Cas4, RecB family exonuclease	CRISPR (clustered regularly interspaced short palindromic repeat), is an adaptive immune system that provides protection against mobile genetic elements (viruses, transposable elements and conjugative plasmids). CRISPR clusters contain sequences complementary to antecedent mobile elements and target invading nucleic acids. CRISPR clusters are transcribed and processed into CRISPR RNA (crRNA). Act…
CSP5_1185	A0A1N5V1M6	0.0242152	0.00966246	2.22253	3.55556	S	Dihydroneopterin aldolase OS=Cuniculiplasma divulgatum OX=1673428 GN=mptD PE=3 SV=1	mptD; dihydroneopterin aldolase [EC:4.1.2.25]	Dihydroneopterin aldolase	Catalyzes the conversion of 7,8-dihydroneopterin (H2Neo) to 6-hydroxymethyl-7,8-dihydropterin (6-HMD) (By similarity)
CSP5_1380	A0A1N5VJK8	0.0242132	0.0998454	2.12045	4.11111	H	Dephospho-CoA kinase OS=Cuniculiplasma divulgatum OX=1673428 GN=CPM_1379 PE=4 SV=1		Dephospho-CoA kinase	adenyl ribonucleotide binding
CSP5_1396	A0A1N5VIL7	0.0238901	0.115949	3.58088	3.66667	E	Threonine synthase and cysteate synthase OS=Cuniculiplasma divulgatum OX=1673428 GN=CSP5_1396 PE=4 SV=1	thrC; threonine synthase [EC:4.2.3.1]		threonine synthase (EC 4.2.3.1)
CSP5_0452	A0A1N5T3T2	0.0238572	0.0611956	2.0841	3	M	Sugar phosphate nucleotidyl transferase OS=Cuniculiplasma divulgatum OX=1673428 GN=CPM_0424 PE=4 SV=1	E2.7.7.24; glucose-1-phosphate thymidylyltransferase [EC:2.7.7.24]		glucose-1-phosphate thymidylyltransferase
CSP5_1860	A0A1N5WJ75	0.0237609	0.0128833	24.8811	13	S	Uncharacterized protein OS=Cuniculiplasma divulgatum OX=1673428 GN=CPM_1799 PE=4 SV=1			Protein of unknown function (DUF1641)
CSP5_0522	A0A1N5TC74	0.0234513	0.0869621	5.50425	1.66667	J	Histidine--tRNA ligase OS=Cuniculiplasma divulgatum OX=1673428 GN=hisS PE=3 SV=1	HARS; histidyl-tRNA synthetase [EC:6.1.1.21]		histidyl-tRNA synthetase (EC 6.1.1.21)
CSP5_1595	A0A1N5W2L3	0.0232544	0.122391	4.06301	4.88889	E	Peptidase M20 domain-containing protein 2 OS=Cuniculiplasma divulgatum OX=1673428 GN=CSP5_1595 PE=3 SV=1		Metal-dependent amidase/aminoacylase/carboxypeptidase	Peptidase dimerisation domain
CSP5_0961	A0A1N5UH39	0.0231598	0.0128833	4.74858	7.55556	S	Uncharacterized protein OS=Cuniculiplasma divulgatum OX=1673428 GN=CSP5_0961 PE=4 SV=1			Protein of unknown function (DUF1015)
CSP5_0629	A0A1N5TMQ9	0.0230639	0.0257666	1.48558	5.66667		Uncharacterized protein OS=Cuniculiplasma divulgatum OX=1673428 GN=CSP5_0629 PE=4 SV=1
CSP5_1141	A0A1N5UVY8	0.022794	0.0934038	0.816035	0.444444	J	Cysteine--tRNA ligase OS=Cuniculiplasma divulgatum OX=1673428 GN=cysS PE=3 SV=1	CARS; cysteinyl-tRNA synthetase [EC:6.1.1.16]	Leucyl-tRNA synthetase	cysteinyl-tRNA synthetase (EC 6.1.1.16)
CSP5_0219	A0A1N5SGL9	0.0222839	0.0128833	2.20221	5.22222	F	DNA-directed RNA polymerase subunit K OS=Cuniculiplasma divulgatum OX=1673428 GN=CPM_0185 PE=4 SV=1	rpoK; DNA-directed RNA polymerase subunit K [EC:2.7.7.6]	DNA-directed RNA polymerase subunit K/omega	DNA-dependent RNA polymerase catalyzes the transcription of DNA into RNA using the four ribonucleoside triphosphates as substrates (By similarity)
CSP5_1707	A0A1N5W825	0.0221077	0	0.781195	7	E	2-isopropylmalate synthase OS=Cuniculiplasma divulgatum OX=1673428 GN=CPM_1678 PE=3 SV=1	leuA; 2-isopropylmalate synthase [EC:2.3.3.13]	Isopropylmalate/homocitrate/citramalate synthase	HMGL-like
CSP5_1262	A0A1N5V800	0.0220982	0.00644164	1.14723	0.444444		Uncharacterized protein OS=Cuniculiplasma divulgatum OX=1673428 GN=CSP5_1262 PE=4 SV=1
CSP5_1116	A0A1N5UUV1	0.0220639	0.0611956	2.63183	7.33333	P	FeCT family ABC transporter substrate-binding component OS=Cuniculiplasma divulgatum OX=1673428 GN=CSP5_1116 PE=4 SV=1			Periplasmic binding protein
CSP5_0606	A0A1N5TLR6	0.0219691	0.0193249	1.70501	7.11111	S	Uncharacterized protein OS=Cuniculiplasma divulgatum OX=1673428 GN=CPM_0599 PE=4 SV=1		Uncharacterized protein	NA
CSP5_0850	A0A1N5UA36	0.0214891	0.0386498	0.369825	2.33333	G	CUT1 family ABC transporter substrate-binding component OS=Cuniculiplasma divulgatum OX=1673428 GN=CSP5_0850 PE=4 SV=1	treS; trehalose transport system substrate-binding protein	ABC-type trehalose transport system, periplasmic component	Bacterial extracellular solute-binding protein
CSP5_1724	A0A1N5W9T0	0.0213395	0.00644164	0.390871	1		Uncharacterized protein OS=Cuniculiplasma divulgatum OX=1673428 GN=CPM_1695 PE=4 SV=1
CSP5_1909	A0A1N5WQ76	0.0206404	0.0289874	10.2885	2.22222	S	HAD superfamily hydrolase OS=Cuniculiplasma divulgatum OX=1673428 GN=CPM_1848 PE=4 SV=1	ppaX; pyrophosphatase PpaX [EC:3.6.1.1]		HAD-superfamily hydrolase subfamily IA, variant
CSP5_1654	A0A1N5W460	0.0204373	0.0740788	2.43395	4.88889	C	Electron transfer flavoprotein subunit alpha OS=Cuniculiplasma divulgatum OX=1673428 GN=CSP5_1654 PE=4 SV=1	fixB; electron transfer flavoprotein alpha subunit	Electron transfer flavoprotein, alpha subunit	Electron transfer flavoprotein subunit alpha
CSP5_1669	A0A1N5W5Y6	0.0202212	0.0676372	0.0525399	0.555556	G	Predicted N-acetylglucosamine kinase OS=Cuniculiplasma divulgatum OX=1673428 GN=CSP5_1669 PE=4 SV=1			BadF/BadG/BcrA/BcrD ATPase family
CSP5_0415	A0A1N5SZX6	0.0201507	0.0322082	1.43529	1.55556	M	Glucose-1-phosphate thymidylyltransferase OS=Cuniculiplasma divulgatum OX=1673428 GN=CPM_0387 PE=4 SV=1	E2.7.7.24; glucose-1-phosphate thymidylyltransferase [EC:2.7.7.24]	dTDP-glucose pyrophosphorylase	Nucleotidyl transferase
CSP5_1693	A0A1N5W7V6	0.0201116	0.00966246	10.0363	0		GNAT family N-acetyltransferase OS=Cuniculiplasma divulgatum OX=1673428 GN=CPM_1664 PE=4 SV=1		Acetyltransferase (GNAT) family
CSP5_1191	A0A1N5V0S8	0.0199583	0.0257666	0.563276	2.33333	G	Ribose 5-phosphate isomerase OS=Cuniculiplasma divulgatum OX=1673428 GN=CPM_1195 PE=4 SV=1	rpiA; ribose 5-phosphate isomerase A [EC:5.3.1.6]		isomerase
CSP5_0926	A0A1N5UEJ6	0.0199566	0.0289874	1.35089	3.22222	E	G-protein chaperone of isobutyryl-CoA mutase OS=Cuniculiplasma divulgatum OX=1673428 GN=CSP5_0926 PE=4 SV=1	argK; LAO/AO transport system kinase [EC:2.7.-.-]	Putative periplasmic protein kinase ArgK or related GTPase of G3E family	ArgK protein
CSP5_1572	A0A1N5W0X5	0.0198604	0.0579747	4.45634	3.44444	J	Protein translation factor SUI1 homolog OS=Cuniculiplasma divulgatum OX=1673428 GN=CPM_1562 PE=3 SV=1	EIF1; translation initiation factor 1	Translation initiation factor 1 (eIF-1/SUI1)	translation initiation factor Sui1
CSP5_1406	A0A1N5VK35	0.0196659	0.122391	0.915823	4.11111	S	PilT family ATPase OS=Cuniculiplasma divulgatum OX=1673428 GN=CSP5_1406 PE=4 SV=1	ATPase	ATPase (PilT family)	K06865 ATPase
CSP5_1855	A0A1N5WKY2	0.0195848	0.00644164	2.78529	9	P	Periplasmic substrate-binding protein OS=Cuniculiplasma divulgatum OX=1673428 GN=CPM_1794 PE=4 SV=1		Extracellular substrate-binding protein	Pfam:ABC_transp
CSP5_0501	A0A1N5T8X6	0.0192788	0.0225457	12.4219	10.7778	J	Threonylcarbamoyl-AMP synthase OS=Cuniculiplasma divulgatum OX=1673428 GN=CSP5_0501 PE=3 SV=1	tsaC; L-threonylcarbamoyladenylate synthase [EC:2.7.7.87]	tRNA A37 threonylcarbamoyladenosine synthetase subunit TsaC/SUA5/YrdC	Putative GTP-binding controlling metal-binding
CSP5_0649	A0A1N5TRA8	0.0188753	0.109508	0.492773	1.44444	D	DNA/RNA-binding protein Alba OS=Cuniculiplasma divulgatum OX=1673428 GN=albA PE=3 SV=1	ssh10b; archaea-specific DNA-binding protein	Archaeal DNA-binding protein Alba	Binds double-stranded DNA tightly but without sequence specificity. It is distributed uniformly and abundantly on the chromosome, suggesting a role in chromatin architecture. However, it does not significantly compact DNA. Binds rRNA and mRNA in vivo. May play a role in maintaining the structural and functional stability of RNA, and, perhaps, ribosomes (By similarity)
CSP5_1765	A0A1N5WCR5	0.0188216	0.0483123	4.46362	9.66667	F	Chlorohydrolase OS=Cuniculiplasma divulgatum OX=1673428 GN=CPM_1732 PE=4 SV=1			Amidohydrolase family
CSP5_1686	A0A1N5W7C8	0.0187857	0.0676372	16.8135	23.8889	M	D-alanyl-D-alanine carboxypeptidase OS=Cuniculiplasma divulgatum OX=1673428 GN=CSP5_1686 PE=4 SV=1	dacB; serine-type D-Ala-D-Ala carboxypeptidase/endopeptidase (penicillin-binding protein 4) [EC:3.4.16.4 3.4.21.-]		D-alanyl-D-alanine carboxypeptidase D-alanyl-D-alanine-endopeptidase
CSP5_0934	A0A1N5UF02	0.0186646	0	0.745972	0	O	Cell division ATPase of the AAA+ class_ ESCRT system component OS=Cuniculiplasma divulgatum OX=1673428 GN=CSP5_0934 PE=4 SV=1			AAA domain (Cdc48 subfamily)
CSP5_0537	A0A1N5TDW2	0.0185717	0.0257666	3.25484	6	H	Aminofutalosine synthase OS=Cuniculiplasma divulgatum OX=1673428 GN=CPM_0509 PE=4 SV=1		FO synthase or thiamine biosynthesis enzyme ThiH	Elp3
CSP5_0432	A0A1N5T256	0.0184861	0.00644164	0.504803	0.666667	S	7-cyano-7-deazaguanine synthase OS=Cuniculiplasma divulgatum OX=1673428 GN=queC PE=3 SV=1	queC; 7-cyano-7-deazaguanine synthase [EC:6.3.4.20]	7-cyano-7-deazaguanine synthase (queuosine biosynthesis)	Catalyzes the ATP-dependent conversion of 7-carboxy-7- deazaguanine (CDG) to 7-cyano-7-deazaguanine (preQ(0)) (By similarity)
CSP5_1244	A0A1N5V651	0.0183783	0	5.23634	13	V	CUT1 family ABC transporter ATPase OS=Cuniculiplasma divulgatum OX=1673428 GN=CSP5_1244 PE=4 SV=1	msmX; multiple sugar transport system ATP-binding protein	ABC-type sugar transport system, ATPase component	ABC transporter
CSP5_0670	A0A1N5TSC8	0.0183617	0.0386498	8.66939	5.55556	L	NurA nuclease OS=Cuniculiplasma divulgatum OX=1673428 GN=CPM_0648 PE=4 SV=1			NurA domain
CSP5_1038	A0A1N5UNL7	0.0179419	0.0579747	3.25686	9.22222		5_10-methylenetetrahydrofolate reductase OS=Cuniculiplasma divulgatum OX=1673428 GN=CSP5_1038 PE=4 SV=1
CSP5_1204	A0A1N5V4N9	0.0176775	0.0740788	2.71834	1.11111	C	Propanol-preferring alcohol dehydrogenase OS=Cuniculiplasma divulgatum OX=1673428 GN=CSP5_1204 PE=4 SV=1	adhP; alcohol dehydrogenase, propanol-preferring [EC:1.1.1.1]		alcohol dehydrogenase
CSP5_0790	A0A1N5U327	0.0174486	0.0386498	2.81077	6.11111	S	Uncharacterized protein OS=Cuniculiplasma divulgatum OX=1673428 GN=CPM_0786 PE=4 SV=1	uncharacterized protein	Uncharacterized protein	Uncharacterized ArCR, COG1888
CSP5_1927	A0A1N5WPH5	0.0173553	0.0257666	0.301941	1.11111		Uncharacterized protein OS=Cuniculiplasma divulgatum OX=1673428 GN=CPM_1866 PE=4 SV=1
CSP5_0172	A0A1N5SCS7	0.0172146	0.0128833	0.598433	0.888889	C	McbC-like oxidoreductase OS=Cuniculiplasma divulgatum OX=1673428 GN=CPM_0665 PE=4 SV=1		McbC-like oxidoreductase, duplicated domains (non-ribosomal peptide synthetase component)	Nitroreductase family
CSP5_0725	A0A1N5TYC0	0.0169614	0.00966246	9.99131	3.44444	J	Ribosomal RNA small subunit methyltransferase Nep1 OS=Cuniculiplasma divulgatum OX=1673428 GN=nep1 PE=3 SV=1	EMG1; rRNA small subunit pseudouridine methyltransferase Nep1 [EC:2.1.1.260]	rRNA pseudouridine-1189 N-methylase Emg1, Nep1/Mra1 family	Methyltransferase involved in ribosomal biogenesis. Specifically catalyzes the N1-methylation of the pseudouridine corresponding to position 914 in M.jannaschii 16S rRNA (By similarity)
CSP5_0942	A0A1N5UH46	0.0168356	0.0193249	1.34036	4.77778	G	Beta-galactosidase OS=Cuniculiplasma divulgatum OX=1673428 GN=CSP5_0942 PE=3 SV=1		Beta-glucosidase/6-phospho-beta-glucosidase/beta-galactosidase	Glycosyl hydrolase family 1
CSP5_1172	A0A1N5UYY8	0.0167508	0.0193249	2.37182	3	S	Radical SAM superfamily enzyme OS=Cuniculiplasma divulgatum OX=1673428 GN=CSP5_1172 PE=4 SV=1	uncharacterized protein	MiaB family, Radical SAM enzyme	Elp3
CSP5_0346	A0A1N5STC1	0.0166989	0.035429	2.09494	4.55556	H	Flavin prenyltransferase UbiX OS=Cuniculiplasma divulgatum OX=1673428 GN=ubiX PE=3 SV=1	ubiX; flavin prenyltransferase [EC:2.5.1.129]	3-polyprenyl-4-hydroxybenzoate decarboxylase	aromatic acid decarboxylase
CSP5_1603	A0A1N5W388	0.0166953	0.0257666	3.03486	3.22222		Uncharacterized protein OS=Cuniculiplasma divulgatum OX=1673428 GN=CSP5_1603 PE=4 SV=1
CSP5_0962	A0A1N5UHB6	0.0166052	0.0161041	0.396001	0.444444	I	Mevalonate pyrophosphate decarboxylase OS=Cuniculiplasma divulgatum OX=1673428 GN=CSP5_0962 PE=4 SV=1	E4.1.1.110; bisphosphomevalonate decarboxylase [EC:4.1.1.110]		Inherit from arCOG: diphosphomevalonate decarboxylase
CSP5_0390	A0A1N5SY15	0.0164344	0.0418707	0.71534	2.11111	I	Tritrans_polycis-undecaprenyl-diphosphate synthase (geranylgeranyl-diphosphate specific) OS=Cuniculiplasma divulgatum OX=1673428 GN=uppS PE=3 SV=1	uppS; tritrans,polycis-undecaprenyl-diphosphate synthase [geranylgeranyl-diphosphate specific] [EC:2.5.1.89]	Undecaprenyl pyrophosphate synthase	Catalyzes the sequential condensation of isopentenyl diphosphate (IPP) with geranylgeranyl diphosphate (GGPP) to yield (2Z,6Z,10Z,14Z,18Z,22Z,26Z,30E,34E,38E)-undecaprenyl diphosphate (tritrans,heptacis-UPP). It is probably the precursor of glycosyl carrier lipids (By similarity)
CSP5_0893	A0A1N5UDV1	0.0163265	0	7.31226	5.55556	V	ABC transporter ATPase OS=Cuniculiplasma divulgatum OX=1673428 GN=CPM_0890 PE=4 SV=1	ABC-2.A; ABC-2 type transport system ATP-binding protein		ABC transporter
CSP5_0643	A0A1N5TP64	0.0162703	0.00966246	0.89745	3.77778	C	Predicted acetamidase/formamidase OS=Cuniculiplasma divulgatum OX=1673428 GN=CSP5_0643 PE=4 SV=1		Acetamidase/formamidase	Acetamidase/Formamidase family
CSP5_0895	A0A1N5UEH3	0.0158216	0.115949	1.63467	1.11111	L	Predicted adenosine-specific kinase OS=Cuniculiplasma divulgatum OX=1673428 GN=CSP5_0895 PE=4 SV=1	uncharacterized protein	Adenosine/AMP kinase	Adenosine specific kinase
CSP5_0535	A0A1N5TDA5	0.0156153	0.035429	3.70691	10.1111	J	Probable tRNA pseudouridine synthase D OS=Cuniculiplasma divulgatum OX=1673428 GN=truD PE=3 SV=1	truD; tRNA pseudouridine13 synthase [EC:5.4.99.27]	Thymidine phosphorylase/AMP phosphorylase	Could be responsible for synthesis of pseudouridine from uracil-13 in transfer RNAs (By similarity)
CSP5_0466	A0A1N5T673	0.0153984	0.0644164	2.82052	3.55556	S	D-glycero-alpha-D-manno-heptose-7-phosphate kinase OS=Cuniculiplasma divulgatum OX=1673428 GN=CSP5_0466 PE=4 SV=1	hddA; D-glycero-alpha-D-manno-heptose-7-phosphate kinase [EC:2.7.1.168]		GHMP kinases C terminal
CSP5_0811	A0A1N5U574	0.0153906	0.0161041	0.3047	3.44444	K	AsnC family transcriptional regulator OS=Cuniculiplasma divulgatum OX=1673428 GN=CSP5_0811 PE=4 SV=1			family transcriptional regulator
CSP5_1423	A0A1N5VNC5	0.0153817	0.0579747	2.4895	2.22222	S	Dinitrogenase iron-molybdenum cofactor biosynthesis protein OS=Cuniculiplasma divulgatum OX=1673428 GN=CSP5_1423 PE=4 SV=1			Dinitrogenase iron-molybdenum cofactor
CSP5_0465	A0A1N5T593	0.0150844	0.0483123	1.09876	0.444444	L	Replication factor C large subunit OS=Cuniculiplasma divulgatum OX=1673428 GN=CPM_0437 PE=4 SV=1	rfcL; replication factor C large subunit	ATPase of the AAA+ class , CDC48 family	Part of the RFC clamp loader complex which loads the PCNA sliding clamp onto DNA (By similarity)
CSP5_1441	A0A1N5VMM2	0.0149719	0.0225457	2.03177	2.55556	L	Integrase OS=Cuniculiplasma divulgatum OX=1673428 GN=CSP5_1441 PE=4 SV=1		XerD/XerC family integrase, often contains N-terminal HTH domain	Inherit from arCOG: Integrase
CSP5_0498	A0A1N5T8E9	0.0148869	0	5.08555	8.11111	F	Phosphoribosylaminoimidazole carboxylase ATPase subunit OS=Cuniculiplasma divulgatum OX=1673428 GN=CSP5_0498 PE=4 SV=1	purK; 5-(carboxyamino)imidazole ribonucleotide synthase [EC:6.3.4.18]		phosphoribosylaminoimidazole carboxylase ATPase subunit (EC 4.1.1.21)
CSP5_1984	A0A1N5WTK4	0.0148132	0.0161041	2.30482	3.88889	S	Sulfide:quinone oxidoreductase OS=Cuniculiplasma divulgatum OX=1673428 GN=CSP5_1984 PE=4 SV=1	sqr; sulfide:quinone oxidoreductase [EC:1.8.5.4]		fad-dependent pyridine nucleotide-disulfide oxidoreductase
CSP5_0924	A0A1N5UE75	0.0143734	0.112729	0.821448	5.22222	I	Isobutyryl-CoA mutase subunit A OS=Cuniculiplasma divulgatum OX=1673428 GN=CSP5_0924 PE=4 SV=1	E5.4.99.2A; methylmalonyl-CoA mutase, N-terminal domain [EC:5.4.99.2]	Methylmalonyl-CoA mutase	Methylmalonyl-CoA mutase
CSP5_1657	A0A1N5W6K5	0.0142668	0.0128833	2.98003	2.44444	C	Flavin-dependent dehydrogenase OS=Cuniculiplasma divulgatum OX=1673428 GN=CSP5_1657 PE=4 SV=1	fixC; electron transfer flavoprotein-quinone oxidoreductase [EC:1.5.5.-]	Geranylgeranyl reductase, flavoprotein	FAD binding domain
CSP5_0976	A0A1N5UJP5	0.0138897	0	1.07018	6.22222	S	Predicted ATPase (AAA+ superfamily) OS=Cuniculiplasma divulgatum OX=1673428 GN=CSP5_0976 PE=4 SV=1	uncharacterized protein		Inherit from arCOG: ATPase (AAA
CSP5_1899	A0A1N5WM56	0.0138882	0.0257666	0.278669	0	J	Diphthamide synthase OS=Cuniculiplasma divulgatum OX=1673428 GN=CPM_1838 PE=4 SV=1	DPH1; 2-(3-amino-3-carboxypropyl)histidine synthase [EC:2.5.1.108]		Putative diphthamide synthesis protein
CSP5_1651	A0A1N5W3X4	0.0138844	0	10.2678	9.66667	G	Beta-galactosidase OS=Cuniculiplasma divulgatum OX=1673428 GN=CSP5_1651 PE=3 SV=1		Beta-glucosidase/6-phospho-beta-glucosidase/beta-galactosidase	ec 3.2.1.23
CSP5_1315	A0A1N5VDR6	0.0136248	0.0418707	5.06843	6	K	XRE family transcriptional regulator OS=Cuniculiplasma divulgatum OX=1673428 GN=CSP5_1315 PE=4 SV=1	MBF1; putative transcription factor	Ribosome-binding protein aMBF1, translation factor, contains Zn-ribbon and HTH domains	transcription factor
CSP5_1944	A0A1N5WQQ2	0.0133257	0	5.1855	3.66667	G	1_4-alpha-glucan branching enzyme GlgB OS=Cuniculiplasma divulgatum OX=1673428 GN=glgB PE=3 SV=1	GBE1; 1,4-alpha-glucan branching enzyme [EC:2.4.1.18]	1,4-alpha-glucan branching enzyme	Catalyzes the formation of the alpha-1,6-glucosidic linkages in glycogen by scission of a 1,4-alpha-linked oligosaccharide from growing alpha-1,4-glucan chains and the subsequent attachment of the oligosaccharide to the alpha-1,6 position (By similarity)
CSP5_0677	A0A1N5TU36	0.0132719	0	0.618886	1		Uncharacterized protein OS=Cuniculiplasma divulgatum OX=1673428 GN=CSP5_0677 PE=4 SV=1
CSP5_0017	A0A1N5RZG4	0.013207	0.0128833	1.10445	3.11111	S	Ferritin-like domain containing protein OS=Cuniculiplasma divulgatum OX=1673428 GN=CSP5_0017 PE=4 SV=1	VIT; vacuolar iron transporter family protein	Ferritin-like domain	VIT family
CSP5_1605	A0A1N5W0J3	0.0130359	0.0289874	6.05132	9.55556	S	Uncharacterized protein OS=Cuniculiplasma divulgatum OX=1673428 GN=CSP5_1605 PE=4 SV=1			Pfam:DUF2078
CSP5_0171	A0A1N5SCW0	0.0128565	0.0161041	8.85898	6.66667	C	Nitroreductase OS=Cuniculiplasma divulgatum OX=1673428 GN=CPM_0664 PE=4 SV=1		Nitroreductase	SagB-type dehydrogenase domain protein
CSP5_0748	A0A1N5U013	0.0128536	0.0418707	4.09394	8.55556	S	Cell surface protein OS=Cuniculiplasma divulgatum OX=1673428 GN=CPM_0744 PE=4 SV=1			NA
CSP5_0392	A0A1N5SY73	0.0128496	0.0161041	0.904851	0.555556	L	ATP-dependent DNA helicase Hel308 OS=Cuniculiplasma divulgatum OX=1673428 GN=hel308 PE=3 SV=1	helS; helicase [EC:3.6.4.-]		ski2-like helicase
CSP5_1599	A0A1N5W039	0.0125108	0.0128833	1.69797	7.77778	E	Histidine ammonia-lyase OS=Cuniculiplasma divulgatum OX=1673428 GN=CSP5_1599 PE=3 SV=1	hutH; histidine ammonia-lyase [EC:4.3.1.3]	Histidine ammonia-lyase	histidine ammonia-lyase (EC 4.3.1.3)
CSP5_0200	A0A1N5SF88	0.012334	0.0676372	0.299541	0.333333	J	Methionine aminopeptidase OS=Cuniculiplasma divulgatum OX=1673428 GN=map PE=3 SV=1	map; methionyl aminopeptidase [EC:3.4.11.18]	Methionine aminopeptidase	Removes the N-terminal methionine from nascent proteins (By similarity)
CSP5_0454	A0A1N5T4Q9	0.0122366	0.0450915	0.508575	0.333333	E	Proline dehydrogenase OS=Cuniculiplasma divulgatum OX=1673428 GN=CPM_0426 PE=4 SV=1	PRODH; proline dehydrogenase [EC:1.5.5.2]	TusA-related sulfurtransferase	Proline dehydrogenase
CSP5_0831	A0A1N5U730	0.0119159	0	1.96976	4.66667	H	Ferrochelatase OS=Cuniculiplasma divulgatum OX=1673428 GN=hemH PE=3 SV=1	hemH; protoporphyrin/coproporphyrin ferrochelatase [EC:4.99.1.1 4.99.1.9]		Catalyzes the ferrous insertion into protoporphyrin IX (By similarity)
CSP5_1292	A0A1N5V907	0.0117138	0.0161041	3.11792	2.44444	J	Diphthine synthase OS=Cuniculiplasma divulgatum OX=1673428 GN=CSP5_1292 PE=4 SV=1	dph5; diphthine synthase [EC:2.1.1.98]		S-adenosyl-L-methionine-dependent methyltransferase that catalyzes the trimethylation of the amino group of the modified target histidine residue in translation elongation factor 2 (EF- 2), to form an intermediate called diphthine. The three successive methylation reactions represent the second step of diphthamide biosynthesis (By similarity)
CSP5_1513	A0A1N5VU37	0.0116432	0.0193249	1.02972	0	H	Porphobilinogen deaminase OS=Cuniculiplasma divulgatum OX=1673428 GN=CSP5_1513 PE=4 SV=1	hemC; hydroxymethylbilane synthase [EC:2.5.1.61]		Tetrapolymerization of the monopyrrole PBG into the hydroxymethylbilane pre-uroporphyrinogen in several discrete steps (By similarity)
CSP5_1955	A0A1N5WR63	0.0115091	0	0.416426	0.888889		Acyl-CoA synthetase OS=Cuniculiplasma divulgatum OX=1673428 GN=CSP5_1955 PE=4 SV=1		Acyl-CoA synthetase (AMP-forming)/AMP-acid ligase II
CSP5_1598	A0A1N5W2I2	0.0114859	0.0579747	0.932518	1		Predicted small metal-binding protein OS=Cuniculiplasma divulgatum OX=1673428 GN=CSP5_1598 PE=4 SV=1
CSP5_1256	A0A1N5V7H3	0.0112987	0.0128833	0.247361	0	S	Chlorite dismutase OS=Cuniculiplasma divulgatum OX=1673428 GN=CSP5_1256 PE=4 SV=1			Chlorite dismutase
CSP5_1754	A0A1N5WBW4	0.0112668	0.0128833	1.81551	2.66667	C	Radical SAM superfamily enzyme OS=Cuniculiplasma divulgatum OX=1673428 GN=CSP5_1754 PE=4 SV=1		Radical SAM superfamily enzyme	Fe-S oxidoreductase
CSP5_0077	A0A1N5S4G9	0.0112443	0.0161041	0.202484	0.333333		Uncharacterized protein OS=Cuniculiplasma divulgatum OX=1673428 GN=CSP5_0077 PE=4 SV=1
CSP5_1120	A0A1N5UUM0	0.0110666	0	1.36266	2.88889	S	Multipass membrane protein OS=Cuniculiplasma divulgatum OX=1673428 GN=CSP5_1120 PE=4 SV=1			Inherit from COG: integral membrane protein
CSP5_0642	A0A1N5TQ97	0.0110544	0.0193249	1.06292	2		Uncharacterized protein OS=Cuniculiplasma divulgatum OX=1673428 GN=CSP5_0642 PE=4 SV=1		Periplasmic molybdate-binding protein/domain
CSP5_1163	A0A1N5UZ87	0.0109507	0.0257666	0.537974	2	O	Chaperone protein DnaJ OS=Cuniculiplasma divulgatum OX=1673428 GN=dnaJ PE=3 SV=1	dnaJ; molecular chaperone DnaJ	DnaJ-class molecular chaperone	ATP binding to DnaK triggers the release of the substrate protein, thus completing the reaction cycle. Several rounds of ATP-dependent interactions between DnaJ, DnaK and GrpE are required for fully efficient folding. Also involved, together with DnaK and GrpE, in the DNA replication of plasmids through activation of initiation proteins (By similarity)
CSP5_1394	A0A1N5VKH8	0.0107008	0.00644164	3.11654	2.55556	S	Uncharacterized protein OS=Cuniculiplasma divulgatum OX=1673428 GN=CPM_1393 PE=4 SV=1		Uncharacterized protein YjgD, DUF1641 family	Protein of unknown function (DUF1641)
CSP5_0413	A0A1N5SZY9	0.0105647	0.0161041	1.49073	0.888889		Uncharacterized protein OS=Cuniculiplasma divulgatum OX=1673428 GN=CPM_0385 PE=4 SV=1
CSP5_1836	A0A1N5WHX5	0.0102117	0	0.331823	0	S	Uncharacterized protein OS=Cuniculiplasma divulgatum OX=1673428 GN=CSP5_1836 PE=4 SV=1			NA
CSP5_1684	A0A1N5W6B6	0.010162	0.0998454	2.4923	5	V	LD-carboxypeptidase OS=Cuniculiplasma divulgatum OX=1673428 GN=CSP5_1684 PE=4 SV=1	ldcA; muramoyltetrapeptide carboxypeptidase [EC:3.4.17.13]	Muramoyltetrapeptide carboxypeptidase LdcA	LD-carboxypeptidase
CSP5_0600	A0A1N5TL00	0.01007	0.0322082	5.32115	7.55556	S	CopG family transcriptional regulator OS=Cuniculiplasma divulgatum OX=1673428 GN=CPM_0593 PE=4 SV=1			NA
CSP5_1516	A0A1N5VU31	0.00998996	0.00966246	3.82997	1.11111	S	Predicted RNA-binding protein with KH domains OS=Cuniculiplasma divulgatum OX=1673428 GN=CPM_1510 PE=4 SV=1	KRR1; ribosomal RNA assembly protein	rRNA processing protein Krr1/Pno1, contains KH domain	RNA-processing protein
CSP5_0487	A0A1N5T7B4	0.00989064	0.0322082	2.98123	7.77778	C	Succinate dehydrogenase/fumarate reductase subunit B OS=Cuniculiplasma divulgatum OX=1673428 GN=CSP5_0487 PE=4 SV=1	sdhB; succinate dehydrogenase / fumarate reductase, iron-sulfur subunit [EC:1.3.5.1 1.3.5.4]		succinate dehydrogenase and fumarate reductase iron-sulfur protein
CSP5_0367	A0A1N5SV35	0.0096426	0.0193249	0.0306215	0.888889	J	50S ribosomal protein L21e OS=Cuniculiplasma divulgatum OX=1673428 GN=rpl21e PE=3 SV=1	RP-L21e; large subunit ribosomal protein L21e	Ribosomal protein L21E	50S ribosomal protein L21e
CSP5_0879	A0A1N5UBF4	0.00961048	0.0161041	2.48106	6.33333	L	Modification methylase OS=Cuniculiplasma divulgatum OX=1673428 GN=CSP5_0879 PE=3 SV=1		DNA modification methylase	DNA methylase
CSP5_1514	A0A1N5VTZ9	0.00929385	0	15.5256	22	H	Uroporphyrinogen-III synthase OS=Cuniculiplasma divulgatum OX=1673428 GN=CPM_1508 PE=4 SV=1	hemD; uroporphyrinogen-III synthase [EC:4.2.1.75]		uroporphyrinogen-III synthase (EC 4.2.1.75)
CSP5_1582	A0A1N5VYV9	0.00881219	0	2.45734	0.888889	S	Uncharacterized protein OS=Cuniculiplasma divulgatum OX=1673428 GN=CPM_1572 PE=4 SV=1		Uncharacterized protein	NA
CSP5_0566	A0A1N5TGC5	0.00871162	0.0322082	3.44486	4.11111	G	Alpha-mannosidase OS=Cuniculiplasma divulgatum OX=1673428 GN=CSP5_0566 PE=4 SV=1	MAN2C1; alpha-mannosidase [EC:3.2.1.24]		Alpha mannosidase, middle domain
CSP5_0490	A0A1N5T7G8	0.00847598	0.0225457	0.933212	1		Uncharacterized protein OS=Cuniculiplasma divulgatum OX=1673428 GN=CSP5_0490 PE=4 SV=1
CSP5_1171	A0A1N5V1F5	0.00845533	0.070858	0.726013	3.44444	J	30S ribosomal protein S17e OS=Cuniculiplasma divulgatum OX=1673428 GN=CPM_1175 PE=4 SV=1	RP-S17e; small subunit ribosomal protein S17e	Ribosomal protein S17E	30S ribosomal protein S17e
CSP5_1699	A0A1N5W7D1	0.0082497	0	1.39851	1.22222	F	HAM1 family non-canonical purine NTP pyrophosphatase OS=Cuniculiplasma divulgatum OX=1673428 GN=CPM_1670 PE=3 SV=1	rdgB; XTP/dITP diphosphohydrolase [EC:3.6.1.66]	Inosine/xanthosine triphosphate pyrophosphatase, all-alpha NTP-PPase family	Pyrophosphatase that hydrolyzes non-canonical purine nucleotides such as XTP and ITP dITP to their respective monophosphate derivatives. Might exclude non-canonical purines from DNA precursor pool, thus preventing their incorporation into DNA and avoiding chromosomal lesions (By similarity)
CSP5_1776	A0A1N5WDS6	0.00786339	0.0225457	5.3301	6.44444	S	Predicted metal-binding protein OS=Cuniculiplasma divulgatum OX=1673428 GN=CSP5_1776 PE=4 SV=1		Halocin C8 family bacteriocin	NA
CSP5_1414	A0A1N5VKY9	0.00768846	0	4.21331	3.88889		Uncharacterized protein OS=Cuniculiplasma divulgatum OX=1673428 GN=CSP5_1414 PE=4 SV=1
CSP5_0434	A0A1N5T220	0.00748416	0.00966246	5.39166	6.88889	I	Short-chain alcohol dehydrogenase OS=Cuniculiplasma divulgatum OX=1673428 GN=CSP5_0434 PE=4 SV=1			KR domain
CSP5_1649	A0A1N5W649	0.00726885	0.00966246	0.612798	2.55556	G	Extracellular solute-binding protein OS=Cuniculiplasma divulgatum OX=1673428 GN=CPM_1618 PE=4 SV=1	cycB; arabinogalactan oligomer / maltooligosaccharide transport system substrate-binding protein		extracellular solute-binding protein, family 1
CSP5_0651	A0A1N5TQB3	0.00716412	0.0225457	0.559645	0	S	Uncharacterized protein OS=Cuniculiplasma divulgatum OX=1673428 GN=CPM_0629 PE=4 SV=1		Uncharacterized protein	NA
CSP5_0655	A0A1N5TQR5	0.00689876	0.0128833	2.51426	12.3333	J	NMD3 family protein OS=Cuniculiplasma divulgatum OX=1673428 GN=CPM_0633 PE=4 SV=1	NMD3; nonsense-mediated mRNA decay protein 3	Uncharacterized protein	NMD3 family
CSP5_0153	A0A1N5SBD1	0.00675301	0.00966246	2.32209	0	C	Aldo/keto reductase OS=Cuniculiplasma divulgatum OX=1673428 GN=CSP5_0153 PE=4 SV=1		Aryl-alcohol dehydrogenase related enzyme	ALDO KETO reductase
CSP5_1369	A0A1N5VH67	0.00628074	0.035429	5.39926	10.6667	K	MarR family transcriptional regulator OS=Cuniculiplasma divulgatum OX=1673428 GN=CPM_1368 PE=4 SV=1		Transcriptional regulator, MarR family	HTH_MARR
CSP5_0820	A0A1N5U5Y6	0.00620715	0.0257666	1.84759	3.77778	J	Tyrosine--tRNA ligase OS=Cuniculiplasma divulgatum OX=1673428 GN=CSP5_0820 PE=3 SV=1	YARS; tyrosyl-tRNA synthetase [EC:6.1.1.1]	Tyrosyl-tRNA synthetase	Catalyzes the attachment of tyrosine to tRNA(Tyr) in a two-step reaction tyrosine is first activated by ATP to form Tyr- AMP and then transferred to the acceptor end of tRNA(Tyr) (By similarity)
CSP5_0455	A0A1N5T401	0.00611085	0.0257666	0.397949	0	K	XRE family transcriptional regulator OS=Cuniculiplasma divulgatum OX=1673428 GN=CPM_0427 PE=4 SV=1	putative transcriptional regulator	Predicted transcriptional regulator	Helix-turn-helix
CSP5_1274	A0A1N5V7L8	0.00583735	0	0.923096	4.33333	S	Uncharacterized protein OS=Cuniculiplasma divulgatum OX=1673428 GN=CSP5_1274 PE=4 SV=1	uncharacterized protein		Protein of unknown function (DUF763)
CSP5_1535	A0A1N5VY82	0.00580801	0.0611956	2.91735	4	S	ATP-grasp superfamily enzyme OS=Cuniculiplasma divulgatum OX=1673428 GN=CSP5_1535 PE=4 SV=1	uncharacterized protein	20S proteasome assembly factor, ATP-grasp superfamily enzyme	PAC2 family
CSP5_0169	A0A1N5SCR2	0.00547412	0.00322082	0.502259	0.666667	K	GNAT family N-acetyltransferase OS=Cuniculiplasma divulgatum OX=1673428 GN=CPM_0662 PE=4 SV=1		Acetyltransferase (GNAT) family	Acetyltransferase (GNAT) family
CSP5_0047	A0A1N5S2B0	0.00488777	0.0128833	0.703169	3	S	C4-type Zn-finger protein OS=Cuniculiplasma divulgatum OX=1673428 GN=CSP5_0047 PE=4 SV=1	zinc finger protein		ZPR1 zinc-finger domain
CSP5_1575	A0A1N5VYH5	0.00444587	0.0386498	1.22389	0.444444	J	50S ribosomal protein L22 OS=Cuniculiplasma divulgatum OX=1673428 GN=rpl22 PE=3 SV=1	RP-L22; large subunit ribosomal protein L22	Ribosomal protein L22	This protein binds specifically to 23S rRNA. It makes multiple contacts with different domains of the 23S rRNA in the assembled 50S subunit and ribosome (By similarity)
CSP5_0706	A0A1N5TVR2	0.00443341	0.00322082	0.288163	0.555556	Q	Dioxygenase OS=Cuniculiplasma divulgatum OX=1673428 GN=CSP5_0706 PE=4 SV=1		Aromatic ring-opening dioxygenase, LigB subunit	Catalytic LigB subunit of aromatic ring-opening dioxygenase
CSP5_0883	A0A1N5UB83	0.00424006	0.00644164	4.1078	0.444444	S	Uncharacterized protein OS=Cuniculiplasma divulgatum OX=1673428 GN=CSP5_0883 PE=4 SV=1			NA
CSP5_1209	A0A1N5V3S9	0.00410581	0.0225457	1.37668	1.22222	S	p4 family phage/plasmid DNA primase OS=Cuniculiplasma divulgatum OX=1673428 GN=CSP5_1209 PE=4 SV=1			Phage plasmid primase, P4 family
CSP5_0849	A0A1N5U9U3	0.00374002	0	2.65981	1.55556	G	CUT1 family ABC transporter ATPase OS=Cuniculiplasma divulgatum OX=1673428 GN=CSP5_0849 PE=4 SV=1	treV; trehalose transport system ATP-binding protein	ABC-type sugar transport system, ATPase component	ABC transporter
CSP5_0774	A0A1N5U307	0.0035843	0	0.730223	2.44444	V	DrugE1 family ABC transporter ATPase OS=Cuniculiplasma divulgatum OX=1673428 GN=CSP5_0774 PE=4 SV=1	ABC-2.A; ABC-2 type transport system ATP-binding protein	ABC-type multidrug transport system, ATPase component	ABC transporter
CSP5_0131	A0A1N5S946	0.00342935	0	0.500705	1.22222	S	Alpha/beta superfamily hydrolase OS=Cuniculiplasma divulgatum OX=1673428 GN=CSP5_0131 PE=4 SV=1	uncharacterized protein	alpha/beta superfamily hydrolase	Inherit from COG: Hydrolase
CSP5_0806	A0A1N5U5P8	0.00341867	0.0225457	1.41607	2.55556	G	Phosphatase OS=Cuniculiplasma divulgatum OX=1673428 GN=CPM_0802 PE=4 SV=1	gpmB; probable phosphoglycerate mutase [EC:5.4.2.12]		PGAM
CSP5_0316	A0A1N5SQ30	0.00333744	0	11.7772	6.55556	S	Metal-dependent hydrolase of the beta-lactamase superfamily II OS=Cuniculiplasma divulgatum OX=1673428 GN=CPM_0285 PE=4 SV=1		Metal-dependent hydrolase of the beta-lactamase superfamily II	Lactamase_B
CSP5_1661	A0A1N5W4L5	0.00290884	0.00966246	0.102827	0	S	Chromate resistance protein OS=Cuniculiplasma divulgatum OX=1673428 GN=CSP5_1661 PE=4 SV=1		Chromate resistance protein	Chromate resistance exported protein
CSP5_0187	A0A1N5SDZ2	0.00262923	0	2.98375	2.55556	L	Integrase OS=Cuniculiplasma divulgatum OX=1673428 GN=CSP5_0187 PE=4 SV=1		XerD/XerC family integrase	Inherit from arCOG: Integrase
CSP5_1057	A0A1N5UP93	0.00242679	0	8.55512	7.22222	S	SMC domain protein OS=Cuniculiplasma divulgatum OX=1673428 GN=CSP5_1057 PE=4 SV=1		ATPase, predicted component of phage defense system	Inherit from arCOG: ATPase-like protein
CSP5_1104	A0A1N5UU06	0.00241802	0.0515331	2.08753	7.77778	S	Metal-dependent hydrolase of the beta-lactamase superfamily II OS=Cuniculiplasma divulgatum OX=1673428 GN=CSP5_1104 PE=4 SV=1			Lactamase_B
CSP5_0593	A0A1N5TJ65	0.00198473	0	0.587236	0.222222	C	Heavy metal reductase OS=Cuniculiplasma divulgatum OX=1673428 GN=CPM_0586 PE=3 SV=1	merA; mercuric reductase [EC:1.16.1.1]		mercuric reductase (EC 1.16.1.1)
CSP5_0931	A0A1N5UET8	0.00175225	0.0161041	2.74203	1.33333	O	Cell division ATPase of the AAA+ class_ ESCRT system component OS=Cuniculiplasma divulgatum OX=1673428 GN=CSP5_0931 PE=3 SV=1			AAA ATPase, central domain protein
CSP5_1878	A0A1N5WKW9	0.00143042	0.00966246	0.662597	0.222222	F	Pantothenate kinase OS=Cuniculiplasma divulgatum OX=1673428 GN=CPM_1817 PE=3 SV=1	coaA; type I pantothenate kinase [EC:2.7.1.33]	Dephospho-CoA kinase	Phosphoribulokinase / Uridine kinase family
CSP5_1964	A0A1N5WSA7	0.00140835	0	0.949767	0.444444	Q	2-keto-4-pentenoate hydratase/2-oxohepta-3-ene-1_7-dioic acid hydratase (Catechol pathway) OS=Cuniculiplasma divulgatum OX=1673428 GN=CSP5_1964 PE=4 SV=1			fumarylacetoacetate (FAA) hydrolase
CSP5_1990	A0A1N5WTR0	0.00102125	0.0257666	1.14599	1.11111	E	4-hydroxy-tetrahydrodipicolinate reductase OS=Cuniculiplasma divulgatum OX=1673428 GN=CSP5_1990 PE=4 SV=1	dapB; 4-hydroxy-tetrahydrodipicolinate reductase [EC:1.17.1.8]		Catalyzes the conversion of 4-hydroxy- tetrahydrodipicolinate (HTPA) to tetrahydrodipicolinate (By similarity)
CSP5_1287	A0A1N5V9X4	0.00089841	0	2.38374	3.11111	O	ATP-dependent protease family S16 OS=Cuniculiplasma divulgatum OX=1673428 GN=CSP5_1287 PE=3 SV=1	lonB; ATP-dependent Lon protease [EC:3.4.21.53]	Predicted ATP-dependent protease	ATP-dependent serine protease that mediates the selective degradation of mutant and abnormal proteins as well as certain short-lived regulatory proteins. Degrades polypeptides processively
CSP5_0371	A0A1N5SVL2	0.000526991	0.035429	0.214811	0.777778	O	Stomatin OS=Cuniculiplasma divulgatum OX=1673428 GN=CPM_0341 PE=4 SV=1		Membrane protease subunit, stomatin/prohibitin homolog	SPFH domain / Band 7 family
CSP5_1312	A0A1N5VB77	0.000449891	0	9.27647	1.22222	C	Heme/copper-type cytochrome/quinol oxidase subunit I OS=Cuniculiplasma divulgatum OX=1673428 GN=CSP5_1312 PE=3 SV=1	coxA; cytochrome c oxidase subunit I [EC:1.9.3.1]		Cytochrome c oxidase, subunit I

## Sheet: CONTROL_ProteinAmount
Locus_name	ACCESSION	Fmol (%)	Peptides (%)	Average Fmol	Average peptides count	COGcat	Uniprot description	KEGG definition	arCOG def (BH)	eggNOG def
CSP5_1203	A0A1N5V2F4	2.00889	0.518119	5.59487	6.55556	E	Glutamate dehydrogenase OS=Cuniculiplasma divulgatum OX=1673428 GN=CPM_1207 PE=3 SV=1	GLUD1_2; glutamate dehydrogenase (NAD(P)+) [EC:1.4.1.3]	Glutamate dehydrogenase/leucine dehydrogenase	glutamate dehydrogenase
CSP5_0468	A0A1N5T5J7	1.69006	0.699001	7.05653	6.55556	O	Thermosome subunit beta OS=Cuniculiplasma divulgatum OX=1673428 GN=CSP5_0468 PE=3 SV=1	cct; archaeal chaperonin	Chaperonin GroEL, HSP60 family	TCP-1/cpn60 chaperonin family
CSP5_1360	A0A1N5VEY8	1.48703	0.607027	2.09597	6	O	Thermosome subunit alpha OS=Cuniculiplasma divulgatum OX=1673428 GN=CPM_1359 PE=3 SV=1	cct; archaeal chaperonin	Chaperonin GroEL, HSP60 family	TCP-1/cpn60 chaperonin family
CSP5_1399	A0A1N5VKZ6	1.39124	0.597829	0.192622	1.11111	J	Elongation factor 1-alpha OS=Cuniculiplasma divulgatum OX=1673428 GN=tuf PE=3 SV=1	EEF1A; elongation factor 1-alpha	Translation elongation factor EF-1 alpha, GTPase	This protein promotes the GTP-dependent binding of aminoacyl-tRNA to the A-site of ribosomes during protein biosynthesis
CSP5_0886	A0A1N5UCL2	1.04349	0.239132	0.457705	3.22222	O	Peroxiredoxin OS=Cuniculiplasma divulgatum OX=1673428 GN=CPM_0883 PE=4 SV=1	BCP; peroxiredoxin Q/BCP [EC:1.11.1.15]	Peroxiredoxin	AhpC/TSA family
CSP5_0891	A0A1N5UCG9	0.869929	0.15329	0.261922	0.666667	C	Rubrerythrin OS=Cuniculiplasma divulgatum OX=1673428 GN=CPM_0888 PE=4 SV=1		Rubrerythrin	Rubrerythrin
CSP5_0431	A0A1N5T270	0.868477	0.38629	1.01069	2.66667	C	Malate dehydrogenase OS=Cuniculiplasma divulgatum OX=1673428 GN=CPM_0403 PE=3 SV=1	mdh; malate dehydrogenase [EC:1.1.1.37]	Malate/lactate dehydrogenase	Catalyzes the reversible oxidation of malate to oxaloacetate (By similarity)
CSP5_0006	A0A1N5RYP3	0.80323	0.548777	2.2699	7.33333	E	S-adenosylmethionine synthetase OS=Cuniculiplasma divulgatum OX=1673428 GN=CPM_0006 PE=4 SV=1	metK; S-adenosylmethionine synthetase [EC:2.5.1.6]	Archaeal S-adenosylmethionine synthetase	Catalyzes the formation of S-adenosylmethionine from methionine and ATP (By similarity)
CSP5_0482	A0A1N5T734	0.789906	0.159421	0.141358	0.555556	L	Single-stranded DNA-binding protein OS=Cuniculiplasma divulgatum OX=1673428 GN=CPM_0454 PE=4 SV=1	RFA1; replication factor A1	Single-stranded DNA-binding replication protein A (RPA), large (70 kD) subunit or related ssDNA-binding protein	single-stranded DNA-binding protein
CSP5_0284	A0A1N5SMJ9	0.727386	0.466	0.657687	1.77778	C	2-oxoacid ferredoxin oxidoreductase subunit gamma-alpha OS=Cuniculiplasma divulgatum OX=1673428 GN=CSP5_0284 PE=4 SV=1	korA; 2-oxoglutarate/2-oxoacid ferredoxin oxidoreductase subunit alpha [EC:1.2.7.3 1.2.7.11]	Pyruvate:ferredoxin oxidoreductase or related 2-oxoacid:ferredoxin oxidoreductase, alpha subunit and gamma	Ferredoxin oxidoreductase
CSP5_1345	A0A1N5VGH3	0.710989	0.110369	2.04246	0.333333	J	50S ribosomal protein L7Ae OS=Cuniculiplasma divulgatum OX=1673428 GN=rpl7ae PE=3 SV=1	RP-L7Ae; large subunit ribosomal protein L7Ae	Ribosomal protein L7AE	Multifunctional RNA-binding protein that recognizes the K-turn motif in ribosomal RNA, box H ACA, box C D and box C' D' sRNAs (By similarity)
CSP5_0871	A0A1N5UAZ4	0.684804	0.278987	3.79366	1.55556	J	Transcription initiation factor IIB OS=Cuniculiplasma divulgatum OX=1673428 GN=tfb PE=3 SV=1	TFIIB; transcription initiation factor TFIIB	Transcription initiation factor TFIIB, Brf1 subunit/Transcription initiation factor TFIIB	Stabilizes TBP binding to an archaeal box-A promoter. Also responsible for recruiting RNA polymerase II to the pre- initiation complex (DNA-TBP-TFIIB) (By similarity)
CSP5_1482	A0A1N5VTK7	0.672887	0.340303	9.95756	15.4444	O	FKBP-type peptidyl-prolyl cis-trans isomerase OS=Cuniculiplasma divulgatum OX=1673428 GN=CPM_1476 PE=4 SV=1		FKBP-type peptidyl-prolyl cis-trans isomerase 2	peptidyl-prolyl cis-trans isomerase
CSP5_0254	A0A1N5SJK6	0.618474	0.527316	2.17241	4.77778	C	2-oxoacid dehydrogenase multienzyme complex_ dihydrolipoyl acyltransferase (E2) component OS=Cuniculiplasma divulgatum OX=1673428 GN=CSP5_0254 PE=4 SV=1	DLAT; pyruvate dehydrogenase E2 component (dihydrolipoamide acetyltransferase) [EC:2.3.1.12]	Pyruvate/2-oxoglutarate dehydrogenase complex, dihydrolipoamide acyltransferase (E2) component or related enzyme	branched-chain alpha-keto acid dehydrogenase subunit E2
CSP5_1359	A0A1N5VES4	0.59828	0.447606	0.842254	1.22222	C	Succinate--CoA ligase [ADP-forming] subunit beta OS=Cuniculiplasma divulgatum OX=1673428 GN=sucC PE=3 SV=1	sucC; succinyl-CoA synthetase beta subunit [EC:6.2.1.5]	Succinyl-CoA synthetase, beta subunit	succinyl-CoA synthetase subunit beta (EC 6.2.1.5)
CSP5_1560	A0A1N5VZP3	0.593251	0.113434	6.15222	12.1111	J	50S ribosomal protein L18 OS=Cuniculiplasma divulgatum OX=1673428 GN=rpl18 PE=3 SV=1	RP-L18; large subunit ribosomal protein L18	Ribosomal protein L18	This is one of the proteins that binds and probably mediates the attachment of the 5S RNA into the large ribosomal subunit, where it forms part of the central protuberance (By similarity)
CSP5_1397	A0A1N5VJN9	0.590173	0.671408	22.5723	19.8889	J	Elongation factor 2 OS=Cuniculiplasma divulgatum OX=1673428 GN=fusA PE=3 SV=1	EEF2; elongation factor 2	Translation elongation factor G, EF-G (GTPase)	Catalyzes the GTP-dependent ribosomal translocation step during translation elongation. During this step, the ribosome changes from the pre-translocational (PRE) to the post- translocational (POST) state as the newly formed A-site-bound peptidyl-tRNA and P-site-bound deacylated tRNA move to the P and E sites, respectively. Catalyzes the coordinated movement of the two tRNA molecules, the mRNA and…
CSP5_1608	A0A1N5W1Q0	0.5886	0.177816	56.4538	18.7778	S	Uncharacterized protein OS=Cuniculiplasma divulgatum OX=1673428 GN=CPM_1598 PE=4 SV=1		Histidinol-phosphate/aromatic aminotransferase or cobyric acid decarboxylase	Domain of unknown function DUF302
CSP5_1162	A0A1N5UXW8	0.541249	0.533448	9.16934	9.44444	O	Chaperone protein DnaK OS=Cuniculiplasma divulgatum OX=1673428 GN=dnaK PE=3 SV=1	dnaK; molecular chaperone DnaK	Chaperone DnaK (HSP70)	Acts as a chaperone (By similarity)
CSP5_1506	A0A1N5VW12	0.535661	0.147158	0.935242	2	J	30S ribosomal protein S11 OS=Cuniculiplasma divulgatum OX=1673428 GN=rps11 PE=3 SV=1	RP-S11; small subunit ribosomal protein S11	Ribosomal protein S11	Located on the platform of the 30S subunit (By similarity)
CSP5_1567	A0A1N5VXM9	0.511144	0.17475	1.41338	1.77778	J	30S ribosomal protein S4e OS=Cuniculiplasma divulgatum OX=1673428 GN=rps4e PE=3 SV=1	RP-S4e; small subunit ribosomal protein S4e		30S ribosomal protein S4e
CSP5_1304	A0A1N5VA40	0.501733	0.478264	2.5739	3	C	Lactaldehyde dehydrogenase/glycolaldehyde dehydrogenase OS=Cuniculiplasma divulgatum OX=1673428 GN=CSP5_1304 PE=3 SV=1	aldA; lactaldehyde dehydrogenase / glycolaldehyde dehydrogenase [EC:1.2.1.22 1.2.1.21]	Lactaldehyde dehydrogenase, Succinate semialdehyde dehydrogenase, a-ketoglutarate semialdehyde dehydrogenase or other NAD-dependent aldehyde dehydrogenase	Acyl-CoA reductase (LuxC)
CSP5_1335	A0A1N5VFG4	0.488124	0.324974	3.34041	7.33333	E	1-pyrroline-5-carboxylate dehydrogenase OS=Cuniculiplasma divulgatum OX=1673428 GN=CPM_1334 PE=4 SV=1	E1.2.1.88; 1-pyrroline-5-carboxylate dehydrogenase [EC:1.2.1.88]	Lactaldehyde dehydrogenase, Succinate semialdehyde dehydrogenase, a-ketoglutarate semialdehyde dehydrogenase or other NAD-dependent aldehyde dehydrogenase	Aldehyde dehydrogenase family
CSP5_0815	A0A1N5U5H6	0.477001	0.294316	6.50139	0.444444	E	Succinyl-diaminopimelate desuccinylase OS=Cuniculiplasma divulgatum OX=1673428 GN=CPM_0812 PE=4 SV=1	dapE; succinyl-diaminopimelate desuccinylase [EC:3.5.1.18]	Acetylornithine deacetylase/Succinyl-diaminopimelate desuccinylase or related deacylase	diaminopimelate aminotransferase
CSP5_2009	A0A1N5WV52	0.473003	0.591698	3.83316	3.33333	F	Vitamin B12-dependent ribonucleotide reductase OS=Cuniculiplasma divulgatum OX=1673428 GN=CPM_1941 PE=3 SV=1	E1.17.4.1A; ribonucleoside-diphosphate reductase alpha chain [EC:1.17.4.1]	Ribonucleotide reductase, alpha subunit	Provides the precursors necessary for DNA synthesis. Catalyzes the biosynthesis of deoxyribonucleotides from the corresponding ribonucleotides (By similarity)
CSP5_0436	A0A1N5T2P0	0.465126	0.226869	1.29002	6.11111	L	DNA polymerase sliding clamp OS=Cuniculiplasma divulgatum OX=1673428 GN=pcn PE=3 SV=1	PCNA; proliferating cell nuclear antigen		Sliding clamp subunit. Responsible for tethering the catalytic subunit of DNA polymerase to DNA during high-speed replication (By similarity)
CSP5_0237	A0A1N5SI66	0.456383	0.251395	10.1981	14.2222	J	50S ribosomal protein L10 OS=Cuniculiplasma divulgatum OX=1673428 GN=rpl10 PE=3 SV=1	RP-L10; large subunit ribosomal protein L10	Ribosomal protein L10	Ribosomal protein P0 is the functional equivalent of E.coli protein L10 (By similarity)
CSP5_0472	A0A1N5T5Z9	0.45533	0.236066	0.58226	1.33333	C	Inorganic pyrophosphatase OS=Cuniculiplasma divulgatum OX=1673428 GN=ppa PE=3 SV=1	ppa; inorganic pyrophosphatase [EC:3.6.1.1]	Inorganic pyrophosphatase	Pyrophosphate phospho-hydrolase
CSP5_0527	A0A1N5TBS9	0.442495	0.251395	2.69148	4.88889	J	30S ribosomal protein S2 OS=Cuniculiplasma divulgatum OX=1673428 GN=rps2 PE=3 SV=1	RP-S2; small subunit ribosomal protein S2	Ribosomal protein S2	30S ribosomal protein S2
CSP5_0428	A0A1N5T150	0.435553	0.38629	1.06561	2.22222	S	Aminopeptidase specific for acidic amino acids OS=Cuniculiplasma divulgatum OX=1673428 GN=CPM_0400 PE=4 SV=1			Peptidase M61
CSP5_0238	A0A1N5SIB9	0.428064	0.15329	8.66242	7.44444	J	50S ribosomal protein L12 OS=Cuniculiplasma divulgatum OX=1673428 GN=rpl12 PE=3 SV=1	RP-L12; large subunit ribosomal protein L12	Ribosomal protein L12E/L44/L45/RPP1/RPP2	Forms part of the ribosomal stalk, playing a central role in the interaction of the ribosome with GTP-bound translation factors (By similarity)
CSP5_0662	A0A1N5TSS3	0.427801	0.294316	6.70005	6	V	FeS assembly ATPase SufC OS=Cuniculiplasma divulgatum OX=1673428 GN=CPM_0640 PE=4 SV=1	sufC; Fe-S cluster assembly ATP-binding protein	Cysteine desulfurase activator ATPase	ABC transporter
CSP5_0289	A0A1N5SNB1	0.424097	0.150224	3.3173	7.88889	J	30S ribosomal protein S7 OS=Cuniculiplasma divulgatum OX=1673428 GN=rps7 PE=3 SV=1	RP-S7; small subunit ribosomal protein S7	Ribosomal protein S7	One of the primary rRNA binding proteins, it binds directly to 16S rRNA where it nucleates assembly of the head domain of the 30S subunit. Is located at the subunit interface close to the decoding center (By similarity)
CSP5_0534	A0A1N5TCU6	0.415898	0.113434	2.4602	2.11111	K	TATA-box-binding protein OS=Cuniculiplasma divulgatum OX=1673428 GN=tbp PE=3 SV=1	TBP; transcription initiation factor TFIID TATA-box-binding protein	TATA-box binding protein (TBP), component of TFIID and TFIIB	General factor that plays a role in the activation of archaeal genes transcribed by RNA polymerase. Binds specifically to the TATA box promoter element which lies close to the position of transcription initiation (By similarity)
CSP5_1709	A0A1N5W8Y7	0.408816	0.190079	0.97119	3.88889	J	30S ribosomal protein S6e OS=Cuniculiplasma divulgatum OX=1673428 GN=rps6e PE=3 SV=1	RP-S6e; small subunit ribosomal protein S6e	Ribosomal protein S6E/S10	30S ribosomal protein S6e
CSP5_1363	A0A1N5VI02	0.407431	0.272855	0.970937	3.22222	I	Acetyl-CoA C-acetyltransferase OS=Cuniculiplasma divulgatum OX=1673428 GN=CSP5_1363 PE=4 SV=1	E2.3.1.9; acetyl-CoA C-acetyltransferase [EC:2.3.1.9]	Acetyl-CoA acetyltransferase	acetyl-CoA acetyltransferase (EC 2.3.1.9)
CSP5_1578	A0A1N5VYI1	0.40035	0.0919738	0.544447	5	J	50S ribosomal protein L23 OS=Cuniculiplasma divulgatum OX=1673428 GN=rpl23 PE=3 SV=1	RP-L23; large subunit ribosomal protein L23	Ribosomal protein L23	Binds to 23S rRNA. One of the proteins that surrounds the polypeptide exit tunnel on the outside of the ribosome (By similarity)
CSP5_1358	A0A1N5VFX6	0.399864	0.229934	2.93708	4	C	Succinate--CoA ligase [ADP-forming] subunit alpha OS=Cuniculiplasma divulgatum OX=1673428 GN=sucD PE=3 SV=1	sucD; succinyl-CoA synthetase alpha subunit [EC:6.2.1.5]	Succinyl-CoA synthetase, alpha subunit	succinyl-CoA synthetase subunit alpha (EC 6.2.1.5)
CSP5_1931	A0A1N5WPK4	0.393697	0.318842	0.480114	3.88889	E	Branched-chain-amino-acid aminotransferase OS=Cuniculiplasma divulgatum OX=1673428 GN=ilvE PE=3 SV=1	E2.6.1.42; branched-chain amino acid aminotransferase [EC:2.6.1.42]		Branched-chain amino acid aminotransferase
CSP5_1827	A0A1N5WJ66	0.39034	0.17475	10.6062	24.3333		Uncharacterized protein OS=Cuniculiplasma divulgatum OX=1673428 GN=CSP5_1827 PE=4 SV=1
CSP5_1387	A0A1N5VHN8	0.38572	0.165553	5.90371	11.4444	O	HSP20 family molecular chaperone OS=Cuniculiplasma divulgatum OX=1673428 GN=CPM_1386 PE=3 SV=1	HSP20; HSP20 family protein	Molecular chaperone (HSP20 family)	Heat shock protein
CSP5_1389	A0A1N5VHT8	0.385577	0	0.826561	0.666667	L	Methyltransferase OS=Cuniculiplasma divulgatum OX=1673428 GN=CSP5_1389 PE=4 SV=1	trm-G10; tRNA (guanine10-N2)-dimethyltransferase [EC:2.1.1.213]	Adenine-specific DNA methylase containing a Zn-ribbon	Putative RNA methylase family UPF0020
CSP5_1374	A0A1N5VHI1	0.37742	0.671408	3.00481	4.22222	O	CDC48 family ATPase of the AAA+ class OS=Cuniculiplasma divulgatum OX=1673428 GN=CPM_1373 PE=4 SV=1	VCP; transitional endoplasmic reticulum ATPase	ATPase of the AAA+ class , CDC48 family	CDC48_2
CSP5_1342	A0A1N5VEJ5	0.376531	0.00613158	2.49921	4	F	Nucleoside diphosphate kinase OS=Cuniculiplasma divulgatum OX=1673428 GN=ndk PE=3 SV=1	ndk; nucleoside-diphosphate kinase [EC:2.7.4.6]	Nucleoside diphosphate kinase	Major role in the synthesis of nucleoside triphosphates other than ATP. The ATP gamma phosphate is transferred to the NDP beta phosphate via a ping-pong mechanism, using a phosphorylated active-site intermediate (By similarity)
CSP5_1379	A0A1N5VI61	0.372774	0.518119	2.38194	13.2222	C	2-oxoglutarate ferredoxin oxidoreductase subunit alpha OS=Cuniculiplasma divulgatum OX=1673428 GN=CPM_1378 PE=4 SV=1	korA; 2-oxoglutarate/2-oxoacid ferredoxin oxidoreductase subunit alpha [EC:1.2.7.3 1.2.7.11]	Pyruvate:ferredoxin oxidoreductase or related 2-oxoacid:ferredoxin oxidoreductase, alpha subunit and gamma	Transketolase, C-terminal domain
CSP5_2016	A0A1N5WW01	0.372038	0.26979	7.54855	0	M	Mandelate racemase subfamily of enolase superfamily enzyme OS=Cuniculiplasma divulgatum OX=1673428 GN=CPM_1948 PE=4 SV=1		L-alanine-DL-glutamate epimerase or related enzyme of enolase superfamily	Galactonate dehydratase
CSP5_1393	A0A1N5VJ58	0.362897	0.392421	47.494	25.3333	S	Sulfide:quinone oxidoreductase OS=Cuniculiplasma divulgatum OX=1673428 GN=CPM_1392 PE=4 SV=1	sqr; sulfide:quinone oxidoreductase [EC:1.8.5.4]		FAD-dependent pyridine nucleotide-disulfide oxidoreductase
CSP5_1641	A0A1N5W436	0.362461	0.0245263	1.56935	6		CRISPR-associated protein Csx17 OS=Cuniculiplasma divulgatum OX=1673428 GN=CSP5_1641 PE=4 SV=1	csx17; CRISPR-associated protein Csx17	ATPase involved in replication control, Cdc46/Mcm family
CSP5_1958	A0A1N5WU47	0.35855	0.0981053	13.071	8.22222	J	30S ribosomal protein S19e OS=Cuniculiplasma divulgatum OX=1673428 GN=CPM_1896 PE=4 SV=1	RP-S19e; small subunit ribosomal protein S19e	Ribosomal protein S19E (S16A)	May be involved in maturation of the 30S ribosomal subunit (By similarity)
CSP5_0823	A0A1N5U7T9	0.356878	0.0245263	1.94256	2.33333	L	Chromosome segregation and condensation protein ScpA OS=Cuniculiplasma divulgatum OX=1673428 GN=CPM_0820 PE=4 SV=1	scpA; segregation and condensation protein A		Inherit from arCOG: chromosome segregation and condensation protein ScpA
CSP5_0018	A0A1N5RZE8	0.354337	0.426145	0.484208	2.22222	E	Acetylornithine/N-succinyldiaminopimelate aminotransferase OS=Cuniculiplasma divulgatum OX=1673428 GN=CPM_0018 PE=3 SV=1	puuE; 4-aminobutyrate aminotransferase [EC:2.6.1.19]	4-aminobutyrate aminotransferase or related aminotransferase	4-aminobutyrate aminotransferase (EC 2.6.1.19)
CSP5_0197	A0A1N5SEN3	0.354245	0.113434	7.94554	9.33333	P	Rieske (2Fe-2S) protein OS=Cuniculiplasma divulgatum OX=1673428 GN=CSP5_0197 PE=4 SV=1	hcaC; 3-phenylpropionate/trans-cinnamate dioxygenase ferredoxin component	Ferredoxin subunit of nitrite reductase or ring-hydroxylating dioxygenase	Rieske [2Fe-2S] domain
CSP5_1577	A0A1N5W034	0.353148	0.0827764	5.33634	3.55556	J	50S ribosomal protein L2p OS=Cuniculiplasma divulgatum OX=1673428 GN=CPM_1567 PE=4 SV=1	RP-L2; large subunit ribosomal protein L2	Ribosomal protein L2	One of the primary rRNA binding proteins. Required for association of the 30S and 50S subunits to form the 70S ribosome, for tRNA binding and peptide bond formation. It has been suggested to have peptidyltransferase activity
CSP5_0225	A0A1N5SH61	0.34843	0.0643816	8.33555	10.2222	S	Uncharacterized protein OS=Cuniculiplasma divulgatum OX=1673428 GN=CSP5_0225 PE=4 SV=1			NA
CSP5_1712	A0A1N5W8E4	0.347176	0.088908	5.76468	14.7778	L	Nucleoid DNA-binding protein OS=Cuniculiplasma divulgatum OX=1673428 GN=CPM_1683 PE=3 SV=1	hupB; DNA-binding protein HU-beta	Bacterial nucleoid DNA-binding protein	DNA-binding protein
CSP5_1517	A0A1N5VUC1	0.342756	0.0306579	6.53886	11.4444	T	Serine/threonine protein kinase involved in cell cycle control OS=Cuniculiplasma divulgatum OX=1673428 GN=CSP5_1517 PE=4 SV=1	RIOK1; RIO kinase 1 [EC:2.7.11.1]		Serine threonine protein kinase
CSP5_1451	A0A1N5VNL2	0.341761	0.128763	19.9802	4	S	Ala-tRNA(Pro) hydrolase OS=Cuniculiplasma divulgatum OX=1673428 GN=CSP5_1451 PE=4 SV=1	AARSD1; misacylated tRNA(Ala) deacylase [EC:3.1.1.-]		Inherit from arCOG: synthetase
CSP5_0255	A0A1N5SJU9	0.336746	0.272855	4.60343	9.11111	C	2-oxoacid dehydrogenase multienzyme complex_ 2-oxoacid decarboxylase (E1) component subunit beta OS=Cuniculiplasma divulgatum OX=1673428 GN=CSP5_0255 PE=4 SV=1		Pyruvate/2-oxoglutarate/acetoin dehydrogenase complex, dehydrogenase (E1) component	Transketolase, pyrimidine binding domain
CSP5_1563	A0A1N5VXC9	0.335306	0.199276	1.31459	0.555556	J	50S ribosomal protein L6 OS=Cuniculiplasma divulgatum OX=1673428 GN=rpl6 PE=3 SV=1	RP-L6; large subunit ribosomal protein L6	Ribosomal protein L6P	This protein binds to the 23S rRNA, and is important in its secondary structure. It is located near the subunit interface in the base of the L7 L12 stalk, and near the tRNA binding site of the peptidyltransferase center (By similarity)
CSP5_1194	A0A1N5V3K0	0.334369	0.0705132	1.11634	4.88889	K	Transcriptional regulator OS=Cuniculiplasma divulgatum OX=1673428 GN=CPM_1198 PE=4 SV=1		Transcriptional regulator MarR family, contains HTH domain	Inherit from eurNOG: Transcriptional regulator
CSP5_0423	A0A1N5T0J0	0.333946	0.0337237	0.65657	1	S	Uncharacterized protein OS=Cuniculiplasma divulgatum OX=1673428 GN=CPM_0395 PE=4 SV=1		Uncharacterized protein	NA
CSP5_0645	A0A1N5TPY2	0.332209	0.490527	2.24941	3.77778	C	NAD-dependent aldehyde dehydrogenase OS=Cuniculiplasma divulgatum OX=1673428 GN=CPM_0623 PE=4 SV=1	ALDH; aldehyde dehydrogenase (NAD+) [EC:1.2.1.3]	Lactaldehyde dehydrogenase, Succinate semialdehyde dehydrogenase, a-ketoglutarate semialdehyde dehydrogenase or other NAD-dependent aldehyde dehydrogenase	Aldehyde dehydrogenase family
CSP5_0334	A0A1N5SS79	0.328517	0.220737	3.359	3.88889	E	Amino acid-binding ACT domain protein OS=Cuniculiplasma divulgatum OX=1673428 GN=CPM_0303 PE=4 SV=1	uncharacterized protein		Inherit from eurNOG: amino acid-binding ACT domain protein
CSP5_0782	A0A1N5U2D6	0.326289	0.260592	17.3803	19.1111		von Willebrand factor type A protein (VWA) OS=Cuniculiplasma divulgatum OX=1673428 GN=CSP5_0782 PE=4 SV=1		Von Willebrand factor type A (vWA) domain
CSP5_0307	A0A1N5SP87	0.321005	0.17475	2.80452	6.22222	S	NifX family protein OS=Cuniculiplasma divulgatum OX=1673428 GN=CPM_0276 PE=4 SV=1		Predicted Fe-Mo cluster-binding protein, NifX family	NA
CSP5_1994	A0A1N5WUI9	0.312023	0.0275921	0.781321	0.555556	E	Cobalamin-independent methionine synthase OS=Cuniculiplasma divulgatum OX=1673428 GN=CSP5_1994 PE=4 SV=1	metE; 5-methyltetrahydropteroyltriglutamate--homocysteine methyltransferase [EC:2.1.1.14]	Methionine synthase II (cobalamin-independent)	Catalyzes the transfer of a methyl group from methylcobalamin and methylcobinamide to homocysteine resulting in methionine formation (By similarity)
CSP5_0235	A0A1N5SI78	0.309333	0.171684	3.00474	9.44444	J	50S ribosomal protein L11 OS=Cuniculiplasma divulgatum OX=1673428 GN=rpl11 PE=3 SV=1	RP-L11; large subunit ribosomal protein L11	Ribosomal protein L11	This protein binds directly to 23S ribosomal RNA (By similarity)
CSP5_1067	A0A1N5UQ54	0.30825	0.205408	0.98061	2.88889	E	PepT family ABC transporter substrate-binding component OS=Cuniculiplasma divulgatum OX=1673428 GN=CSP5_1067 PE=4 SV=1		ABC-type transport system, periplasmic component	Bacterial extracellular solute-binding proteins, family 5 Middle
CSP5_2000	A0A1N5WUX8	0.305001	0.416948	1.06412	2.88889	E	Aminopeptidase OS=Cuniculiplasma divulgatum OX=1673428 GN=CSP5_2000 PE=3 SV=1		Cold shock responsive RNA-binding protein, contains TRAM domain	Proteases F1, F2 and F3 degrade oligopeptides produced by Tricorn (themselves probably produced by the proteasome), yielding free amino acids
CSP5_0360	A0A1N5SVG5	0.304815	0.144092	3.65664	10.8889	J	SBDS family ribosome maturation protein OS=Cuniculiplasma divulgatum OX=1673428 GN=CPM_0329 PE=4 SV=1	SDO1; ribosome maturation protein SDO1	Ribosome maturation protein Sdo1	RNA-associated protein
CSP5_1155	A0A1N5UYL4	0.304278	0.315777	2.92739	6.44444		Uncharacterized protein OS=Cuniculiplasma divulgatum OX=1673428 GN=CSP5_1155 PE=4 SV=1
CSP5_1579	A0A1N5VYQ2	0.304047	0.223803	1.66443	6	J	50S ribosomal protein L4p OS=Cuniculiplasma divulgatum OX=1673428 GN=CSP5_1579 PE=4 SV=1	RP-L4e; large subunit ribosomal protein L4e	Ribosomal protein L4	One of the primary rRNA binding proteins, this protein initially binds near the 5'-end of the 23S rRNA. It is important during the early stages of 50S assembly. It makes multiple contacts with different domains of the 23S rRNA in the assembled 50S subunit and ribosome (By similarity)
CSP5_1934	A0A1N5WRW3	0.303492	0.321908	2.88594	7.44444	C	Electron transfer flavoprotein subunit alpha OS=Cuniculiplasma divulgatum OX=1673428 GN=CPM_1872 PE=4 SV=1	fixB; electron transfer flavoprotein alpha subunit	Electron transfer flavoprotein, alpha subunit	Electron transfer flavoprotein
CSP5_0326	A0A1N5SRG0	0.29991	0.478264	1.60207	0	C	Digeranylgeranylglycerophospholipid reductase OS=Cuniculiplasma divulgatum OX=1673428 GN=CSP5_0326 PE=4 SV=1		Geranylgeranyl reductase, flavoprotein	Inherit from arCOG: Is involved in the reduction of 2,3- digeranylgeranylglycerophospholipids (unsaturated archaeols) into 2,3-diphytanylglycerophospholipids (saturated archaeols) in the biosynthesis of archaeal membrane lipids. Catalyzes the formation of archaetidic acid (2,3-di-O-phytanyl-sn-glyceryl phosphate) from 2,3-di-O-geranylgeranylglyceryl phosphate (DGGGP) via the hydrogenation of each…
CSP5_0733	A0A1N5TXX6	0.299557	0.107303	0.882687	4.77778	J	30S ribosomal protein S8e OS=Cuniculiplasma divulgatum OX=1673428 GN=rps8e PE=3 SV=1	RP-S8e; small subunit ribosomal protein S8e	Ribosomal protein S8E	30S ribosomal protein S8e
CSP5_1568	A0A1N5VXZ4	0.298402	0.0858422	6.63435	2.22222	J	50S ribosomal protein L24p OS=Cuniculiplasma divulgatum OX=1673428 GN=CSP5_1568 PE=4 SV=1	RP-L24; large subunit ribosomal protein L24	Ribosomal protein L24	One of two assembly initiator proteins, it binds directly to the 5'-end of the 23S rRNA, where it nucleates assembly of the 50S subunit (By similarity)
CSP5_1580	A0A1N5W1G5	0.296618	0.282053	1.19136	0	J	50S ribosomal protein L3p OS=Cuniculiplasma divulgatum OX=1673428 GN=CPM_1570 PE=4 SV=1	RP-L3; large subunit ribosomal protein L3	Ribosomal protein L3	One of the primary rRNA binding proteins, it binds directly near the 3'-end of the 23S rRNA, where it nucleates assembly of the 50S subunit (By similarity)
CSP5_0855	A0A1N5U8W6	0.295514	0.141026	3.43596	2.33333	I	Acetyl-CoA C-acetyltransferase OS=Cuniculiplasma divulgatum OX=1673428 GN=CPM_0852 PE=4 SV=1	E2.3.1.9; acetyl-CoA C-acetyltransferase [EC:2.3.1.9]	Acetyl-CoA acetyltransferase	acetyl-CoA acetyltransferase (EC 2.3.1.9)
CSP5_1969	A0A1N5WS62	0.293193	0.3495	2.79943	6.44444	E	Probable urocanate hydratase OS=Cuniculiplasma divulgatum OX=1673428 GN=hutU PE=3 SV=1	hutU; urocanate hydratase [EC:4.2.1.49]	Urocanate hydratase	urocanate hydratase (EC 4.2.1.49)
CSP5_1640	A0A1N5W358	0.293053	0.300448	0.307039	0.555556		CRISPR-associated protein Csb1 OS=Cuniculiplasma divulgatum OX=1673428 GN=CSP5_1640 PE=4 SV=1	csb1; CRISPR-associated protein Csb1
CSP5_0333	A0A1N5SRZ5	0.291724	0.346434	2.82207	2.22222	L	DNA repair and recombination protein RadA OS=Cuniculiplasma divulgatum OX=1673428 GN=radA PE=3 SV=1	radA; DNA repair protein RadA	RecA/RadA recombinase, contains N-terminal HHH domain	Involved in DNA repair and in homologous recombination. Binds and assemble on single-stranded DNA to form a nucleoprotein filament. Hydrolyzes ATP in a ssDNA-dependent manner and promotes DNA strand exchange between homologous DNA molecules (By similarity)
CSP5_0256	A0A1N5SJM4	0.290215	0.165553	0.913112	0.333333	C	2-oxoacid dehydrogenase multienzyme complex_ 2-oxoacid decarboxylase (E1) component subunit alpha OS=Cuniculiplasma divulgatum OX=1673428 GN=CSP5_0256 PE=4 SV=1		Pyruvate/2-oxoglutarate/acetoin dehydrogenase complex, dehydrogenase (E1) component, eukaryotic type, alpha subunit	Dehydrogenase E1 component
CSP5_1400	A0A1N5VJT7	0.28908	0.187013	19.2443	10.1111	J	30S ribosomal protein S3Ae OS=Cuniculiplasma divulgatum OX=1673428 GN=rps3ae PE=3 SV=1	RP-S3Ae; small subunit ribosomal protein S3Ae	Ribosomal protein S3AE	30S ribosomal protein S3Ae
CSP5_0248	A0A1N5SJJ6	0.28274	0.257527	0.397302	0	C	Isocitrate dehydrogenase OS=Cuniculiplasma divulgatum OX=1673428 GN=CSP5_0248 PE=4 SV=1	IDH1; isocitrate dehydrogenase [EC:1.1.1.42]	Isocitrate dehydrogenase	Isocitrate dehydrogenase
CSP5_0308	A0A1N5SPI5	0.280525	0.564106	0.757947	0	C	Aconitate hydratase OS=Cuniculiplasma divulgatum OX=1673428 GN=CSP5_0308 PE=4 SV=1	ACO; aconitate hydratase [EC:4.2.1.3]	Aconitase A	Aconitate hydratase
CSP5_1961	A0A1N5WUC9	0.279278	0.113434	5.89408	5.44444	J	50S ribosomal protein L31e OS=Cuniculiplasma divulgatum OX=1673428 GN=rpl31e PE=3 SV=1	RP-L31e; large subunit ribosomal protein L31e	Ribosomal protein L31E	50S ribosomal protein L31E
CSP5_1328	A0A1N5VDA2	0.276322	0.0766448	20.441	16.8889	E	Pyruvoyl-dependent arginine decarboxylase OS=Cuniculiplasma divulgatum OX=1673428 GN=pdaD PE=3 SV=1	pdaD; arginine decarboxylase [EC:4.1.1.19]	Pyruvoyl-dependent arginine decarboxylase (PvlArgDC)	pyruvoyl-dependent arginine decarboxylase (EC 4.1.1.19)
CSP5_1741	A0A1N5WD17	0.274185	0.340303	3.43017	6	I	Acyl-CoA dehydrogenase OS=Cuniculiplasma divulgatum OX=1673428 GN=CSP5_1741 PE=3 SV=1		Acyl-CoA dehydrogenase	acyl-CoA dehydrogenase
CSP5_0229	A0A1N5SH88	0.271595	0.300448	0.94054	1.66667	I	Acetyl-CoA C-acyltransferase OS=Cuniculiplasma divulgatum OX=1673428 GN=CSP5_0229 PE=4 SV=1	E2.3.1.9; acetyl-CoA C-acetyltransferase [EC:2.3.1.9]	Acetyl-CoA acetyltransferase	acetyl-CoA acetyltransferase (EC 2.3.1.9)
CSP5_0304	A0A1N5SNY9	0.271401	0.0919738	4.04476	14.4444	C	Zinc-containing ferredoxin OS=Cuniculiplasma divulgatum OX=1673428 GN=CPM_0273 PE=4 SV=1		Ferredoxin	Inherit from eurNOG: Ferredoxin
CSP5_1089	A0A1N5USU2	0.270021	0.073579	1.86333	3.22222		Predicted small metal-binding protein OS=Cuniculiplasma divulgatum OX=1673428 GN=CPM_1093 PE=4 SV=1
CSP5_1242	A0A1N5V5C6	0.268613	0	9.75633	3.22222	G	Glycogen debranching enzyme OS=Cuniculiplasma divulgatum OX=1673428 GN=CSP5_1242 PE=4 SV=1			Inherit from COG: Glycogen debranching enzyme
CSP5_1133	A0A1N5UWN0	0.265988	0.125697	2.24558	2.66667	S	CBS domain protein OS=Cuniculiplasma divulgatum OX=1673428 GN=CPM_1137 PE=4 SV=1		CBS domain	CBS
CSP5_1717	A0A1N5W8P0	0.262702	0.190079	8.30453	5.11111	O	Peroxiredoxin OS=Cuniculiplasma divulgatum OX=1673428 GN=CPM_1688 PE=3 SV=1	PRDX2_4; peroxiredoxin (alkyl hydroperoxide reductase subunit C) [EC:1.11.1.15]	AhpC/TSA family peroxiredoxin	peroxiredoxin (EC 1.11.1.15)
CSP5_1508	A0A1N5VTS0	0.259783	0.168619	1.34778	0.777778	J	30S ribosomal protein S13 OS=Cuniculiplasma divulgatum OX=1673428 GN=rps13 PE=3 SV=1	RP-S13; small subunit ribosomal protein S13	Ribosomal protein S13	Located at the top of the head of the 30S subunit, it contacts several helices of the 16S rRNA. In the 70S ribosome it contacts the 23S rRNA (bridge B1a) and protein L5 of the 50S subunit (bridge B1b), connecting the 2 subunits
CSP5_0536	A0A1N5TE25	0.258004	0.0490527	3.06202	9.88889	H	Dehypoxanthinylfutalosine cyclase OS=Cuniculiplasma divulgatum OX=1673428 GN=CPM_0508 PE=4 SV=1		FO synthase or thiamine biosynthesis enzyme ThiH	Elp3
CSP5_1522	A0A1N5VUX4	0.257798	0.870685	2.60329	3.77778	K	DNA-directed RNA polymerase subunit beta OS=Cuniculiplasma divulgatum OX=1673428 GN=CSP5_1522 PE=3 SV=1	rpoB; DNA-directed RNA polymerase subunit B [EC:2.7.7.6]	DNA-directed RNA polymerase subunit B	DNA-directed RNA polymerase subunit B (EC 2.7.7.6)
CSP5_0363	A0A1N5SVF3	0.255134	0.122632	4.32302	6	J	Exosome complex component Rrp42 OS=Cuniculiplasma divulgatum OX=1673428 GN=rrp42 PE=3 SV=1	RRP42; exosome complex component RRP42	Exosome complex RNA-binding protein Rrp42, RNase PH superfamily	exosome complex RNA-binding protein Rrp42
CSP5_1935	A0A1N5WPW0	0.254218	0.150224	0.17782	0.333333	C	Electron transfer flavoprotein subunit beta OS=Cuniculiplasma divulgatum OX=1673428 GN=CPM_1873 PE=4 SV=1	fixA; electron transfer flavoprotein beta subunit	Electron transfer flavoprotein, beta subunit	electron transfer flavoprotein subunit beta
CSP5_0671	A0A1N5TRZ1	0.253179	0.214605	5.17828	9.77778	E	Carboxypeptidase OS=Cuniculiplasma divulgatum OX=1673428 GN=CPM_0649 PE=4 SV=1		Metal-dependent amidase/aminoacylase/carboxypeptidase	Peptidase family M20/M25/M40
CSP5_0285	A0A1N5SMA6	0.251105	0.180882	6.84973	4.33333	C	2-oxoacid ferredoxin oxidoreductase subunit beta OS=Cuniculiplasma divulgatum OX=1673428 GN=CPM_0253 PE=4 SV=1	korB; 2-oxoglutarate/2-oxoacid ferredoxin oxidoreductase subunit beta [EC:1.2.7.3 1.2.7.11]	Pyruvate:ferredoxin oxidoreductase or related 2-oxoacid:ferredoxin oxidoreductase, beta subunit	2-oxoacid ferredoxin oxidoreductase subunit beta
CSP5_1895	A0A1N5WLU8	0.249842	0.202342	5.3151	6.66667	E	Aspartate ammonia-lyase OS=Cuniculiplasma divulgatum OX=1673428 GN=CPM_1834 PE=4 SV=1	aspA; aspartate ammonia-lyase [EC:4.3.1.1]	Aspartate ammonia-lyase	aspartate ammonia-lyase (EC 4.3.1.1)
CSP5_1559	A0A1N5VYP7	0.248813	0.199276	3.40863	2.88889	J	30S ribosomal protein S5 OS=Cuniculiplasma divulgatum OX=1673428 GN=rps5 PE=3 SV=1	RP-S5; small subunit ribosomal protein S5	Ribosomal protein S5	With S4 and S12 plays an important role in translational accuracy (By similarity)
CSP5_0398	A0A1N5SY71	0.248213	0.352566	0.180586	1.55556	G	Phosphomannomutase/phosphoglucomutase OS=Cuniculiplasma divulgatum OX=1673428 GN=CPM_0370 PE=3 SV=1	pmm-pgm; phosphomannomutase / phosphoglucomutase [EC:5.4.2.8 5.4.2.2]	Phosphomannomutase	K15778 phosphomannomutase phosphoglucomutase EC 5.4.2.8 5.4.2.2
CSP5_0288	A0A1N5SMG4	0.247073	0.122632	0.41092	0.888889	J	30S ribosomal protein S12 OS=Cuniculiplasma divulgatum OX=1673428 GN=rps12 PE=3 SV=1	RP-S12; small subunit ribosomal protein S12	Ribosomal protein S12	With S4 and S5 plays an important role in translational accuracy. Located at the interface of the 30S and 50S subunits (By similarity)
CSP5_1326	A0A1N5VD32	0.2447	0.536514	1.14568	0.555556	S	Molybdenum cofactor biosynthesis protein A OS=Cuniculiplasma divulgatum OX=1673428 GN=CPM_1325 PE=4 SV=1	7	7,8-dihydro-6-hydroxymethylpterin dimethyltransferase, radical SAM superfamily enzyme	Radical SAM superfamily
CSP5_0400	A0A1N5SYU8	0.243746	0.119566	11.4496	9.88889	J	Elongation factor 1-beta OS=Cuniculiplasma divulgatum OX=1673428 GN=ef1b PE=3 SV=1	EEF1B; elongation factor 1-beta		Promotes the exchange of GDP for GTP in EF-1-alpha GDP, thus allowing the regeneration of EF-1-alpha GTP that could then be used to form the ternary complex EF-1-alpha GTP AAtRNA (By similarity)
CSP5_0396	A0A1N5SY94	0.240619	0.3495	11.6875	4.11111	H	Adenosylhomocysteinase OS=Cuniculiplasma divulgatum OX=1673428 GN=ahcY PE=3 SV=1	E3.3.1.1; adenosylhomocysteinase [EC:3.3.1.1]	S-adenosylhomocysteine hydrolase	S-adenosyl-L-homocysteine hydrolase (EC 3.3.1.1)
CSP5_1851	A0A1N5WIB6	0.238628	0.199276	0.206789	0.777778		Uncharacterized protein OS=Cuniculiplasma divulgatum OX=1673428 GN=CPM_1790 PE=4 SV=1
CSP5_0442	A0A1N5T2Q4	0.238419	0.165553	1.39911	4.55556	F	S-methyl-5'-thioadenosine phosphorylase OS=Cuniculiplasma divulgatum OX=1673428 GN=mtnP PE=3 SV=1	mtaP; 5'-methylthioadenosine phosphorylase [EC:2.4.2.28]	Purine nucleoside phosphorylase	Catalyzes the reversible phosphorylation of S-methyl-5'- thioadenosine (MTA) to adenine and 5-methylthioribose-1-phosphate. Involved in the breakdown of MTA, a major by-product of polyamine biosynthesis. Responsible for the first step in the methionine salvage pathway after MTA has been generated from S- adenosylmethionine. Has broad substrate specificity with 6- aminopurine nucleosides as prefer…
CSP5_0314	A0A1N5SQM0	0.23839	0.285119	1.67979	1.33333	S	TPR repeats containing protein OS=Cuniculiplasma divulgatum OX=1673428 GN=CPM_0283 PE=4 SV=1		TPR repeats containing protein	Tetratricopeptide repeat
CSP5_0760	A0A1N5U0I1	0.236081	0.0613158	1.44454	3	S	Uncharacterized protein OS=Cuniculiplasma divulgatum OX=1673428 GN=CPM_0756 PE=4 SV=1		Uncharacterized protein	NA
CSP5_0230	A0A1N5SHL2	0.234824	0.236066	3.38297	7.55556	H	UPF0219 protein CSP5_0230 OS=Cuniculiplasma divulgatum OX=1673428 GN=CSP5_0230 PE=3 SV=1	E2.3.3.10; hydroxymethylglutaryl-CoA synthase [EC:2.3.3.10]	3-hydroxy-3-methylglutaryl CoA synthase	UPF0219 protein
CSP5_1439	A0A1N5VN19	0.234303	0.530382	2.02263	4.44444	V	Type I restriction-modification system subunit R OS=Cuniculiplasma divulgatum OX=1673428 GN=CSP5_1439 PE=4 SV=1	hsdR; type I restriction enzyme, R subunit [EC:3.1.21.3]	Type I site-specific restriction-modification system, R (restriction) subunit or related helicase	Type I restriction enzyme R protein N terminus (HSDR_N)
CSP5_0003	A0A1N5RYF4	0.233288	0.533448	7.70514	12.3333	M	Tricorn protease OS=Cuniculiplasma divulgatum OX=1673428 GN=CSP5_0003 PE=3 SV=1	tri; tricorn protease [EC:3.4.21.-]		serine-type peptidase activity
CSP5_0595	A0A1N5TKJ0	0.232688	0.275921	2.39526	2.77778	L	DNA gyrase subunit B OS=Cuniculiplasma divulgatum OX=1673428 GN=CPM_0588 PE=4 SV=1	gyrB; DNA gyrase subunit B [EC:5.6.2.2]	Type IIA topoisomerase (DNA gyrase/topo II, topoisomerase IV), B subunit	DNA gyrase subunit B
CSP5_0443	A0A1N5T3N1	0.232683	0.315777	5.69969	18.5556	J	mRNA 3'-end processing factor OS=Cuniculiplasma divulgatum OX=1673428 GN=CSP5_0443 PE=4 SV=1	putative mRNA 3-end processing factor	5'-3' Exoribonuclease of the beta-lactamase fold involved in RNA processing	Beta-Casp
CSP5_1405	A0A1N5VKA4	0.23135	0.0122632	6.87654	19.4444	J	Asparagine synthetase A OS=Cuniculiplasma divulgatum OX=1673428 GN=CPM_1404 PE=4 SV=1	NARS; asparaginyl-tRNA synthetase [EC:6.1.1.22]	Aspartyl/asparaginyl-tRNA synthetase	asparagine synthetase A (EC 6.1.1.22)
CSP5_1625	A0A1N5W4I8	0.228747	0.17475	0.342341	1.44444	C	Heavy metal reductase OS=Cuniculiplasma divulgatum OX=1673428 GN=CSP5_1625 PE=4 SV=1	merA; mercuric reductase [EC:1.16.1.1]		mercuric reductase (EC 1.16.1.1)
CSP5_0663	A0A1N5TRN9	0.22712	0.374027	0.552675	0.222222	O	FeS assembly protein SufB OS=Cuniculiplasma divulgatum OX=1673428 GN=CPM_0641 PE=4 SV=1	sufB; Fe-S cluster assembly protein SufB	Cysteine desulfurase activator SufB	Uncharacterized protein family (UPF0051)
CSP5_1456	A0A1N5VP23	0.226269	0.275921	8.55081	11.4444	H	Pyridoxal 5'-phosphate synthase subunit PdxS OS=Cuniculiplasma divulgatum OX=1673428 GN=pdxS PE=3 SV=1	pdxS; pyridoxal 5'-phosphate synthase pdxS subunit [EC:4.3.3.6]	Pyridoxine biosynthesis enzyme	Involved in the production of pyridoxal phosphate, probably by incorporating ammonia into the pyridine ring (By similarity)
CSP5_0424	A0A1N5T175	0.223977	0.137961	3.44214	10.6667	E	Probable glycine cleavage system H protein OS=Cuniculiplasma divulgatum OX=1673428 GN=gcvH PE=3 SV=1	gcvH; glycine cleavage system H protein	Glycine cleavage system H protein (lipoate-binding)	The glycine cleavage system catalyzes the degradation of glycine. The H protein shuttles the methylamine group of glycine from the P protein to the T protein (By similarity)
CSP5_1738	A0A1N5WAV5	0.219606	0.321908	9.38454	1.22222	J	Glutamyl-tRNA(Gln) amidotransferase subunit E OS=Cuniculiplasma divulgatum OX=1673428 GN=gatE PE=3 SV=1	gatE; glutamyl-tRNA(Gln) amidotransferase subunit E [EC:6.3.5.7]		Allows the formation of correctly charged Gln-tRNA(Gln) through the transamidation of misacylated Glu-tRNA(Gln) in organisms which lack glutaminyl-tRNA synthetase. The reaction takes place in the presence of glutamine and ATP through an activated gamma-phospho-Glu-tRNA(Gln). The GatDE system is specific for glutamate and does not act on aspartate (By similarity)
CSP5_0236	A0A1N5SI58	0.219343	0.282053	9.23197	8	J	50S ribosomal protein L1 OS=Cuniculiplasma divulgatum OX=1673428 GN=rpl1 PE=3 SV=1	RP-L1; large subunit ribosomal protein L1	Ribosomal protein L1	Binds directly to 23S rRNA. Probably involved in E site tRNA release (By similarity)
CSP5_0319	A0A1N5SQX4	0.218925	0.334171	3.6876	6.33333	H	8-amino-7-ketopelargonate synthase OS=Cuniculiplasma divulgatum OX=1673428 GN=CSP5_0319 PE=3 SV=1	kbl; glycine C-acetyltransferase [EC:2.3.1.29]	7-keto-8-aminopelargonate synthetase or related enzyme	8-amino-7-oxononanoate synthase (EC 2.3.1.47)
CSP5_0331	A0A1N5SRJ0	0.218306	0.0981053	9.33571	17.7778	S	ATP-grasp superfamily enzyme OS=Cuniculiplasma divulgatum OX=1673428 GN=CPM_0300 PE=4 SV=1	uncharacterized protein	Predicted regulatory AAA ATPase	PAC2 family
CSP5_2013	A0A1N5WVT8	0.215264	0.183948	1.88624	3.11111	E	Glycine/serine hydroxymethyltransferase OS=Cuniculiplasma divulgatum OX=1673428 GN=CPM_1945 PE=4 SV=1	glyA; glycine hydroxymethyltransferase [EC:2.1.2.1]	Glycine/serine hydroxymethyltransferase	Catalyzes the reversible interconversion of serine and glycine with a modified folate serving as the one-carbon carrier. Also exhibits a pteridine-independent aldolase activity toward beta-hydroxyamino acids, producing glycine and aldehydes, via a retro-aldol mechanism (By similarity)
CSP5_0664	A0A1N5TRT7	0.214766	0.466	1.84669	4	O	FeS assembly protein SufD OS=Cuniculiplasma divulgatum OX=1673428 GN=CPM_0642 PE=4 SV=1	sufD; Fe-S cluster assembly protein SufD		Uncharacterized protein family (UPF0051)
CSP5_1793	A0A1N5WEP3	0.213731	0.383224	0.519096	2.77778	V	Type III restriction-modification system subunit M OS=Cuniculiplasma divulgatum OX=1673428 GN=CSP5_1793 PE=4 SV=1			type iii restriction protein res subunit
CSP5_1521	A0A1N5VUE4	0.213728	0.67754	5.7105	5.11111	K	DNA-directed RNA polymerase subunit OS=Cuniculiplasma divulgatum OX=1673428 GN=CSP5_1521 PE=3 SV=1	rpoA1; DNA-directed RNA polymerase subunit A' [EC:2.7.7.6]	DNA-directed RNA polymerase subunit A'	DNA-directed RNA polymerase subunit A'' (EC 2.7.7.6)
CSP5_0149	A0A1N5SAY5	0.213408	0.364829	1.87416	9.88889	O	Metalloendopeptidase OS=Cuniculiplasma divulgatum OX=1673428 GN=CSP5_0149 PE=4 SV=1	pepO; putative endopeptidase [EC:3.4.24.-]	Predicted metalloendopeptidase	Endothelin-converting enzyme, Metallo peptidase, MEROPS family M13
CSP5_1505	A0A1N5VU14	0.213062	0.275921	1.90759	6.11111	K	DNA-directed RNA polymerase subunit D OS=Cuniculiplasma divulgatum OX=1673428 GN=rpoD PE=3 SV=1	rpoD; DNA-directed RNA polymerase subunit D [EC:2.7.7.6]	DNA-directed RNA polymerase subunit D	DNA-dependent RNA polymerase catalyzes the transcription of DNA into RNA using the four ribonucleoside triphosphates as substrates (By similarity)
CSP5_0486	A0A1N5T7Q7	0.210082	0.315777	2.62916	6	C	Succinate dehydrogenase/fumarate reductase subunit A OS=Cuniculiplasma divulgatum OX=1673428 GN=CSP5_0486 PE=4 SV=1	sdhA; succinate dehydrogenase / fumarate reductase, flavoprotein subunit [EC:1.3.5.1 1.3.5.4]	NAD(FAD)-dependent dehydrogenase	succinate dehydrogenase
CSP5_1357	A0A1N5VER8	0.209739	0.150224	1.0134	2.88889	E	Ornithine carbamoyltransferase OS=Cuniculiplasma divulgatum OX=1673428 GN=CPM_1356 PE=3 SV=1	OTC; ornithine carbamoyltransferase [EC:2.1.3.3]	Ornithine carbamoyltransferase	Reversibly catalyzes the transfer of the carbamoyl group from carbamoyl phosphate (CP) to the N(epsilon) atom of ornithine (ORN) to produce L-citrulline (By similarity)
CSP5_0836	A0A1N5U9C9	0.208283	0.0919738	2.71459	5.44444		Uncharacterized protein OS=Cuniculiplasma divulgatum OX=1673428 GN=CSP5_0836 PE=4 SV=1
CSP5_0841	A0A1N5U7M1	0.206734	0.220737	1.69255	4.88889	G	Transaldolase OS=Cuniculiplasma divulgatum OX=1673428 GN=CSP5_0841 PE=4 SV=1	E2.2.1.2; transaldolase [EC:2.2.1.2]	Transaldolase	Transaldolase is important for the balance of metabolites in the pentose-phosphate pathway (By similarity)
CSP5_1478	A0A1N5VQZ2	0.205312	0.137961	4.07833	7.77778	J	30S ribosomal protein S9 OS=Cuniculiplasma divulgatum OX=1673428 GN=rps9 PE=3 SV=1	RP-S9; small subunit ribosomal protein S9	Ribosomal protein S9	30S ribosomal protein S9
CSP5_1574	A0A1N5VYF9	0.205167	0.199276	6.42823	6.33333	J	30S ribosomal protein S3 OS=Cuniculiplasma divulgatum OX=1673428 GN=rps3 PE=3 SV=1	RP-S3; small subunit ribosomal protein S3	Ribosomal protein S3	Binds the lower part of the 30S subunit head (By similarity)
CSP5_0502	A0A1N5T8T2	0.205134	0.40775	2.31264	1.11111	E	Aminopeptidase OS=Cuniculiplasma divulgatum OX=1673428 GN=CSP5_0502 PE=3 SV=1			Proteases F1, F2 and F3 degrade oligopeptides produced by Tricorn (themselves probably produced by the proteasome), yielding free amino acids
CSP5_1520	A0A1N5VUI3	0.204814	0.374027	4.65538	6.55556	K	DNA-directed RNA polymerase subunit A'' OS=Cuniculiplasma divulgatum OX=1673428 GN=rpoA2 PE=3 SV=1	rpoA2; DNA-directed RNA polymerase subunit A" [EC:2.7.7.6]	DNA-directed RNA polymerase subunit A''	DNA-directed RNA polymerase subunit A'' (EC 2.7.7.6)
CSP5_1715	A0A1N5W8K3	0.203767	0.441474	4.85674	9.22222	L	DNA primase DnaG OS=Cuniculiplasma divulgatum OX=1673428 GN=dnaG PE=3 SV=1	dnaG; DNA primase [EC:2.7.7.101]	DNA primase (bacterial type)	DNA primase
CSP5_0459	A0A1N5T5B8	0.203206	0.141026	2.63282	5.44444	L	NUDIX family hydrolase OS=Cuniculiplasma divulgatum OX=1673428 GN=CPM_0431 PE=4 SV=1		NUDIX family hydrolase	UDG
CSP5_0038	A0A1N5S1F9	0.202822	0.511987	1.32579	3.33333	C	V-type ATP synthase alpha chain OS=Cuniculiplasma divulgatum OX=1673428 GN=atpA PE=3 SV=1	ATPVA; V/A-type H+/Na+-transporting ATPase subunit A [EC:7.1.2.2 7.2.2.1]	Archaeal/vacuolar-type H+-ATPase subunit A	V-type ATP synthase subunit A (EC 3.6.3.14)
CSP5_1858	A0A1N5WJG8	0.200562	0.147158	9.02086	6.33333		Short-chain dehydrogenase/reductase SDR OS=Cuniculiplasma divulgatum OX=1673428 GN=CSP5_1858 PE=4 SV=1	gdh; glucose 1-dehydrogenase [EC:1.1.1.47]
CSP5_0278	A0A1N5SMB3	0.199092	0.180882	1.4323	1.88889	O	Proteasome subunit alpha OS=Cuniculiplasma divulgatum OX=1673428 GN=psmA PE=3 SV=1	psmA; proteasome alpha subunit [EC:3.4.25.1]	20S proteasome, alpha subunit	Component of the proteasome core, a large protease complex with broad specificity involved in protein degradation
CSP5_1448	A0A1N5VNM6	0.198985	0.107303	7.02106	7.33333	J	50S ribosomal protein L10e OS=Cuniculiplasma divulgatum OX=1673428 GN=rpl10e PE=3 SV=1	RP-L10e; large subunit ribosomal protein L10e	Ribosomal protein L10AE/L16	50S ribosomal protein L10e
CSP5_1480	A0A1N5VRV6	0.19725	0.15329	4.43507	2.77778	J	50S ribosomal protein L18e OS=Cuniculiplasma divulgatum OX=1673428 GN=rpl18e PE=3 SV=1	RP-L18e; large subunit ribosomal protein L18e	Ribosomal protein L18E	50S ribosomal protein L18e
CSP5_0015	A0A1N5RZQ3	0.197096	0.275921	13.4047	10.6667	J	Valyl-tRNA synthetase OS=Cuniculiplasma divulgatum OX=1673428 GN=CSP5_0015 PE=3 SV=1	VARS; valyl-tRNA synthetase [EC:6.1.1.9]	Valyl-tRNA synthetase	amino acids such as threonine, to avoid such errors, it has a posttransfer editing activity that hydrolyzes mischarged Thr-tRNA(Val) in a tRNA-dependent manner (By similarity)
CSP5_1382	A0A1N5VHK1	0.195913	0.015329	5.47131	4	J	50S ribosomal protein L40e OS=Cuniculiplasma divulgatum OX=1673428 GN=rpl40e PE=3 SV=1	RP-L40e; large subunit ribosomal protein L40e	Ribosomal protein L40E	50S ribosomal protein
CSP5_1566	A0A1N5VXM5	0.194695	0.110369	0.641562	2.77778	J	50S ribosomal protein L5 OS=Cuniculiplasma divulgatum OX=1673428 GN=rpl5 PE=3 SV=1	RP-L5; large subunit ribosomal protein L5	Ribosomal protein L5	This is 1 of the proteins that binds and probably mediates the attachment of the 5S RNA into the large ribosomal subunit, where it forms part of the central protuberance. In the 70S ribosome it contacts protein S13 of the 30S subunit (bridge B1b), connecting the 2 subunits
CSP5_1539	A0A1N5VVL8	0.194355	0.0705132	6.03533	16.8889	J	50S ribosomal protein L44e OS=Cuniculiplasma divulgatum OX=1673428 GN=rpl44e PE=3 SV=1	RP-L44e; large subunit ribosomal protein L44e	Ribosomal protein L44E	Binds to the 23S rRNA (By similarity)
CSP5_0787	A0A1N5U2R0	0.193679	0.141026	15.0531	5.33333	M	Glucosamine 6-phosphate synthase OS=Cuniculiplasma divulgatum OX=1673428 GN=CSP5_0787 PE=4 SV=1	glmS; glucosamine---fructose-6-phosphate aminotransferase (isomerizing) [EC:2.6.1.16]		SIS domain
CSP5_0998	A0A1N5UJQ0	0.192588	0.193145	2.44764	2.11111	M	Nucleoside-diphosphate-sugar epimerase OS=Cuniculiplasma divulgatum OX=1673428 GN=CPM_1013 PE=4 SV=1	galE; UDP-glucose 4-epimerase [EC:5.1.3.2]		NAD-dependent epimerase dehydratase
CSP5_1564	A0A1N5VXR1	0.192571	0.159421	9.46322	9.88889	J	30S ribosomal protein S8 OS=Cuniculiplasma divulgatum OX=1673428 GN=rps8 PE=3 SV=1	RP-S8; small subunit ribosomal protein S8	Ribosomal protein S8	One of the primary rRNA binding proteins, it binds directly to 16S rRNA central domain where it helps coordinate assembly of the platform of the 30S subunit (By similarity)
CSP5_0210	A0A1N5SFS3	0.192123	0.272855	12.2399	14	C	Citrate synthase OS=Cuniculiplasma divulgatum OX=1673428 GN=CSP5_0210 PE=3 SV=1	CS; citrate synthase [EC:2.3.3.1]	Citrate synthase	citrate synthase
CSP5_0318	A0A1N5SQ77	0.191948	0.303513	3.98842	5.33333	M	Sugar phosphate nucleotydyl transferase OS=Cuniculiplasma divulgatum OX=1673428 GN=CSP5_0318 PE=4 SV=1		Nucleoside-diphosphate-sugar pyrophosphorylase involved in lipopolysaccharide biosynthesis/translation initiation factor 2B, gamma/epsilon subunit	Nucleotidyl transferase
CSP5_1364	A0A1N5VI37	0.191019	0.0827764	2.28748	3.11111	G	CUT1 family ABC transporter substrate-binding component OS=Cuniculiplasma divulgatum OX=1673428 GN=CPM_1363 PE=4 SV=1	ABC.MS.S; multiple sugar transport system substrate-binding protein	ABC-type sugar transport system, periplasmic component	extracellular solute-binding protein, family 1
CSP5_1319	A0A1N5VCZ1	0.190428	0.128763	2.03738	5.66667	J	30S ribosomal protein S15p OS=Cuniculiplasma divulgatum OX=1673428 GN=CPM_1318 PE=3 SV=1	RP-S15; small subunit ribosomal protein S15	Ribosomal protein S15P	30S ribosomal protein S15 S13e
CSP5_1546	A0A1N5VXT3	0.190064	0.015329	1.30934	4		Uncharacterized protein OS=Cuniculiplasma divulgatum OX=1673428 GN=CSP5_1546 PE=4 SV=1		L-asparaginase/archaeal Glu-tRNAGln amidotransferase subunit D
CSP5_0202	A0A1N5SF27	0.189901	0.294316	1.83287	6.44444	E	Cystathionine beta-lyase/cystathionine gamma-synthase OS=Cuniculiplasma divulgatum OX=1673428 GN=CSP5_0202 PE=4 SV=1		Cystathionine beta-lyase/cystathionine gamma-synthase	cystathionine gamma-lyase (EC 4.4.1.1)
CSP5_0524	A0A1N5TCG3	0.189892	0.0981053	10.5812	0.222222	K	Transcriptional regulator OS=Cuniculiplasma divulgatum OX=1673428 GN=CPM_0496 PE=4 SV=1		Lrp/AsnC family C-terminal domain	AsnC family
CSP5_0227	A0A1N5SHD2	0.189419	0.144092	3.77009	5.66667	O	Peroxiredoxin OS=Cuniculiplasma divulgatum OX=1673428 GN=CSP5_0227 PE=4 SV=1	BCP; peroxiredoxin Q/BCP [EC:1.11.1.15]	Peroxiredoxin	AhpC/TSA family
CSP5_1398	A0A1N5VIN3	0.189136	0.183948	9.79157	2.33333	J	30S ribosomal protein S10 OS=Cuniculiplasma divulgatum OX=1673428 GN=rps10 PE=3 SV=1	RP-S10; small subunit ribosomal protein S10	Ribosomal protein S10	Involved in the binding of tRNA to the ribosomes (By similarity)
CSP5_0505	A0A1N5T9B5	0.189001	0.205408	5.33659	10.6667	S	CBS domain protein OS=Cuniculiplasma divulgatum OX=1673428 GN=CPM_0477 PE=4 SV=1		CBS domain	CBS
CSP5_0374	A0A1N5SVW1	0.188897	0.275921	0.936317	5.77778	C	NAD-dependent aldehyde dehydrogenase OS=Cuniculiplasma divulgatum OX=1673428 GN=CSP5_0374 PE=4 SV=1	gabD; succinate-semialdehyde dehydrogenase / glutarate-semialdehyde dehydrogenase [EC:1.2.1.16 1.2.1.79 1.2.1.20]	Lactaldehyde dehydrogenase, Succinate semialdehyde dehydrogenase, a-ketoglutarate semialdehyde dehydrogenase or other NAD-dependent aldehyde dehydrogenase	Aldehyde dehydrogenase family
CSP5_1894	A0A1N5WM63	0.188139	0.119566	6.00618	24.5556	T	UspA family nucleotide-binding protein OS=Cuniculiplasma divulgatum OX=1673428 GN=CPM_1833 PE=4 SV=1		Nucleotide-binding protein, UspA family	UspA domain protein
CSP5_0463	A0A1N5T5S8	0.184328	0.0950395	9.42276	7.22222	J	50S ribosomal protein L15e OS=Cuniculiplasma divulgatum OX=1673428 GN=rpl15e PE=3 SV=1	RP-L15e; large subunit ribosomal protein L15e	Ribosomal protein L15E	50S ribosomal protein L15e
CSP5_0381	A0A1N5SWW2	0.184268	0.26979	0.305198	1.66667	E	Oxidoreductase OS=Cuniculiplasma divulgatum OX=1673428 GN=CPM_0352 PE=4 SV=1	gltD; glutamate synthase (NADPH) small chain [EC:1.4.1.13]	NADPH-dependent glutamate synthase beta chain or related oxidoreductase	glutamate synthase
CSP5_1202	A0A1N5V250	0.181829	0.147158	7.24464	31.5556	J	Endoribonuclease L-PSP OS=Cuniculiplasma divulgatum OX=1673428 GN=CSP5_1202 PE=4 SV=1	ridA; 2-iminobutanoate/2-iminopropanoate deaminase [EC:3.5.99.10]		endoribonuclease L-PSP
CSP5_0470	A0A1N5T601	0.181336	0.229934	0.908958	0.555556	I	Acyl-CoA dehydrogenase OS=Cuniculiplasma divulgatum OX=1673428 GN=CSP5_0470 PE=3 SV=1		Acyl-CoA dehydrogenase	acyl-coa dehydrogenase
CSP5_1131	A0A1N5UWI3	0.180705	0.377092	2.33999	8.22222	S	Predicted metal-dependent RNase OS=Cuniculiplasma divulgatum OX=1673428 GN=CPM_1135 PE=4 SV=1	uncharacterized protein	Predicted metal-dependent RNase, consists of a metallo-beta-lactamase domain and an RNA-binding KH domain	Beta-Casp domain
CSP5_0020	A0A1N5S075	0.180367	0.196211	7.58811	2.66667	I	Acyl-coenzyme A synthetase/AMP-(Fatty) acid ligase OS=Cuniculiplasma divulgatum OX=1673428 GN=CPM_0020 PE=4 SV=1	ACSS; acetyl-CoA synthetase [EC:6.2.1.1]	Acyl-coenzyme A synthetase/AMP-(fatty) acid ligase	synthetase
CSP5_1866	A0A1N5WJT7	0.179995	0.202342	12.435	9.11111	C	NADH:flavin oxidoreductase OS=Cuniculiplasma divulgatum OX=1673428 GN=CSP5_1866 PE=4 SV=1		NADH:flavin oxidoreductase, Old Yellow Enzyme family	NADH:flavin oxidoreductase / NADH oxidase family
CSP5_0479	A0A1N5T6C5	0.179733	0.1165	14.0997	17.3333	I	Mevalonate pyrophosphate decarboxylase OS=Cuniculiplasma divulgatum OX=1673428 GN=CSP5_0479 PE=4 SV=1	E2.7.1.185; mevalonate-3-kinase [EC:2.7.1.185]	Mevalonate pyrophosphate decarboxylase	Inherit from arCOG: diphosphomevalonate decarboxylase
CSP5_0803	A0A1N5U4B4	0.1794	0.229934	0.828079	4.66667	E	4-hydroxyphenylpyruvate dioxygenase OS=Cuniculiplasma divulgatum OX=1673428 GN=CSP5_0803 PE=4 SV=1	HPD; 4-hydroxyphenylpyruvate dioxygenase [EC:1.13.11.27]	Lactoylglutathione lyase or related enzyme	Glyoxalase/Bleomycin resistance protein/Dioxygenase superfamily
CSP5_0830	A0A1N5U8G1	0.179224	0.165553	7.62688	3.33333	J	SelB-II domain-containing translation elongation factor OS=Cuniculiplasma divulgatum OX=1673428 GN=CSP5_0830 PE=4 SV=1			Elongation factor Tu domain 2
CSP5_1051	A0A1N5UNS1	0.179007	0.208474	6.76186	12.6667	F	Formate--tetrahydrofolate ligase OS=Cuniculiplasma divulgatum OX=1673428 GN=fhs PE=3 SV=1	fhs; formate--tetrahydrofolate ligase [EC:6.3.4.3]	Formyltetrahydrofolate synthetase	formyltetrahydrofolate synthetase
CSP5_1286	A0A1N5V8R1	0.177628	0.0214605	11.0636	11.5556	S	RHH-fold DNA-binding ptotein OS=Cuniculiplasma divulgatum OX=1673428 GN=CSP5_1286 PE=4 SV=1		Uncharacterized membrane protein, a component of a putative membrane remodelling system	NA
CSP5_0705	A0A1N5TVD2	0.176699	0.128763	4.07763	6.44444	Q	SAM-dependent methyltransferase OS=Cuniculiplasma divulgatum OX=1673428 GN=CSP5_0705 PE=4 SV=1			ubiE/COQ5 methyltransferase family
CSP5_0458	A0A1N5T4Z3	0.176154	0.168619	0.549271	4	G	Phosphoglycerate kinase OS=Cuniculiplasma divulgatum OX=1673428 GN=pgk PE=3 SV=1	PGK; phosphoglycerate kinase [EC:2.7.2.3]	3-phosphoglycerate kinase	phosphoglycerate kinase (EC 2.7.2.3)
CSP5_1658	A0A1N5W4H7	0.175512	0.125697	1.90351	6.22222		Uncharacterized protein OS=Cuniculiplasma divulgatum OX=1673428 GN=CSP5_1658 PE=4 SV=1		Dihydroneopterin aldolase
CSP5_2015	A0A1N5WW05	0.174017	0.150224	2.32328	0	T	KaiC family protein OS=Cuniculiplasma divulgatum OX=1673428 GN=CPM_1947 PE=4 SV=1		Aspartate/tyrosine/aromatic aminotransferase	KaiC
CSP5_1697	A0A1N5W844	0.173826	0.144092	2.99099	5.55556	E	Polyamine aminopropyltransferase OS=Cuniculiplasma divulgatum OX=1673428 GN=speE PE=3 SV=1	speE; spermidine synthase [EC:2.5.1.16]	Spermidine synthase	Catalyzes the production of spermidine from putrescine and decarboxylated S-adenosylmethionine (dcSAM), which serves as an aminopropyl donor (By similarity)
CSP5_0121	A0A1N5S8A5	0.173153	0.101171	1.99723	1	K	Type III restriction protein subunit R OS=Cuniculiplasma divulgatum OX=1673428 GN=CSP5_0121 PE=4 SV=1		DNA or RNA helicase of superfamily II	Domain of unknown function (DUF3427)
CSP5_0224	A0A1N5SGR9	0.172826	0.254461	1.53242	2.77778	K	Transcription antiterminator NusG OS=Cuniculiplasma divulgatum OX=1673428 GN=CPM_0190 PE=4 SV=1	nusG; transcription termination/antitermination protein NusG		transcription antitermination protein NusG
CSP5_0590	A0A1N5TIY8	0.172682	0.1165	1.53977	7.77778	K	ROK family protein OS=Cuniculiplasma divulgatum OX=1673428 GN=CPM_0583 PE=4 SV=1	glk; glucokinase [EC:2.7.1.2]		ROK family
CSP5_0960	A0A1N5UH49	0.172647	0.131829	0.138351	1.88889	H	D-3-phosphoglycerate dehydrogenase OS=Cuniculiplasma divulgatum OX=1673428 GN=CSP5_0960 PE=3 SV=1	serA; D-3-phosphoglycerate dehydrogenase / 2-oxoglutarate reductase [EC:1.1.1.95 1.1.1.399]	TrkA, K+ transport system, NAD-binding component	D-isomer specific 2-hydroxyacid dehydrogenase, NAD-binding
CSP5_1362	A0A1N5VF43	0.170972	0.119566	0.0582718	1.77778	S	Predicted nucleic-acid-binding protein containing a Zn-ribbon OS=Cuniculiplasma divulgatum OX=1673428 GN=CPM_1361 PE=4 SV=1	uncharacterized protein	OB-fold domain and Zn-ribbon containing protein, possible acyl-CoA-binding protein	DUF35 OB-fold domain
CSP5_1792	A0A1N5WEL5	0.170533	0.640751	0.297358	2.44444	L	Type III restriction-modification system subunit M OS=Cuniculiplasma divulgatum OX=1673428 GN=CSP5_1792 PE=4 SV=1		Adenine specific DNA methylase Mod	DNA Methylase
CSP5_0397	A0A1N5SYD1	0.170374	0.162487	2.87655	3.11111	G	2_3-bisphosphoglycerate-independent phosphoglycerate mutase OS=Cuniculiplasma divulgatum OX=1673428 GN=apgM PE=3 SV=1	apgM; 2,3-bisphosphoglycerate-independent phosphoglycerate mutase [EC:5.4.2.12]		Catalyzes the interconversion of 2-phosphoglycerate and 3-phosphoglycerate (By similarity)
CSP5_0722	A0A1N5TX10	0.169914	0.0183948	0.831268	0.444444	E	Xaa-Pro dipeptidase OS=Cuniculiplasma divulgatum OX=1673428 GN=CSP5_0722 PE=3 SV=1			Creatinase/Prolidase N-terminal domain
CSP5_1195	A0A1N5V2R1	0.165922	0.156355	1.79551	3.66667	G	Glucoamylase OS=Cuniculiplasma divulgatum OX=1673428 GN=CPM_1199 PE=4 SV=1		Glycosyl hydrolase family 15	Glycosyl hydrolases family 15
CSP5_0404	A0A1N5SZ57	0.16566	0.180882	3.15593	5.44444	J	Alanine--tRNA ligase OS=Cuniculiplasma divulgatum OX=1673428 GN=alaS PE=3 SV=1	AARS; alanyl-tRNA synthetase [EC:6.1.1.7]	Alanyl-tRNA synthetase	Catalyzes the attachment of alanine to tRNA(Ala) in a two-step reaction alanine is first activated by ATP to form Ala- AMP and then transferred to the acceptor end of tRNA(Ala). Also edits incorrectly charged Ser-tRNA(Ala) and Gly-tRNA(Ala) via its editing domain (By similarity)
CSP5_1748	A0A1N5WDG9	0.163812	0.251395	4.79232	23.2222	E	Carbamate kinase OS=Cuniculiplasma divulgatum OX=1673428 GN=CPM_1714 PE=3 SV=1	arcC; carbamate kinase [EC:2.7.2.2]	Carbamate kinase	carbamate kinase
CSP5_1988	A0A1N5WT97	0.163125	0.202342	4.16778	5.22222	S	Aldo/keto reductase family oxidoreductase OS=Cuniculiplasma divulgatum OX=1673428 GN=CSP5_1988 PE=4 SV=1			aldo keto reductase
CSP5_0703	A0A1N5TV60	0.161063	0.0858422	3.6656	6.88889	S	Uncharacterized protein OS=Cuniculiplasma divulgatum OX=1673428 GN=CSP5_0703 PE=4 SV=1			Domain of unknown function (DUF1940)
CSP5_0416	A0A1N5T075	0.157821	0.0766448	5.75567	13.5556	M	dTDP-4-dehydrorhamnose reductase OS=Cuniculiplasma divulgatum OX=1673428 GN=CPM_0388 PE=4 SV=1	rfbD; dTDP-4-dehydrorhamnose reductase [EC:1.1.1.133]		Male sterility protein
CSP5_1138	A0A1N5UYA4	0.157443	0.119566	1.78039	1.66667	O	Cyclophilin type peptidyl-prolyl cis-trans isomerase OS=Cuniculiplasma divulgatum OX=1673428 GN=CSP5_1138 PE=4 SV=1		Peptidyl-prolyl cis-trans isomerase (rotamase) - cyclophilin family	Peptidyl-prolyl cis-trans isomerase
CSP5_1378	A0A1N5VI16	0.154653	0.208474	3.43604	2	C	2-oxoglutarate ferredoxin oxidoreductase subunit beta OS=Cuniculiplasma divulgatum OX=1673428 GN=CSP5_1378 PE=4 SV=1	korB; 2-oxoglutarate/2-oxoacid ferredoxin oxidoreductase subunit beta [EC:1.2.7.3 1.2.7.11]	Pyruvate:ferredoxin oxidoreductase or related 2-oxoacid:ferredoxin oxidoreductase, beta subunit	2-oxoglutarate ferredoxin oxidoreductase subunit beta
CSP5_0253	A0A1N5SK35	0.153833	0.165553	4.08522	8.77778	C	Dihydrolipoyl dehydrogenase OS=Cuniculiplasma divulgatum OX=1673428 GN=CPM_0219 PE=3 SV=1	DLD; dihydrolipoamide dehydrogenase [EC:1.8.1.4]	Pyruvate/2-oxoglutarate dehydrogenase complex, dihydrolipoamide dehydrogenase (E3) component or related enzyme	dihydrolipoamide dehydrogenase (EC 1.8.1.4)
CSP5_0530	A0A1N5TC93	0.153244	0.334171	1.45474	3.44444	E	2-aminoadipate transaminase OS=Cuniculiplasma divulgatum OX=1673428 GN=CSP5_0530 PE=4 SV=1	LYSN; 2-aminoadipate transaminase [EC:2.6.1.-]	Transcriptional regulators containing a DNA-binding HTH domain and an aminotransferase domain (MocR family)	Aminotransferase class I and II
CSP5_0311	A0A1N5SPP9	0.151823	0.144092	1.52942	2.11111	S	CDGSH-type zinc finger domain protein OS=Cuniculiplasma divulgatum OX=1673428 GN=CPM_0280 PE=4 SV=1		Zinc finger domain containing protein (CDGSH-type)	Iron-binding zinc finger CDGSH type
CSP5_1557	A0A1N5VXA4	0.15116	0.1165	3.98389	4.11111	J	50S ribosomal protein L15p OS=Cuniculiplasma divulgatum OX=1673428 GN=CPM_1547 PE=4 SV=1	RP-L15; large subunit ribosomal protein L15	Ribosomal protein L15	50S ribosomal protein L15
CSP5_0275	A0A1N5SLI6	0.150721	0.101171	2.97275	1.88889	L	DNA replication initiation complex subunit_ GINS15 family OS=Cuniculiplasma divulgatum OX=1673428 GN=CPM_0243 PE=4 SV=1			NA
CSP5_0457	A0A1N5T4A8	0.150194	0.15329	4.26652	5.22222	O	Prefoldin subunit alpha OS=Cuniculiplasma divulgatum OX=1673428 GN=pfdA PE=3 SV=1	pfdA; prefoldin alpha subunit		Molecular chaperone capable of stabilizing a range of proteins. Seems to fulfill an ATP-independent, HSP70-like function in archaeal de novo protein folding (By similarity)
CSP5_0272	A0A1N5SLD7	0.149259	0.0245263	1.75671	3.22222	S	Uncharacterized protein OS=Cuniculiplasma divulgatum OX=1673428 GN=CSP5_0272 PE=4 SV=1		Uncharacterized protein	NA
CSP5_0362	A0A1N5SUZ2	0.148541	0.242198	4.01397	6.44444	J	Exosome complex component Rrp41 OS=Cuniculiplasma divulgatum OX=1673428 GN=rrp41 PE=3 SV=1	RRP41; exosome complex component RRP41	Ribonuclease PH	Probably involved in the 3'- 5' degradation of a variety of RNA species
CSP5_0484	A0A1N5T796	0.14836	0.00919738	2.1898	3	Q	SAM-dependent methyltransferase OS=Cuniculiplasma divulgatum OX=1673428 GN=CSP5_0484 PE=4 SV=1		SAM-dependent methyltransferase	Ribosomal RNA adenine dimethylase
CSP5_0550	A0A1N5TEL4	0.148309	0.144092	10.8355	0	H	Coenzyme A biosynthesis bifunctional protein CoaBC OS=Cuniculiplasma divulgatum OX=1673428 GN=CSP5_0550 PE=3 SV=1	coaBC; phosphopantothenoylcysteine decarboxylase / phosphopantothenate---cysteine ligase [EC:4.1.1.36 6.3.2.5]		bifunctional phosphopantothenoylcysteine decarboxylase phosphopantothenate synthase (EC 4.1.1.36 6.3.2.5)
CSP5_1989	A0A1N5WVT5	0.147874	0.282053	2.40214	7.22222	I	Acetyl-coenzyme A synthetase OS=Cuniculiplasma divulgatum OX=1673428 GN=CSP5_1989 PE=4 SV=1	ACSS; acetyl-CoA synthetase [EC:6.2.1.1]	Acyl-coenzyme A synthetase/AMP-(fatty) acid ligase	Pfam:DUF3448
CSP5_0796	A0A1N5U5B4	0.147691	0.171684	0.762739	2	K	Transcriptional activator TenA OS=Cuniculiplasma divulgatum OX=1673428 GN=CPM_0792 PE=4 SV=1		Transcriptional activator TenA	TENA/THI-4/PQQC family
CSP5_0309	A0A1N5SQ32	0.147209	0.71433	2.83206	6.44444	M	Tricorn protease OS=Cuniculiplasma divulgatum OX=1673428 GN=CSP5_0309 PE=3 SV=1	tri; tricorn protease [EC:3.4.21.-]	Dipeptidyl aminopeptidase/acylaminoacyl-peptidase	tricorn protease
CSP5_0708	A0A1N5TVS6	0.147116	0.278987	1.87243	3.66667	G	Glucose 1-dehydrogenase OS=Cuniculiplasma divulgatum OX=1673428 GN=CSP5_0708 PE=4 SV=1		Threonine dehydrogenase or related Zn-dependent dehydrogenase	Catalyzes the NAD(P)( )-dependent oxidation of D-glucose to D-gluconate via gluconolactone
CSP5_0757	A0A1N5U091	0.145887	0.236066	41.7885	22	H	Glutamyl-tRNA reductase OS=Cuniculiplasma divulgatum OX=1673428 GN=hemA PE=3 SV=1	hemA; glutamyl-tRNA reductase [EC:1.2.1.70]		Catalyzes the NADPH-dependent reduction of glutamyl- tRNA(Glu) to glutamate 1-semialdehyde (GSA) (By similarity)
CSP5_1710	A0A1N5W832	0.145371	0.242198	4.15555	10.2222	J	Translation initiation factor aIF2 subunit gamma OS=Cuniculiplasma divulgatum OX=1673428 GN=CSP5_1710 PE=4 SV=1	EIF2S3; translation initiation factor 2 subunit 3	Translation initiation factor 2, gamma subunit eIF-2 gamma, GTPase	eIF-2 functions in the early steps of protein synthesis by forming a ternary complex with GTP and initiator tRNA (By similarity)
CSP5_1267	A0A1N5V7P2	0.145126	0.214605	0.915448	1.33333	K	DNA-directed RNA polymerase subunit E OS=Cuniculiplasma divulgatum OX=1673428 GN=CSP5_1267 PE=4 SV=1	rpoE1; DNA-directed RNA polymerase subunit E' [EC:2.7.7.6]	DNA-directed RNA polymerase, subunit E'/Rpb7	DNA-directed RNA polymerase, subunit E
CSP5_1377	A0A1N5VGW0	0.145101	0.177816	1.11465	0.333333	F	Uridylate kinase OS=Cuniculiplasma divulgatum OX=1673428 GN=CSP5_1377 PE=3 SV=1	pyrH; uridylate kinase [EC:2.7.4.22]		Catalyzes the reversible phosphorylation of UMP to UDP (By similarity)
CSP5_0139	A0A1N5SA42	0.145058	0.208474	2.09916	10.4444	G	Gluconolactonase OS=Cuniculiplasma divulgatum OX=1673428 GN=CPM_0109 PE=4 SV=1	xylC; xylonolactonase [EC:3.1.1.-]		SMP-30 Gluconolaconase LRE domain-containing protein
CSP5_1095	A0A1N5USP2	0.144983	0.107303	1.99255	2.44444	S	TPR repeats containing protein OS=Cuniculiplasma divulgatum OX=1673428 GN=CPM_1099 PE=4 SV=1			Inherit from arCOG: repeat-containing protein
CSP5_1959	A0A1N5WTR3	0.144431	0.0858422	0.960574	1.33333	S	DNA-binding protein CPM_1897 OS=Cuniculiplasma divulgatum OX=1673428 GN=CPM_1897 PE=3 SV=1	PDCD5; programmed cell death protein 5	DNA-binding TFAR19-related protein, PDSD5 family	DNA-binding protein
CSP5_0340	A0A1N5SSI7	0.143932	0.398553	6.17136	11.6667	E	PepT family ABC transporter ATPase OS=Cuniculiplasma divulgatum OX=1673428 GN=CSP5_0340 PE=4 SV=1	ABC.PE.A; peptide/nickel transport system ATP-binding protein	ABC-type glutathione transport system ATPase component, contains duplicated ATPase domain	Oligopeptide/dipeptide transporter, C-terminal region
CSP5_0842	A0A1N5U9R5	0.142836	0.177816	5.80963	8	G	Transketolase subunit B OS=Cuniculiplasma divulgatum OX=1673428 GN=CSP5_0842 PE=4 SV=1	E2.2.1.1; transketolase [EC:2.2.1.1]	Transketolase, C-terminal subunit	Transketolase, pyrimidine binding domain
CSP5_1444	A0A1N5VN03	0.142058	0.0858422	0.595393	1.22222	J	Translation initiation factor 5A OS=Cuniculiplasma divulgatum OX=1673428 GN=eif5a PE=3 SV=1	EIF5A; translation initiation factor 5A	Translation elongation factor P (EF-P)/translation initiation factor 5A (eIF-5A)	Functions by promoting the formation of the first peptide bond (By similarity)
CSP5_2011	A0A1N5WVQ8	0.141927	0.147158	2.1215	0	E	Glycine cleavage system T protein (Aminomethyltransferase) OS=Cuniculiplasma divulgatum OX=1673428 GN=CSP5_2011 PE=4 SV=1	gcvT; aminomethyltransferase [EC:2.1.2.10]	Glycine cleavage system T protein (aminomethyltransferase)	The glycine cleavage system catalyzes the degradation of glycine (By similarity)
CSP5_1257	A0A1N5V6H9	0.141766	0.113434	1.48603	7.44444	H	tRNA sulfurtransferase OS=Cuniculiplasma divulgatum OX=1673428 GN=thiI PE=3 SV=1	thiI; tRNA uracil 4-sulfurtransferase [EC:2.8.1.4]	Methyl-accepting chemotaxis protein	Catalyzes the ATP-dependent transfer of a sulfur to tRNA to produce 4-thiouridine in position 8 of tRNAs, which functions as a near-UV photosensor. Also catalyzes the transfer of sulfur to the sulfur carrier protein ThiS, forming ThiS-thiocarboxylate. This is a step in the synthesis of thiazole, in the thiamine biosynthesis pathway. The sulfur is donated as persulfide by IscS (By similarity)
CSP5_1306	A0A1N5VC02	0.141614	0.223803	5.99717	13.2222	S	Uncharacterized protein OS=Cuniculiplasma divulgatum OX=1673428 GN=CPM_1305 PE=4 SV=1			NA
CSP5_0228	A0A1N5SHF3	0.141411	0.0337237	3.4815	9.55556	V	Predicted nucleic-acid-binding protein containing a Zn-ribbon OS=Cuniculiplasma divulgatum OX=1673428 GN=CSP5_0228 PE=4 SV=1	uncharacterized protein	OB-fold domain and Zn-ribbon containing protein, possible acyl-CoA-binding protein	Rubredoxin-like zinc ribbon domain (DUF35_N)
CSP5_1526	A0A1N5VUR7	0.141245	0.278987	16.8128	16.2222	J	Putative methylthioribose-1-phosphate isomerase OS=Cuniculiplasma divulgatum OX=1673428 GN=CSP5_1526 PE=3 SV=1	mtnA; methylthioribose-1-phosphate isomerase [EC:5.3.1.23]	Methylthioribose-1-phosphate isomerase (methionine salvage pathway), a paralog of eIF-2B alpha subunit	Catalyzes the interconversion of methylthioribose-1- phosphate (MTR-1-P) into methylthioribulose-1-phosphate (MTRu-1-P) (By similarity)
CSP5_0011	A0A1N5RZB5	0.139713	0.125697	0.0978024	0.333333	S	NAD dependent epimerase/dehydratase family OS=Cuniculiplasma divulgatum OX=1673428 GN=CSP5_0011 PE=4 SV=1		NAD dependent epimerase/dehydratase family	Protein of unknown function (DUF1611)
CSP5_1644	A0A1N5W5W3	0.138801	0.0674474	0.185535	1.33333	G	Alpha-glucosidase OS=Cuniculiplasma divulgatum OX=1673428 GN=CSP5_1644 PE=3 SV=1	malZ; alpha-glucosidase [EC:3.2.1.20]	Pyruvate/2-oxoglutarate dehydrogenase complex, dihydrolipoamide dehydrogenase (E3) component or related enzyme	alpha-glucosidase EC 3.2.1.20
CSP5_0031	A0A1N5S0X3	0.138321	0.171684	3.08289	17.6667	I	Phospholipase D/transphosphatidylase OS=Cuniculiplasma divulgatum OX=1673428 GN=CPM_0031 PE=4 SV=1			Inherit from arCOG: Phospholipase D Transphosphatidylase
CSP5_0943	A0A1N5UH58	0.136402	0.0919738	2.01535	1	S	Uncharacterized protein OS=Cuniculiplasma divulgatum OX=1673428 GN=CSP5_0943 PE=4 SV=1			NA
CSP5_1437	A0A1N5VP75	0.136031	0.233	0.292483	2.77778	V	Type I restriction-modification system subunit M OS=Cuniculiplasma divulgatum OX=1673428 GN=CSP5_1437 PE=4 SV=1	hsdM; type I restriction enzyme M protein [EC:2.1.1.72]	Type I restriction-modification system methyltransferase subunit	N-6 DNA Methylase
CSP5_0843	A0A1N5U8W1	0.135737	0.144092	2.21386	3	G	Transketolase subunit A OS=Cuniculiplasma divulgatum OX=1673428 GN=CSP5_0843 PE=4 SV=1	E2.2.1.1; transketolase [EC:2.2.1.1]	Transketolase, N-terminal subunit	transketolase (EC 2.2.1.1)
CSP5_0441	A0A1N5T3C7	0.135233	0.147158	2.44241	0.222222	L	Replication factor A large subunit OS=Cuniculiplasma divulgatum OX=1673428 GN=CPM_0413 PE=4 SV=1	RFA1; replication factor A1		Replication factor A
CSP5_0042	A0A1N5S1D5	0.134996	0.0429211	4.30645	12.1111	C	V-type ATP synthase subunit I OS=Cuniculiplasma divulgatum OX=1673428 GN=CPM_0042 PE=3 SV=1	ATPVI; V/A-type H+/Na+-transporting ATPase subunit I	Archaeal/vacuolar-type H+-ATPase subunit I	V-type ATP synthase subunit I (EC 3.6.3.14)
CSP5_0048	A0A1N5S2H7	0.134157	0.156355	6.94324	4.44444	H	Isopentenyl-diphosphate delta-isomerase OS=Cuniculiplasma divulgatum OX=1673428 GN=fni PE=3 SV=1	idi; isopentenyl-diphosphate Delta-isomerase [EC:5.3.3.2]	FMN-dependent dehydrogenase, includes L-lactate dehydrogenase and type II isopentenyl diphosphate isomerase	Catalyzes the 1,3-allylic rearrangement of the homoallylic substrate isopentenyl (IPP) to its allylic isomer, dimethylallyl diphosphate (DMAPP) (By similarity)
CSP5_1679	A0A1N5W5V0	0.133648	0.15329	2.82329	1.44444	M	Dipeptidyl-peptidase VI OS=Cuniculiplasma divulgatum OX=1673428 GN=CSP5_1679 PE=4 SV=1			NlpC/P60 family
CSP5_1962	A0A1N5WRX5	0.133559	0.0429211	1.29506	2.66667	J	Translation initiation factor 6 OS=Cuniculiplasma divulgatum OX=1673428 GN=eif6 PE=3 SV=1	EIF6; translation initiation factor 6	Translation initiation factor 6 (eIF-6)	Binds to the 50S ribosomal subunit and prevents its association with the 30S ribosomal subunit to form the 70S initiation complex (By similarity)
CSP5_1271	A0A1N5V8M3	0.132589	0.0306579	9.63211	1.11111	J	30S ribosomal protein S27ae OS=Cuniculiplasma divulgatum OX=1673428 GN=rps27ae PE=3 SV=1	RP-S27Ae; small subunit ribosomal protein S27Ae	Ribosomal protein S27AE	30S ribosomal protein S27ae
CSP5_1135	A0A1N5UVZ9	0.131789	0.1165	1.97978	4.33333	S	Uncharacterized protein OS=Cuniculiplasma divulgatum OX=1673428 GN=CPM_1139 PE=4 SV=1			NA
CSP5_1343	A0A1N5VDG1	0.131687	0.0797106	4.13686	25.8889	J	50S ribosomal protein L24e OS=Cuniculiplasma divulgatum OX=1673428 GN=rpl24e PE=3 SV=1	RP-L24e; large subunit ribosomal protein L24e	Ribosomal protein L24E	Binds to the 23S rRNA (By similarity)
CSP5_1716	A0A1N5WAN4	0.131222	0.17475	6.59901	8.55556	O	Predicted ATP-dependent protease family S16 OS=Cuniculiplasma divulgatum OX=1673428 GN=CSP5_1716 PE=4 SV=1	lon; ATP-dependent Lon protease [EC:3.4.21.53]	Predicted ATP-dependent protease	protease La homolog
CSP5_0085	A0A1N5S5J2	0.13044	0.190079	0.230769	1.44444	L	Adenine specific DNA methylase Mod OS=Cuniculiplasma divulgatum OX=1673428 GN=CSP5_0085 PE=4 SV=1	mod; adenine-specific DNA-methyltransferase [EC:2.1.1.72]	Adenine specific DNA methylase Mod	DNA methylase
CSP5_1525	A0A1N5VUR5	0.130121	0.300448	3.36703	4.33333	O	Metalloendopeptidase OS=Cuniculiplasma divulgatum OX=1673428 GN=CSP5_1525 PE=4 SV=1	pepO; putative endopeptidase [EC:3.4.24.-]	Predicted metalloendopeptidase	Endothelin-converting enzyme, Metallo peptidase, MEROPS family M13
CSP5_0518	A0A1N5TB27	0.129954	0.0398553	6.00627	13.8889	S	Ribosome recycling factor ABCE1 OS=Cuniculiplasma divulgatum OX=1673428 GN=CPM_0490 PE=4 SV=1	ABCE1; ATP-binding cassette, sub-family E, member 1	Translation initiation factor RLI1, contains Fe-S and AAA+ ATPase domains	RNase L inhibitor
CSP5_1908	A0A1N5WN85	0.129701	0.285119	3.50559	4.44444	E	Aminopeptidase OS=Cuniculiplasma divulgatum OX=1673428 GN=CSP5_1908 PE=3 SV=1			Proteases F1, F2 and F3 degrade oligopeptides produced by Tricorn (themselves probably produced by the proteasome), yielding free amino acids
CSP5_1555	A0A1N5VZU7	0.12939	0.0950395	0.245756	0.444444	F	Adenylate kinase OS=Cuniculiplasma divulgatum OX=1673428 GN=adkA PE=3 SV=1	adk; adenylate kinase [EC:2.7.4.3]	Archaeal adenylate kinase	adenylate kinase (EC 2.7.4.3)
CSP5_0959	A0A1N5UGP3	0.129123	0.171684	0.722428	2.11111	E	Class V aminotransferase OS=Cuniculiplasma divulgatum OX=1673428 GN=CSP5_0959 PE=3 SV=1			Aminotransferase class-V
CSP5_0030	A0A1N5S0Q7	0.127772	0.0919738	3.47924	6.11111	P	Superoxide dismutase OS=Cuniculiplasma divulgatum OX=1673428 GN=CSP5_0030 PE=3 SV=1	SOD2; superoxide dismutase, Fe-Mn family [EC:1.15.1.1]	Superoxide dismutase	Iron/manganese superoxide dismutases, alpha-hairpin domain
CSP5_1902	A0A1N5WPM4	0.127047	0.147158	5.50553	0.555556	I	Beta-hydroxyacid dehydrogenase OS=Cuniculiplasma divulgatum OX=1673428 GN=CPM_1841 PE=4 SV=1	mmsB; 3-hydroxyisobutyrate dehydrogenase [EC:1.1.1.31]	Pyrroline-5-carboxylate reductase	Dehydrogenase
CSP5_0268	A0A1N5SL87	0.12688	0.0613158	0.356885	3.77778		Uncharacterized protein OS=Cuniculiplasma divulgatum OX=1673428 GN=CPM_0236 PE=4 SV=1
CSP5_0837	A0A1N5U7H7	0.126187	0.0827764	2.28133	3.11111	K	GNAT family N-acetyltransferase OS=Cuniculiplasma divulgatum OX=1673428 GN=CSP5_0837 PE=4 SV=1			N-acetyltransferase GCN5
CSP5_1966	A0A1N5WU53	0.125823	0.088908	0.67223	2.66667	F	Orotidine-5'-phosphate decarboxylase OS=Cuniculiplasma divulgatum OX=1673428 GN=CSP5_1966 PE=4 SV=1	pyrF; orotidine-5'-phosphate decarboxylase [EC:4.1.1.23]		orotidine 5'-phosphate decarboxylase (EC 4.1.1.23)
CSP5_0445	A0A1N5T3K4	0.125487	0.288184	4.85171	4.77778	M	Nucleoside-diphosphate-sugar epimerase OS=Cuniculiplasma divulgatum OX=1673428 GN=CPM_0417 PE=4 SV=1		UDP-sulfoquinovose synthase	NAD dependent epimerase/dehydratase family
CSP5_1945	A0A1N5WQI8	0.124745	0.122632	1.18237	1.88889	D	Iron-sulfur cluster carrier protein OS=Cuniculiplasma divulgatum OX=1673428 GN=CPM_1883 PE=3 SV=1		Mrp family protein, ATPase, contains iron-sulfur cluster	ParA/MinD ATPase like
CSP5_0546	A0A1N5TE42	0.124508	0.088908	1.42893	2	C	Glycerophosphoryl diester phosphodiesterase OS=Cuniculiplasma divulgatum OX=1673428 GN=CPM_0518 PE=4 SV=1	E3.1.4.46; glycerophosphoryl diester phosphodiesterase [EC:3.1.4.46]		glycerophosphoryl diester phosphodiesterase
CSP5_1967	A0A1N5WSC8	0.123888	0.263658	3.05146	1.66667	S	Coiled-coil protein OS=Cuniculiplasma divulgatum OX=1673428 GN=CPM_1905 PE=4 SV=1		Uncharacterized archaeal coiled-coil protein	Inherit from eurNOG: phosphoserine phosphatase
CSP5_0737	A0A1N5TYF6	0.123808	0.168619	3.41815	6.77778	E	Xaa-Pro aminopeptidase OS=Cuniculiplasma divulgatum OX=1673428 GN=CSP5_0737 PE=3 SV=1		Xaa-Pro aminopeptidase	Creatinase/Prolidase N-terminal domain
CSP5_0196	A0A1N5SEN8	0.122488	0.294316	12.7957	8.55556	C	Electron transfer flavoprotein subunit alpha/beta OS=Cuniculiplasma divulgatum OX=1673428 GN=CSP5_0196 PE=4 SV=1			Electron transfer flavoprotein FAD-binding domain
CSP5_1694	A0A1N5W775	0.122285	0.107303	1.70814	7.11111	C	Aldo/keto reductase family oxidoreductase OS=Cuniculiplasma divulgatum OX=1673428 GN=CPM_1665 PE=4 SV=1		Aryl-alcohol dehydrogenase related enzyme	aldo keto reductase
CSP5_0401	A0A1N5SYQ5	0.12227	0.0551843	2.33686	0	J	Predicted Zn-ribbon RNA-binding protein with a function in translation OS=Cuniculiplasma divulgatum OX=1673428 GN=CPM_0373 PE=4 SV=1	Zn-ribbon RNA-binding protein	Zn-ribbon RNA-binding protein with a function in translation	Domain of unknown function (DUF1610)
CSP5_0864	A0A1N5UB67	0.122268	0.0643816	2.47183	9.88889	I	Oxidoreductase OS=Cuniculiplasma divulgatum OX=1673428 GN=CSP5_0864 PE=4 SV=1		Glycine cleavage system protein P (pyridoxal-binding), N-terminal domain	Oxidoreductase domain protein
CSP5_0864	A0A1N5UB67.2	0.122268	0.0643816	2.47183	9.88889	M	Oxidoreductase OS=Cuniculiplasma divulgatum OX=1673428 GN=CSP5_0864 PE=4 SV=1		Glycine cleavage system protein P (pyridoxal-binding), N-terminal domain	Oxidoreductase domain protein
CSP5_1957	A0A1N5WRK1	0.122062	0.165553	6.35861	10	E	Glutamine synthetase OS=Cuniculiplasma divulgatum OX=1673428 GN=CPM_1895 PE=3 SV=1	glnA; glutamine synthetase [EC:6.3.1.2]	Glutamine synthetase	Glutamine synthetase, catalytic domain
CSP5_0383	A0A1N5SXE7	0.121775	0.32804	5.32303	5.22222	J	Serine--tRNA ligase OS=Cuniculiplasma divulgatum OX=1673428 GN=serS PE=3 SV=1	SARS; seryl-tRNA synthetase [EC:6.1.1.11]	Seryl-tRNA synthetase	Catalyzes the attachment of serine to tRNA(Ser). Is also able to aminoacylate tRNA(Sec) with serine, to form the misacylated tRNA L-seryl-tRNA(Sec), which will be further converted into selenocysteinyl-tRNA(Sec) (By similarity)
CSP5_0242	A0A1N5SIF3	0.121762	0.340303	1.80182	3	E	Glutamate formiminotransferase OS=Cuniculiplasma divulgatum OX=1673428 GN=CPM_0208 PE=4 SV=1	fctD; glutamate formiminotransferase / 5-formyltetrahydrofolate cyclo-ligase [EC:2.1.2.5 6.3.3.2]	Glutamate formiminotransferase	Glutamate formiminotransferase
CSP5_0665	A0A1N5TS67	0.121634	0.187013	0.287413	0.555556	E	Cysteine desulfurase OS=Cuniculiplasma divulgatum OX=1673428 GN=CPM_0643 PE=3 SV=1	sufS; cysteine desulfurase / selenocysteine lyase [EC:2.8.1.7 4.4.1.16]		Cysteine desulfurase
CSP5_1500	A0A1N5VT47	0.121591	0.128763	2.85172	5.88889	G	2-methylisocitrate lyase OS=Cuniculiplasma divulgatum OX=1673428 GN=prpB PE=3 SV=1	prpB; methylisocitrate lyase [EC:4.1.3.30]	PEP phosphonomutase or related enzyme	Isocitrate lyase family
CSP5_1294	A0A1N5VAZ7	0.121295	0.0797106	1.40471	7.11111	H	GTP:adenosylcobinamide-phosphate guanylyltransferase OS=Cuniculiplasma divulgatum OX=1673428 GN=CSP5_1294 PE=4 SV=1	cobY; adenosylcobinamide-phosphate guanylyltransferase [EC:2.7.7.62]		Inherit from arCOG: GTP adenosylcobinamide-phosphate
CSP5_0246	A0A1N5SIV5	0.120382	0.208474	3.70352	4.22222	F	Adenylosuccinate synthetase OS=Cuniculiplasma divulgatum OX=1673428 GN=purA PE=3 SV=1	purA; adenylosuccinate synthase [EC:6.3.4.4]	Uncharacterized protein	Plays an important role in the de novo pathway of purine nucleotide biosynthesis. Catalyzes the first committed step in the biosynthesis of AMP from IMP (By similarity)
CSP5_0206	A0A1N5SFC5	0.119881	0.352566	1.98618	5.33333	I	3-hydroxyacyl-CoA dehydrogenase OS=Cuniculiplasma divulgatum OX=1673428 GN=CPM_0172 PE=3 SV=1	enoyl-CoA hydratase / 3-hydroxyacyl-CoA dehydrogenase [EC:4.2.1.17 1.1.1.35]	3-hydroxyacyl-CoA dehydrogenase, some fused to Enoyl-CoA hydratase	NAD-dependent glycerol-3-phosphate dehydrogenase N-terminus
CSP5_0862	A0A1N5UA86	0.119815	0.119566	1.02612	3.88889	O	Thiol-disulfide isomerase or thioredoxin OS=Cuniculiplasma divulgatum OX=1673428 GN=CPM_0859 PE=4 SV=1	trxA; thioredoxin 1	Thiol-disulfide isomerase or thioredoxin	K03671 thioredoxin 1
CSP5_0816	A0A1N5U7D9	0.119529	0.107303	3.15285	3.66667	J	Proline--tRNA ligase OS=Cuniculiplasma divulgatum OX=1673428 GN=proS PE=3 SV=1	PARS; prolyl-tRNA synthetase [EC:6.1.1.15]	Prolyl-tRNA synthetase	Catalyzes the attachment of proline to tRNA(Pro) in a two-step reaction proline is first activated by ATP to form Pro- AMP and then transferred to the acceptor end of tRNA(Pro) (By similarity)
CSP5_1998	A0A1N5WUP0	0.119181	0.144092	1.53397	1.33333		Uncharacterized protein OS=Cuniculiplasma divulgatum OX=1673428 GN=CSP5_1998 PE=4 SV=1
CSP5_0439	A0A1N5T2C0	0.118867	0.202342	0.945173	2.77778	E	Glycine dehydrogenase subunit 2 OS=Cuniculiplasma divulgatum OX=1673428 GN=CSP5_0439 PE=4 SV=1	gcvPB; glycine dehydrogenase subunit 2 [EC:1.4.4.2]	Glycine cleavage system protein P (pyridoxal-binding), C-terminal domain	The glycine cleavage system catalyzes the degradation of glycine. The P protein binds the alpha-amino group of glycine through its pyridoxal phosphate cofactor
CSP5_0812	A0A1N5U5A3	0.118045	0.217671	1.89352	0.666667	E	Aminotransferase OS=Cuniculiplasma divulgatum OX=1673428 GN=CSP5_0812 PE=3 SV=1	aspB; aspartate aminotransferase [EC:2.6.1.1]	Aspartate/tyrosine/aromatic aminotransferase	aspartate aminotransferase (EC 2.6.1.1)
CSP5_0305	A0A1N5SPS8	0.117446	0.275921	2.04461	2.33333	F	Phosphoribosylaminoimidazole synthetase OS=Cuniculiplasma divulgatum OX=1673428 GN=CPM_0274 PE=4 SV=1	purM; phosphoribosylformylglycinamidine cyclo-ligase [EC:6.3.3.1]	Phosphoribosylaminoimidazole (AIR) synthetase	phosphoribosylaminoimidazole synthetase (EC 6.3.3.1)
CSP5_1001	A0A1N5UKZ6	0.117019	0.205408	8.23929	12.6667	G	Phosphoheptose isomerase OS=Cuniculiplasma divulgatum OX=1673428 GN=CPM_1016 PE=4 SV=1	gmhA; D-sedoheptulose 7-phosphate isomerase [EC:5.3.1.28]	Phosphoheptose isomerase	Catalyzes the isomerization of sedoheptulose 7-phosphate in D-glycero-D-manno-heptose 7-phosphate (By similarity)
CSP5_0707	A0A1N5TVU2	0.116521	0.0398553	1.17677	4.77778	H	GTP cyclohydrolase-2 OS=Cuniculiplasma divulgatum OX=1673428 GN=ribA PE=3 SV=1		GTP cyclohydrolase II	Catalyzes the conversion of GTP to 2,5-diamino-6- ribosylamino-4(3H)-pyrimidinone 5'-phosphate (DARP), formate and pyrophosphate (By similarity)
CSP5_0710	A0A1N5TX69	0.116069	0.088908	3.59064	3.33333	H	NH(3)-dependent NAD(+) synthetase OS=Cuniculiplasma divulgatum OX=1673428 GN=CSP5_0710 PE=3 SV=1	nadE; NAD+ synthase [EC:6.3.1.5]	Asparagine synthase (glutamine-hydrolyzing)	NAD synthetase (EC 6.3.1.5)
CSP5_0052	A0A1N5S2P5	0.115429	0.00919738	8.38566	3.11111		Uncharacterized protein OS=Cuniculiplasma divulgatum OX=1673428 GN=CSP5_0052 PE=4 SV=1
CSP5_0596	A0A1N5TKH0	0.115389	0.312711	0.219645	3.66667	L	DNA gyrase subunit A OS=Cuniculiplasma divulgatum OX=1673428 GN=CPM_0589 PE=4 SV=1	gyrA; DNA gyrase subunit A [EC:5.6.2.2]	Type IIA topoisomerase (DNA gyrase/topo II, topoisomerase IV), A subunit	DNA gyrase subunit a
CSP5_0279	A0A1N5SME1	0.114271	0.0827764	3.01375	4.88889	S	Predicted CoA-binding protein OS=Cuniculiplasma divulgatum OX=1673428 GN=CPM_0247 PE=4 SV=1	uncharacterized protein	Predicted CoA-binding protein	CoA_binding
CSP5_1291	A0A1N5V9K4	0.113192	0.220737	3.75328	1.55556	G	Enolase OS=Cuniculiplasma divulgatum OX=1673428 GN=eno PE=3 SV=1	ENO; enolase [EC:4.2.1.11]	Enolase	Catalyzes the reversible conversion of 2- phosphoglycerate into phosphoenolpyruvate. It is essential for the degradation of carbohydrates via glycolysis (By similarity)
CSP5_0829	A0A1N5U6T7	0.112935	0.0981053	9.95496	4.11111	F	Phosphoribosylamine-glycine ligase OS=Cuniculiplasma divulgatum OX=1673428 GN=CSP5_0829 PE=4 SV=1	purD; phosphoribosylamine---glycine ligase [EC:6.3.4.13]		phosphoribosylamine--glycine ligase (EC 6.3.4.13)
CSP5_0364	A0A1N5SUV0	0.112365	0.0705132	4.66274	5.66667	J	50S ribosomal protein L37Ae OS=Cuniculiplasma divulgatum OX=1673428 GN=rpl37ae PE=3 SV=1	RP-L37Ae; large subunit ribosomal protein L37Ae	Ribosomal protein L37AE/L43A	Binds to the 23S rRNA (By similarity)
CSP5_0438	A0A1N5T261	0.112303	0.150224	4.80465	4.33333	E	Glycine dehydrogenase subunit 1 OS=Cuniculiplasma divulgatum OX=1673428 GN=CPM_0410 PE=4 SV=1	gcvPA; glycine dehydrogenase subunit 1 [EC:1.4.4.2]	Glycine cleavage system protein P (pyridoxal-binding), N-terminal domain	The glycine cleavage system catalyzes the degradation of glycine. The P protein binds the alpha-amino group of glycine through its pyridoxal phosphate cofactor
CSP5_1721	A0A1N5W9T4	0.112193	0.101171	8.57111	15.1111	U	Twin-arginine translocase subunit TatA OS=Cuniculiplasma divulgatum OX=1673428 GN=CPM_1692 PE=4 SV=1	tatA; sec-independent protein translocase protein TatA	Sec-independent protein secretion pathway component	Sec-independent protein
CSP5_1806	A0A1N5WFV7	0.112096	0.0705132	2.22848	1.11111	S	Predicted metal-binding protein OS=Cuniculiplasma divulgatum OX=1673428 GN=CSP5_1806 PE=4 SV=1		Halocin C8 family bacteriocin	NA
CSP5_0368	A0A1N5SVC8	0.11184	0.1165	0.28248	2.66667	K	DNA-directed RNA polymerase subunit F OS=Cuniculiplasma divulgatum OX=1673428 GN=CSP5_0368 PE=4 SV=1	rpoF; DNA-directed RNA polymerase subunit F [EC:2.7.7.6]		RNA polymerase Rpb4
CSP5_0456	A0A1N5T4R5	0.111055	0.1165	0.165211	0	U	Signal recognition particle receptor FtsY OS=Cuniculiplasma divulgatum OX=1673428 GN=CPM_0428 PE=4 SV=1	ftsY; fused signal recognition particle receptor	Signal recognition particle GTPase	Involved in targeting and insertion of nascent membrane proteins into the cytoplasmic membrane. Acts as a receptor for the complex formed by the signal recognition particle (SRP) and the ribosome-nascent chain (RNC) (By similarity)
CSP5_1924	A0A1N5WP67	0.110439	0.088908	7.8833	20.4444	E	Ornithine cyclodeaminase OS=Cuniculiplasma divulgatum OX=1673428 GN=CPM_1863 PE=4 SV=1	ala; alanine dehydrogenase [EC:1.4.1.1]		ornithine cyclodeaminase (EC 4.3.1.12)
CSP5_1682	A0A1N5W6A0	0.110384	0.0613158	3.36888	12.7778	I	Prolyl oligopeptidase family protein OS=Cuniculiplasma divulgatum OX=1673428 GN=CSP5_1682 PE=4 SV=1		2-phosphoglycerate kinase fused to 3H domain	alpha beta hydrolase fold-3 domain protein
CSP5_0266	A0A1N5SL27	0.110071	0.165553	24.4467	5.55556	C	NADPH:quinone reductase or related Zn-dependent oxidoreductase OS=Cuniculiplasma divulgatum OX=1673428 GN=CSP5_0266 PE=4 SV=1		NADPH:quinone reductase or related Zn-dependent oxidoreductase	alcohol dehydrogenase
CSP5_0660	A0A1N5TS33	0.11	0.226869	5.28706	4.33333	M	Nucleoside-diphosphate-sugar epimerase OS=Cuniculiplasma divulgatum OX=1673428 GN=CPM_0638 PE=4 SV=1			NAD-dependent epimerase dehydratase
CSP5_0529	A0A1N5TD58	0.109871	0.0551843	4.86595	3.66667	S	GTPase OS=Cuniculiplasma divulgatum OX=1673428 GN=CPM_0501 PE=4 SV=1			Inherit from eurNOG: Ras family
CSP5_1174	A0A1N5V1Q6	0.109704	0.487461	0.834023	0.888889	J	Isoleucine--tRNA ligase OS=Cuniculiplasma divulgatum OX=1673428 GN=ileS PE=3 SV=1	IARS; isoleucyl-tRNA synthetase [EC:6.1.1.5]	Isoleucyl-tRNA synthetase	amino acids such as valine, to avoid such errors it has two additional distinct tRNA(Ile)-dependent editing activities. One activity is designated as 'pretransfer' editing and involves the hydrolysis of activated Val-AMP. The other activity is designated 'posttransfer' editing and involves deacylation of mischarged Val-tRNA(Ile) (By similarity)
CSP5_0211	A0A1N5SFZ5	0.109338	0.0797106	0.38035	0.555556	Q	Isochorismatase family protein OS=Cuniculiplasma divulgatum OX=1673428 GN=CPM_0177 PE=4 SV=1		Amidase related to nicotinamidase	isochorismatase hydrolase
CSP5_1330	A0A1N5VDF7	0.108961	0.272855	3.96927	10.1111	I	Short-chain dehydrogenase/reductase SDR OS=Cuniculiplasma divulgatum OX=1673428 GN=CPM_1329 PE=4 SV=1		Short-chain alcohol dehydrogenase	Short-chain dehydrogenase reductase SDR
CSP5_1561	A0A1N5VYT9	0.108585	0.0459869	0.287655	1.33333	J	50S ribosomal protein L19e OS=Cuniculiplasma divulgatum OX=1673428 GN=rpl19e PE=3 SV=1	RP-L19e; large subunit ribosomal protein L19e	Ribosomal protein L19E	Binds to the 23S rRNA (By similarity)
CSP5_1532	A0A1N5VV80	0.108004	0.0613158	5.59186	3.88889	S	Carbon-nitrogen hydrolase OS=Cuniculiplasma divulgatum OX=1673428 GN=CSP5_1532 PE=4 SV=1	NIT1; deaminated glutathione amidase [EC:3.5.1.128]		Carbon-nitrogen hydrolase
CSP5_1161	A0A1N5UXS7	0.107243	0.134895	0.0701793	0	O	Protein GrpE OS=Cuniculiplasma divulgatum OX=1673428 GN=grpE PE=3 SV=1	GRPE; molecular chaperone GrpE		Participates actively in the response to hyperosmotic and heat shock by preventing the aggregation of stress-denatured proteins, in association with DnaK and GrpE. It is the nucleotide exchange factor for DnaK and may function as a thermosensor. Unfolded proteins bind initially to DnaJ
CSP5_0858	A0A1N5U8Y7	0.106925	0.1165	3.97964	8.11111	E	Cysteine synthase A OS=Cuniculiplasma divulgatum OX=1673428 GN=CPM_0855 PE=4 SV=1			Cysteine synthase
CSP5_0506	A0A1N5TAK7	0.106923	0.260592	1.48678	1.55556	E	Glycine hydroxymethyltransferase OS=Cuniculiplasma divulgatum OX=1673428 GN=CPM_0478 PE=4 SV=1	glyA; glycine hydroxymethyltransferase [EC:2.1.2.1]		Glycine hydroxymethyltransferase
CSP5_0801	A0A1N5U4W4	0.106434	0.15329	2.38931	8.55556	Q	Homogentisate 1_2-dioxygenase OS=Cuniculiplasma divulgatum OX=1673428 GN=CSP5_0801 PE=4 SV=1	HGD; homogentisate 1,2-dioxygenase [EC:1.13.11.5]	Homogentisate 1,2-dioxygenase	homogentisate 1,2-dioxygenase
CSP5_1075	A0A1N5UQ58	0.106179	0.110369	1.15283	3	O	Prefoldin subunit beta OS=Cuniculiplasma divulgatum OX=1673428 GN=pfdB PE=3 SV=1	pfdB; prefoldin beta subunit	Prefoldin, chaperonin cofactor	Molecular chaperone capable of stabilizing a range of proteins. Seems to fulfill an ATP-independent, HSP70-like function in archaeal de novo protein folding (By similarity)
CSP5_0826	A0A1N5U849	0.105785	0.0521185	0.837971	1.22222	S	Ribonuclease Z OS=Cuniculiplasma divulgatum OX=1673428 GN=rnz PE=3 SV=1	rnz; ribonuclease Z [EC:3.1.26.11]	Ribonuclease Z, beta-lactamase superfamily hydrolase	Zinc phosphodiesterase, which displays some tRNA 3'- processing endonuclease activity. Probably involved in tRNA maturation, by removing a 3'-trailer from precursor tRNA (By similarity)
CSP5_0746	A0A1N5U111	0.105702	0.0827764	0.774805	1.44444	J	Archaeosine tRNA-ribosyltransferase OS=Cuniculiplasma divulgatum OX=1673428 GN=CSP5_0746 PE=4 SV=1	tgtA2; archaeosine synthase [EC:2.6.1.97]	Predicted flavoprotein	PUA domain
CSP5_1828	A0A1N5WH18	0.105458	0.119566	2.86512	2.22222		SAM-dependent methyltransferase OS=Cuniculiplasma divulgatum OX=1673428 GN=CSP5_1828 PE=4 SV=1		SAM-dependent methyltransferase
CSP5_1953	A0A1N5WSL9	0.105227	0.242198	4.85271	4.22222	C	Citrate synthase OS=Cuniculiplasma divulgatum OX=1673428 GN=CSP5_1953 PE=3 SV=1	CS; citrate synthase [EC:2.3.3.1]	Citrate synthase	citrate synthase
CSP5_0217	A0A1N5SG82	0.104899	0.233	0.82646	1.88889	J	Lysine--tRNA ligase OS=Cuniculiplasma divulgatum OX=1673428 GN=lysS PE=3 SV=1	lysK; lysyl-tRNA synthetase, class I [EC:6.1.1.6]	Ribonuclease HII	lysyl-tRNA synthetase (EC 6.1.1.6)
CSP5_0578	A0A1N5THJ7	0.104515	0.110369	4.09972	8.55556		Uncharacterized protein OS=Cuniculiplasma divulgatum OX=1673428 GN=CPM_0552 PE=4 SV=1		Ferredoxin
CSP5_1143	A0A1N5UXY0	0.104198	0.110369	1.51852	3	O	Zinc ribbon domain protein OS=Cuniculiplasma divulgatum OX=1673428 GN=CPM_1147 PE=4 SV=1		Zn-ribbon domain containing protein	SPFH domain / Band 7 family
CSP5_1320	A0A1N5VBD5	0.104171	0.177816	7.11482	7.77778	L	Single-stranded DNA-specific exonuclease RecJ OS=Cuniculiplasma divulgatum OX=1673428 GN=CSP5_1320 PE=4 SV=1	archaea-specific RecJ-like exonuclease	DHH superfamily phosphohydrolase/exonuclease	DHHA1 domain
CSP5_1302	A0A1N5VB12	0.103941	0.242198	1.08177	0	G	Alpha-glucosidase OS=Cuniculiplasma divulgatum OX=1673428 GN=CSP5_1302 PE=3 SV=1	malZ; alpha-glucosidase [EC:3.2.1.20]		alpha-glucosidase EC 3.2.1.20
CSP5_0163	A0A1N5SC53	0.103368	0.162487	0.513734	2.22222	S	Predicted dehydrogenase OS=Cuniculiplasma divulgatum OX=1673428 GN=CSP5_0163 PE=4 SV=1			Oxidoreductase family, C-terminal alpha/beta domain
CSP5_1499	A0A1N5VT09	0.103089	0.282053	5.53879	10	S	2-methylcitrate dehydratase OS=Cuniculiplasma divulgatum OX=1673428 GN=CSP5_1499 PE=4 SV=1	prpD; 2-methylcitrate dehydratase [EC:4.2.1.79]	2-methylcitrate dehydratase PrpD	MmgE/PrpD family
CSP5_1136	A0A1N5UW27	0.102695	0.205408	1.89065	5.33333	F	Phosphoribosylaminoimidazole-succinocarboxamide synthase OS=Cuniculiplasma divulgatum OX=1673428 GN=purC PE=3 SV=1	purC; phosphoribosylaminoimidazole-succinocarboxamide synthase [EC:6.3.2.6]	Phosphoribosylaminoimidazolesuccinocarboxamide (SAICAR) synthase	phosphoribosylaminoimidazole-succinocarboxamide synthase (EC 6.3.2.6)
CSP5_1507	A0A1N5VU80	0.102361	0.0858422	1.24682	1	J	30S ribosomal protein S4 OS=Cuniculiplasma divulgatum OX=1673428 GN=rps4 PE=3 SV=1	RP-S4; small subunit ribosomal protein S4	Ribosomal protein S4 or related protein	One of the primary rRNA binding proteins, it binds directly to 16S rRNA where it nucleates assembly of the body of the 30S subunit (By similarity)
CSP5_1570	A0A1N5VY11	0.102164	0.113434	0.50111	0.555556	J	30S ribosomal protein S17p OS=Cuniculiplasma divulgatum OX=1673428 GN=CPM_1560 PE=4 SV=1	RP-S17; small subunit ribosomal protein S17	Ribosomal protein S17	One of the primary rRNA binding proteins, it binds specifically to the 5'-end of 16S ribosomal RNA (By similarity)
CSP5_0555	A0A1N5TG71	0.101955	0.0613158	4.96558	4.66667	K	TrmB family transcriptional regulator OS=Cuniculiplasma divulgatum OX=1673428 GN=CPM_0527 PE=4 SV=1		Sugar-specific transcriptional regulator TrmB	Sugar-specific transcriptional regulator TrmB
CSP5_0512	A0A1N5TB13	0.101515	0.294316	2.2641	8.55556	L	DNA polymerase OS=Cuniculiplasma divulgatum OX=1673428 GN=CPM_0484 PE=3 SV=1	pol; DNA polymerase, archaea type [EC:2.7.7.7]	DNA polymerase PolB3	DNA polymerase II (EC 2.7.7.7)
CSP5_0930	A0A1N5UGB1	0.101478	0.162487	0.66273	2.55556		Uncharacterized protein OS=Cuniculiplasma divulgatum OX=1673428 GN=CPM_0926 PE=4 SV=1
CSP5_1118	A0A1N5UW25	0.101098	0.165553	1.66705	3.88889	C	Aldo/keto reductase family oxidoreductase OS=Cuniculiplasma divulgatum OX=1673428 GN=CPM_1122 PE=4 SV=1		Aryl-alcohol dehydrogenase related enzyme	Aldo/keto reductase family
CSP5_0928	A0A1N5UG09	0.100778	0.177816	2.05667	3.88889	O	Chaperonin Hsp20 OS=Cuniculiplasma divulgatum OX=1673428 GN=CPM_0924 PE=3 SV=1		Molecular chaperone (HSP20 family)	small heat shock protein
CSP5_1689	A0A1N5W8X4	0.100734	0	2.11288	6.22222	J	Aspartyl/glutamyl-tRNA amidotransferase subunit A OS=Cuniculiplasma divulgatum OX=1673428 GN=CPM_1660 PE=4 SV=1	gatA; aspartyl-tRNA(Asn)/glutamyl-tRNA(Gln) amidotransferase subunit A [EC:6.3.5.6 6.3.5.7]		Allows the formation of correctly charged Gln-tRNA(Gln) through the transamidation of misacylated Glu-tRNA(Gln) in organisms which lack glutaminyl-tRNA synthetase. The reaction takes place in the presence of glutamine and ATP through an activated gamma-phospho-Glu-tRNA(Gln) (By similarity)
CSP5_0587	A0A1N5TJ02	0.100466	0.0398553	3.52642	10.4444		Uncharacterized protein OS=Cuniculiplasma divulgatum OX=1673428 GN=CPM_0580 PE=4 SV=1
CSP5_0480	A0A1N5T7A8	0.100423	0.0613158	2.0555	0.666667	S	DrsE family protein OS=Cuniculiplasma divulgatum OX=1673428 GN=CPM_0452 PE=4 SV=1			DsrE/DsrF-like family
CSP5_0332	A0A1N5SRL4	0.0997981	0.171684	2.76357	3.22222	G	Glyceraldehyde-3-phosphate dehydrogenase OS=Cuniculiplasma divulgatum OX=1673428 GN=gap PE=3 SV=1	gap2; glyceraldehyde-3-phosphate dehydrogenase (NAD(P)) [EC:1.2.1.59]	Glyceraldehyde-3-phosphate dehydrogenase/erythrose-4-phosphate dehydrogenase	glyceraldehyde-3-phosphate dehydrogenase (EC 1.2.1.59)
CSP5_1184	A0A1N5V2H7	0.099617	0.177816	2.96356	4.33333	F	Nucleoside-triphosphatase CPM_1188 OS=Cuniculiplasma divulgatum OX=1673428 GN=CPM_1188 PE=3 SV=1	NTPCR; nucleoside-triphosphatase [EC:3.6.1.15]	Nucleoside-triphosphatase THEP1	Has nucleotide phosphatase activity towards ATP, GTP, CTP, TTP and UTP. May hydrolyze nucleoside diphosphates with lower efficiency (By similarity)
CSP5_1610	A0A1N5W2H3	0.0995336	0.248329	0.804397	2	J	Threonine--tRNA ligase OS=Cuniculiplasma divulgatum OX=1673428 GN=thrS PE=3 SV=1	TARS; threonyl-tRNA synthetase [EC:6.1.1.3]	Threonyl-tRNA synthetase	threonyl-tRNA synthetase (EC 6.1.1.3)
CSP5_0844	A0A1N5U8W9	0.0991345	0.183948	1.76769	1.11111	D	Cell division protein FtsZ OS=Cuniculiplasma divulgatum OX=1673428 GN=ftsZ PE=3 SV=1	ftsZ; cell division protein FtsZ		Essential cell division protein that forms a contractile ring structure (Z ring) at the future cell division site. The regulation of the ring assembly controls the timing and the location of cell division. One of the functions of the FtsZ ring is to recruit other cell division proteins to the septum to produce a new cell wall between the dividing cells. Binds GTP and shows GTPase activity (By sim…
CSP5_1562	A0A1N5W095	0.0989193	0.0459869	1.53674	7.77778	J	50S ribosomal protein L32e OS=Cuniculiplasma divulgatum OX=1673428 GN=rpl32e PE=3 SV=1	RP-L32e; large subunit ribosomal protein L32e	Ribosomal protein L32E	50S ribosomal protein L32e
CSP5_0353	A0A1N5STY5	0.0987503	0.159421	6.70591	7.22222		Metallo-beta-lactamase superfamily enzyme OS=Cuniculiplasma divulgatum OX=1673428 GN=CSP5_0353 PE=4 SV=1
CSP5_1768	A0A1N5WD97	0.0983407	0.088908	0.290281	0.222222	K	Predicted transcriptional regulator OS=Cuniculiplasma divulgatum OX=1673428 GN=CPM_1735 PE=4 SV=1		Predicted transcriptional regulator	NA
CSP5_1069	A0A1N5UPU2	0.0981025	0.162487	3.90057	2.44444	E	PepT family ABC transporter ATPase OS=Cuniculiplasma divulgatum OX=1673428 GN=CSP5_1069 PE=4 SV=1		ABC-type oligopeptide transport system, ATPase component	Oligopeptide/dipeptide transporter, C-terminal region
CSP5_1344	A0A1N5VET0	0.097637	0.0521185	1.05194	0	J	30S ribosomal protein S28e OS=Cuniculiplasma divulgatum OX=1673428 GN=rps28e PE=3 SV=1	RP-S28e; small subunit ribosomal protein S28e	Ribosomal protein S28E/S33	30S ribosomal protein S28e
CSP5_1569	A0A1N5W0E9	0.0971403	0.0674474	13.2923	21.4444	J	50S ribosomal protein L14 OS=Cuniculiplasma divulgatum OX=1673428 GN=rpl14 PE=3 SV=1	RP-L14; large subunit ribosomal protein L14	Ribosomal protein L14	Binds to 23S rRNA. Forms part of two intersubunit bridges in the 70S ribosome (By similarity)
CSP5_1076	A0A1N5UQE8	0.0970819	0.21154	3.75578	5.55556	H	GTP cyclohydrolase MptA OS=Cuniculiplasma divulgatum OX=1673428 GN=mptA PE=3 SV=1	mptA; GTP cyclohydrolase IV [EC:3.5.4.39]		Converts GTP to 7,8-dihydro-D-neopterin 2',3'-cyclic phosphate, the first intermediate in the biosynthesis of coenzyme methanopterin (By similarity)
CSP5_0838	A0A1N5U7K4	0.0965978	0.150224	0.490322	0.666667	C	Malate dehydrogenase (Oxaloacetate-decarboxylating) OS=Cuniculiplasma divulgatum OX=1673428 GN=CPM_0835 PE=4 SV=1	ME2; malate dehydrogenase (oxaloacetate-decarboxylating) [EC:1.1.1.38]	Malic enzyme	malate oxidoreductase
CSP5_1993	A0A1N5WU17	0.0964182	0.0950395	1.43253	3.44444		Uncharacterized protein OS=Cuniculiplasma divulgatum OX=1673428 GN=CPM_1925 PE=4 SV=1
CSP5_1158	A0A1N5UXH1	0.0957754	0.134895	1.27088	0.555556	P	Rhodanese-related sulfurtransferase OS=Cuniculiplasma divulgatum OX=1673428 GN=CSP5_1158 PE=4 SV=1		Rhodanese-related sulfurtransferase	Catalyzes the ATP-dependent transfer of a sulfur to tRNA to produce 4-thiouridine in position 8 of tRNAs, which functions as a near-UV photosensor. Also catalyzes the transfer of sulfur to the sulfur carrier protein ThiS, forming ThiS-thiocarboxylate. This is a step in the synthesis of thiazole, in the thiamine biosynthesis pathway. The sulfur is donated as persulfide by IscS (By similarity)
CSP5_1150	A0A1N5UYE3	0.0956021	0.168619	0.216883	0.888889		Predicted ESCRT-III/Snf7 family cell division protein OS=Cuniculiplasma divulgatum OX=1673428 GN=CPM_1154 PE=4 SV=1
CSP5_1713	A0A1N5W8U2	0.0954667	0.0797106	2.77508	5.77778	S	Uncharacterized protein OS=Cuniculiplasma divulgatum OX=1673428 GN=CSP5_1713 PE=4 SV=1			NA
CSP5_0208	A0A1N5SFS7	0.095327	0.17475	5.72624	16	O	Thiol-disulfide isomerase or thioredoxin OS=Cuniculiplasma divulgatum OX=1673428 GN=CPM_0174 PE=4 SV=1		Thiol-disulfide isomerase or thioredoxin	Glutaredoxin-like protein
CSP5_0833	A0A1N5U9Z5	0.0952167	0.217671	22.1979	5.77778	J	Asparaginyl-tRNA synthetase OS=Cuniculiplasma divulgatum OX=1673428 GN=CSP5_0833 PE=4 SV=1	NARS; asparaginyl-tRNA synthetase [EC:6.1.1.22]	Aspartyl/asparaginyl-tRNA synthetase	asparaginyl-tRNA synthetase (EC 6.1.1.22)
CSP5_1270	A0A1N5V8J5	0.0949216	0.0674474	5.63618	5.33333	J	30S ribosomal protein S24e OS=Cuniculiplasma divulgatum OX=1673428 GN=rps24e PE=3 SV=1	RP-S24e; small subunit ribosomal protein S24e	Ribosomal protein S24E	30S ribosomal protein S24e
CSP5_0751	A0A1N5TZP0	0.0936882	0.150224	0.184551	1.88889	S	MoxR-like ATPase OS=Cuniculiplasma divulgatum OX=1673428 GN=CPM_0747 PE=4 SV=1	moxR; MoxR-like ATPase [EC:3.6.3.-]	AAA+ ATPase of MoxR-like family, a component of a putative secretion system	ATPase family associated with various cellular activities (AAA)
CSP5_0358	A0A1N5SUV2	0.0935579	0.165553	1.26971	0.444444	U	Signal recognition particle 54 kDa protein OS=Cuniculiplasma divulgatum OX=1673428 GN=srp54 PE=3 SV=1	SRP54; signal recognition particle subunit SRP54 [EC:3.6.5.4]	Signal recognition particle GTPase	Involved in targeting and insertion of nascent membrane proteins into the cytoplasmic membrane. Binds to the hydrophobic signal sequence of the ribosome-nascent chain (RNC) as it emerges from the ribosomes. The SRP-RNC complex is then targeted to the cytoplasmic membrane where it interacts with the SRP receptor FtsY (By similarity)
CSP5_0539	A0A1N5TDJ3	0.0934918	0.303513	0.757474	4.11111	F	Inosine-5'-monophosphate dehydrogenase OS=Cuniculiplasma divulgatum OX=1673428 GN=guaB PE=3 SV=1	IMPDH; IMP dehydrogenase [EC:1.1.1.205]	IMP dehydrogenase/GMP reductase	Catalyzes the conversion of inosine 5'-phosphate (IMP) to xanthosine 5'-phosphate (XMP), the first committed and rate- limiting step in the de novo synthesis of guanine nucleotides, and therefore plays an important role in the regulation of cell growth (By similarity)
CSP5_1956	A0A1N5WR58	0.0926446	0.0275921	3.9262	4.55556	G	Bifunctional NAD(P)H-hydrate repair enzyme OS=Cuniculiplasma divulgatum OX=1673428 GN=nnrD PE=3 SV=1	nnr; ADP-dependent NAD(P)H-hydrate dehydratase [EC:4.2.1.136]		YjeF-related protein N-terminus
CSP5_1534	A0A1N5VY52	0.0926372	0.104237	4.23554	3.66667	L	Type 2 DNA topoisomerase 6 subunit B OS=Cuniculiplasma divulgatum OX=1673428 GN=top6B PE=3 SV=1	top6B; DNA topoisomerase VI subunit B [EC:5.6.2.2]	Intein/homing endonuclease	DNA topoisomerase VI subunit B (EC 5.99.1.3)
CSP5_0712	A0A1N5TXC9	0.0915916	0.0827764	14.3642	6.33333	N	Type II secretion system ATPase subunit OS=Cuniculiplasma divulgatum OX=1673428 GN=CSP5_0712 PE=4 SV=1	flaI-A; archaeal flagellar protein FlaI		type II secretion system protein E
CSP5_1732	A0A1N5WA38	0.0910073	0.0459869	12.8252	9.11111	C	NADH dehydrogenase subunit I OS=Cuniculiplasma divulgatum OX=1673428 GN=CSP5_1732 PE=4 SV=1	nuoI; NADH-quinone oxidoreductase subunit I [EC:7.1.1.2]	NADH dehydrogenase subunit I	NADH dehydrogenase subunit I (EC 1.6.5.3)
CSP5_1609	A0A1N5W2F0	0.0901114	0.32804	10.4757	18.7778	E	Aminopeptidase OS=Cuniculiplasma divulgatum OX=1673428 GN=CSP5_1609 PE=3 SV=1			Proteases F1, F2 and F3 degrade oligopeptides produced by Tricorn (themselves probably produced by the proteasome), yielding free amino acids
CSP5_1111	A0A1N5UU95	0.0900734	0	1.52256	2	G	Glycerate 2-kinase OS=Cuniculiplasma divulgatum OX=1673428 GN=CSP5_1111 PE=4 SV=1	gck; glycerate 2-kinase [EC:2.7.1.165]		Hydroxypyruvate reductase
CSP5_1504	A0A1N5VT67	0.0897533	0.150224	7.25041	1.77778	G	Inositol-phosphate phosphatase OS=Cuniculiplasma divulgatum OX=1673428 GN=CSP5_1504 PE=4 SV=1	E3.1.3.25; myo-inositol-1(or 4)-monophosphatase [EC:3.1.3.25]	Transcriptional regulator, MarR family	monophosphatase
CSP5_0035	A0A1N5S1M2	0.0889337	0.110369	2.6273	11		A-type Na(+)_H(+)-transporting-ATP synthase subunit E OS=Cuniculiplasma divulgatum OX=1673428 GN=CPM_0035 PE=4 SV=1	ATPVE; V/A-type H+/Na+-transporting ATPase subunit E	Archaeal/vacuolar-type H+-ATPase subunit E
CSP5_1749	A0A1N5WBT8	0.0885551	0.0919738	2.11099	7.22222		Uncharacterized protein OS=Cuniculiplasma divulgatum OX=1673428 GN=CPM_1715 PE=4 SV=1
CSP5_1000	A0A1N5UJH4	0.0882938	0.147158	6.04933	6.66667	S	D-glycero-D-manno-heptose 7-phosphate kinase OS=Cuniculiplasma divulgatum OX=1673428 GN=CPM_1015 PE=4 SV=1	hddA; D-glycero-alpha-D-manno-heptose-7-phosphate kinase [EC:2.7.1.168]	Predicted kinase related to galactokinase and mevalonate kinase	GHMP kinases N terminal domain
CSP5_1132	A0A1N5UWX1	0.0881643	0.15329	0.134663	0.555556	O	Proteasome subunit beta OS=Cuniculiplasma divulgatum OX=1673428 GN=psmB PE=3 SV=1	psmB; proteasome beta subunit [EC:3.4.25.1]	20S proteasome, beta subunit	Component of the proteasome core, a large protease complex with broad specificity involved in protein degradation
CSP5_1323	A0A1N5VD11	0.0879595	0.272855	1.93314	6.11111	I	Oligosaccharyltransferase AglB OS=Cuniculiplasma divulgatum OX=1673428 GN=CSP5_1323 PE=4 SV=1	STT3; dolichyl-diphosphooligosaccharide---protein glycosyltransferase [EC:2.4.99.18]	Dolichol phosphate-mannose mannosyltransferase	Inherit from COG: oligosaccharyl transferase STT3 subunit
CSP5_0646	A0A1N5TQ05	0.0875455	0.05825	10.076	3.55556		Uncharacterized protein OS=Cuniculiplasma divulgatum OX=1673428 GN=CPM_0624 PE=4 SV=1
CSP5_1576	A0A1N5W169	0.0874232	0.0245263	0.46705	3.11111	J	30S ribosomal protein S19P OS=Cuniculiplasma divulgatum OX=1673428 GN=rps19p PE=3 SV=1	RP-S19; small subunit ribosomal protein S19	Ribosomal protein S19	Protein S19 forms a complex with S13 that binds strongly to the 16S ribosomal RNA (By similarity)
CSP5_0483	A0A1N5T748	0.0870985	0.05825	11.4885	6.88889	L	DNA ligase OS=Cuniculiplasma divulgatum OX=1673428 GN=lig PE=3 SV=1	LIG1; DNA ligase 1 [EC:6.5.1.1 6.5.1.6 6.5.1.7]	ATP-dependent DNA ligase	DNA ligase that seals nicks in double-stranded DNA during DNA replication, DNA recombination and DNA repair (By similarity)
CSP5_1477	A0A1N5VST0	0.0869224	0.0643816	0.943351	0.555556	K	DNA-directed RNA polymerase subunit N OS=Cuniculiplasma divulgatum OX=1673428 GN=rpoN PE=3 SV=1	rpoN; DNA-directed RNA polymerase subunit N [EC:2.7.7.6]	DNA-directed RNA polymerase, subunit N (RpoN/RPB10)	DNA-dependent RNA polymerase catalyzes the transcription of DNA into RNA using the four ribonucleoside triphosphates as substrates (By similarity)
CSP5_1142	A0A1N5UW15	0.0869124	0.00613158	4.19447	0.888889	S	Uncharacterized protein OS=Cuniculiplasma divulgatum OX=1673428 GN=CSP5_1142 PE=4 SV=1			NA
CSP5_1232	A0A1N5V4U1	0.0865442	0.0797106	1.16619	3.77778	O	Peptide methionine sulfoxide reductase MsrA OS=Cuniculiplasma divulgatum OX=1673428 GN=msrA PE=3 SV=1	msrA; peptide-methionine (S)-S-oxide reductase [EC:1.8.4.11]	Peptide methionine sulfoxide reductase	Peptide methionine sulfoxide reductase
CSP5_1275	A0A1N5V7N9	0.0862242	0.38629	0.655804	1.44444	L	Lhr-like helicase OS=Cuniculiplasma divulgatum OX=1673428 GN=CSP5_1275 PE=4 SV=1	lhr; ATP-dependent helicase Lhr and Lhr-like helicase [EC:3.6.4.-]	Lhr-like helicase with C-terminal Zn finger domain	DEAD/H associated
CSP5_0861	A0A1N5UAX4	0.0857507	0.266724	0.499133	1	O	Thioredoxin reductase OS=Cuniculiplasma divulgatum OX=1673428 GN=CPM_0858 PE=4 SV=1	trxB; thioredoxin reductase (NADPH) [EC:1.8.1.9]	Thioredoxin reductase	Reductase
CSP5_1868	A0A1N5WLW8	0.0856435	0.156355	2.84106	6	F	Ribose-phosphate pyrophosphokinase OS=Cuniculiplasma divulgatum OX=1673428 GN=CSP5_1868 PE=3 SV=1	PRPS; ribose-phosphate pyrophosphokinase [EC:2.7.6.1]	Adenine/guanine phosphoribosyltransferase or related PRPP-binding protein	ribose-phosphate pyrophosphokinase (EC 2.7.6.1)
CSP5_0898	A0A1N5UC75	0.0854796	0.199276	2.20479	5.77778	C	Alcohol dehydrogenase (NADP+) OS=Cuniculiplasma divulgatum OX=1673428 GN=CPM_0895 PE=3 SV=1	yahK; uncharacterized zinc-type alcohol dehydrogenase-like protein [EC:1.-.-.-]		alcohol dehydrogenase
CSP5_1125	A0A1N5UW01	0.0852347	0.0766448	0.747696	6.33333	M	Nucleoside-diphosphate-sugar epimerase OS=Cuniculiplasma divulgatum OX=1673428 GN=CSP5_1125 PE=4 SV=1	galE; UDP-glucose 4-epimerase [EC:5.1.3.2]	Nucleoside-diphosphate-sugar epimerase	NAD dependent epimerase/dehydratase family
CSP5_0430	A0A1N5T216	0.085023	0.236066	1.31191	1	T	GvpD gas vesicle protein_ contains RecA/KaiC family ATPase domain OS=Cuniculiplasma divulgatum OX=1673428 GN=CPM_0402 PE=4 SV=1		Nucleoside-triphosphatase THEP1	GvpD gas vesicle
CSP5_1096	A0A1N5UU79	0.0849592	0.119566	5.30836	10	I	OS=Cuniculiplasma divulgatum OX=1673428 GN=CSP5_1096 PE=4 SV=1	mvaA; hydroxymethylglutaryl-CoA reductase [EC:1.1.1.88]	Hydroxymethylglutaryl-CoA reductase	reductase
CSP5_0824	A0A1N5U6E7	0.0847606	0.364829	0.12844	0.111111	D	Chromosome partition protein Smc OS=Cuniculiplasma divulgatum OX=1673428 GN=smc PE=3 SV=1	smc; chromosome segregation protein		Required for chromosome condensation and partitioning (By similarity)
CSP5_0040	A0A1N5S1Q4	0.0838209	0.0245263	1.97503	3.88889	C	V-type ATP synthase subunit D OS=Cuniculiplasma divulgatum OX=1673428 GN=atpD PE=3 SV=1	ATPVD; V/A-type H+/Na+-transporting ATPase subunit D	Archaeal/vacuolar-type H+-ATPase subunit D	Produces ATP from ADP in the presence of a proton gradient across the membrane
CSP5_0857	A0A1N5UAQ3	0.0832732	0.107303	5.10975	5.33333	I	Enoyl-CoA hydratase OS=Cuniculiplasma divulgatum OX=1673428 GN=CPM_0854 PE=3 SV=1	crt; enoyl-CoA hydratase [EC:4.2.1.17]		Enoyl-CoA hydratase/isomerase family
CSP5_0588	A0A1N5TJ42	0.083268	0.226869	5.03043	7.55556	J	Aspartate--tRNA(Asp) ligase OS=Cuniculiplasma divulgatum OX=1673428 GN=aspS PE=3 SV=1	aspC; nondiscriminating aspartyl-tRNA synthetase [EC:6.1.1.23]	Aspartyl/asparaginyl-tRNA synthetase	aspartyl-tRNA synthetase (EC 6.1.1.12)
CSP5_1333	A0A1N5VFH4	0.0832314	0.0981053	1.34615	0.333333	I	Short-chain dehydrogenase/reductase SDR OS=Cuniculiplasma divulgatum OX=1673428 GN=CPM_1332 PE=4 SV=1			Short-chain dehydrogenase reductase SDR
CSP5_1718	A0A1N5WB96	0.0831567	0	1.69756	3.22222	S	Two-layered alpha/beta-sandwich protein OS=Cuniculiplasma divulgatum OX=1673428 GN=CPM_1689 PE=4 SV=1		Carbamoylphosphate synthase large subunit	Thermoplasma acidophilum protein TA0956
CSP5_1747	A0A1N5WB69	0.0830761	0.107303	4.99169	0.777778	S	Type I phosphoribosyltransferase OS=Cuniculiplasma divulgatum OX=1673428 GN=CSP5_1747 PE=4 SV=1	uncharacterized protein	Hypoxanthine phosphoribosyltransferase	Phosphoribosyl transferase domain
CSP5_0568	A0A1N5TGR8	0.0826734	0	1.9913	4.88889	S	Formylglycine-generating sulfatase family enzyme OS=Cuniculiplasma divulgatum OX=1673428 GN=CPM_0540 PE=4 SV=1			Sulfatase-modifying factor enzyme 1
CSP5_0231	A0A1N5SHJ7	0.0822948	0.0306579	0.689792	4	K	Transcriptional regulator_ HTH domain OS=Cuniculiplasma divulgatum OX=1673428 GN=CPM_0197 PE=4 SV=1		Transcriptional regulator, HTH domain	NA
CSP5_1897	A0A1N5WME6	0.0813994	0.0858422	1.3653	2.11111	Q	Amidohydrolase OS=Cuniculiplasma divulgatum OX=1673428 GN=CPM_1836 PE=4 SV=1		Imidazolonepropionase or related amidohydrolase	Amidohydrolase family
CSP5_0046	A0A1N5S270	0.0811804	0.0858422	18.9094	12.3333	M	Nucleoside-diphosphate-sugar epimerase OS=Cuniculiplasma divulgatum OX=1673428 GN=CPM_0046 PE=4 SV=1	galE; UDP-glucose 4-epimerase [EC:5.1.3.2]	Nucleoside-diphosphate-sugar epimerase	UDP-glucose 4-epimerase
CSP5_0024	A0A1N5S0L3	0.0807738	0.202342	2.6866	6.11111	F	CTP synthase OS=Cuniculiplasma divulgatum OX=1673428 GN=pyrG PE=3 SV=1	pyrG; CTP synthase [EC:6.3.4.2]	CTP synthase (UTP-ammonia lyase)	Catalyzes the ATP-dependent amination of UTP to CTP with either L-glutamine or ammonia as the source of nitrogen (By similarity)
CSP5_0329	A0A1N5SRC8	0.0805674	0.236066	2.22178	5.88889	J	Glycyl-tRNA synthetase OS=Cuniculiplasma divulgatum OX=1673428 GN=CSP5_0329 PE=4 SV=1	GARS; glycyl-tRNA synthetase [EC:6.1.1.14]	Glycyl-tRNA synthetase (class II)	glycyl-tRNA synthetase (EC 6.1.1.14)
CSP5_1153	A0A1N5UYN7	0.0800445	0.104237	0.787953	0.666667		Uncharacterized protein OS=Cuniculiplasma divulgatum OX=1673428 GN=CSP5_1153 PE=4 SV=1
CSP5_1324	A0A1N5VBR8	0.0799083	0.073579	3.4221	11.8889	J	Phenylalanyl-tRNA synthetase subunit beta OS=Cuniculiplasma divulgatum OX=1673428 GN=CSP5_1324 PE=4 SV=1	FARSB; phenylalanyl-tRNA synthetase beta chain [EC:6.1.1.20]		phenylalanyl-tRNA synthetase subunit beta (EC 6.1.1.20)
CSP5_1454	A0A1N5VPB6	0.0792997	0.0306579	0.896498	0.666667	S	UPF0173 metal-dependent hydrolase CSP5_1454 OS=Cuniculiplasma divulgatum OX=1673428 GN=CSP5_1454 PE=3 SV=1		Zn-dependent hydrolase of the beta-lactamase fold	UPF0173 metal-dependent hydrolase
CSP5_1144	A0A1N5UXQ0	0.0790615	0.162487	0.735475	0.666667		Zinc finger protein OS=Cuniculiplasma divulgatum OX=1673428 GN=CPM_1148 PE=4 SV=1		Uncharacterized membrane protein
CSP5_0647	A0A1N5TPP1	0.0788629	0.159421	0.838559	4.55556	D	ArsA family efflux pump ATPase OS=Cuniculiplasma divulgatum OX=1673428 GN=CPM_0625 PE=4 SV=1	arsA; arsenite/tail-anchored protein-transporting ATPase [EC:3.6.3.16 3.6.3.-]	Oxyanion-translocating ATPase	Anion-transporting ATPase
CSP5_0599	A0A1N5TKW7	0.0788287	0.1165	7.47478	4.55556	H	UbiD family decarboxylase OS=Cuniculiplasma divulgatum OX=1673428 GN=CPM_0592 PE=4 SV=1	ubiD; 4-hydroxy-3-polyprenylbenzoate decarboxylase [EC:4.1.1.98]	3-polyprenyl-4-hydroxybenzoate decarboxylase or related decarboxylase	3-octaprenyl-4-hydroxybenzoate carboxy-lyase
CSP5_1346	A0A1N5VEV3	0.0787796	0.0827764	0.281218	0	E	4-hydroxy-tetrahydrodipicolinate synthase OS=Cuniculiplasma divulgatum OX=1673428 GN=CSP5_1346 PE=4 SV=1	dapA; 4-hydroxy-tetrahydrodipicolinate synthase [EC:4.3.3.7]		lyase activity
CSP5_1692	A0A1N5W6P8	0.0786935	0.088908	0.263185	0	M	o-succinylbenzoate synthase OS=Cuniculiplasma divulgatum OX=1673428 GN=menC PE=3 SV=1	menC; O-succinylbenzoate synthase [EC:4.2.1.113]	L-alanine-DL-glutamate epimerase or related enzyme of enolase superfamily	Mandelate racemase / muconate lactonizing enzyme, N-terminal domain
CSP5_1668	A0A1N5W7A8	0.0784568	0.159421	0.209036	2.88889	M	Enolase superfamily enzyme OS=Cuniculiplasma divulgatum OX=1673428 GN=CSP5_1668 PE=4 SV=1	ycjG; L-Ala-D/L-Glu epimerase [EC:5.1.1.20]	L-alanine-DL-glutamate epimerase or related enzyme of enolase superfamily	mandelate racemase muconate lactonizing
CSP5_1624	A0A1N5W1Y5	0.0783343	0.0858422	6.99213	7.22222		Metallochaperone OS=Cuniculiplasma divulgatum OX=1673428 GN=CSP5_1624 PE=4 SV=1
CSP5_0086	A0A1N5S5L5	0.0779235	0.0827764	1.90316	1.11111	V	Type III restriction protein subunit R OS=Cuniculiplasma divulgatum OX=1673428 GN=CSP5_0086 PE=4 SV=1	res; type III restriction enzyme [EC:3.1.21.5]	DNA or RNA helicase of superfamily II	Type III
CSP5_1558	A0A1N5VX48	0.0773045	0.131829	1.74232	3.55556	J	50S ribosomal protein L30 OS=Cuniculiplasma divulgatum OX=1673428 GN=rpl30 PE=3 SV=1	RP-L30; large subunit ribosomal protein L30	Ribosomal protein L30	50S ribosomal protein L30
CSP5_0868	A0A1N5UBV0	0.0772618	0.0827764	0.469416	1	S	PRC-barrel domain protein OS=Cuniculiplasma divulgatum OX=1673428 GN=CPM_0865 PE=4 SV=1		Protein implicated in RNA metabolism, contains PRC-barrel domain	PRC-barrel domain protein
CSP5_1139	A0A1N5UXC3	0.0770383	0.17475	1.00468	1.11111	H	Nicotinate phosphoribosyltransferase OS=Cuniculiplasma divulgatum OX=1673428 GN=CSP5_1139 PE=4 SV=1	pncB; nicotinate phosphoribosyltransferase [EC:6.3.4.21]	Nicotinic acid phosphoribosyltransferase	nicotinate phosphoribosyltransferase (EC 2.4.2.11)
CSP5_1109	A0A1N5UUH5	0.0761933	0.193145	4.05878	3.11111	F	Aspartate carbamoyltransferase OS=Cuniculiplasma divulgatum OX=1673428 GN=pyrB PE=3 SV=1	pyrB; aspartate carbamoyltransferase catalytic subunit [EC:2.1.3.2]	Aspartate carbamoyltransferase, catalytic chain	aspartate carbamoyltransferase
CSP5_1664	A0A1N5W5K5	0.0754928	0	7.84826	4.11111	E	DD-carboxypeptidase OS=Cuniculiplasma divulgatum OX=1673428 GN=CSP5_1664 PE=4 SV=1		CRISPR-associated protein Cas1	Beta-lactamase
CSP5_0375	A0A1N5SWF9	0.0754146	0.156355	0.929374	5.55556	E	Thiamine pyrophosphate-dependent enzyme OS=Cuniculiplasma divulgatum OX=1673428 GN=CSP5_0375 PE=3 SV=1	E2.2.1.6L; acetolactate synthase I/II/III large subunit [EC:2.2.1.6]	ABC-type glutathione transport system ATPase component, contains duplicated ATPase domain	Acetolactate synthase
CSP5_0667	A0A1N5TSD1	0.075409	0.17475	5.46175	2.55556	L	DNA double-strand break repair Rad50 ATPase OS=Cuniculiplasma divulgatum OX=1673428 GN=rad50 PE=3 SV=1	sbcC; DNA repair protein SbcC/Rad50	ATPase involved in DNA repair, SbcC	Involved in DNA double-strand break repair (DSBR). The Rad50 Mre11 complex possesses single-strand endonuclease activity and ATP-dependent double-strand-specific 3'-5' exonuclease activity. Rad50 provides an ATP-dependent control of Mre11 by unwinding and or repositioning DNA ends into the Mre11 active site (By similarity)
CSP5_0504	A0A1N5T917	0.0751861	0.171684	2.48123	5.33333	S	U62 family protease subunit B OS=Cuniculiplasma divulgatum OX=1673428 GN=CPM_0476 PE=4 SV=1	tldD; TldD protein	Zn-dependent protease, component of TldD/TldE system	Putative modulator of DNA gyrase
CSP5_1361	A0A1N5VG45	0.0751188	0.199276	0.452102	0.333333	F	Thymidylate synthase ThyX OS=Cuniculiplasma divulgatum OX=1673428 GN=CSP5_1361 PE=4 SV=1			Thymidylate synthase complementing protein
CSP5_0218	A0A1N5SGL3	0.0746978	0.288184	2.72819	7.66667	J	Methionine--tRNA ligase OS=Cuniculiplasma divulgatum OX=1673428 GN=metG PE=3 SV=1	MARS; methionyl-tRNA synthetase [EC:6.1.1.10]	Methionyl-tRNA synthetase	Is required not only for elongation of protein synthesis but also for the initiation of all mRNA translation through initiator tRNA(fMet) aminoacylation (By similarity)
CSP5_0778	A0A1N5U3D7	0.0745845	0.165553	3.17371	3.55556	C	Acryloyl-coenzyme A reductase OS=Cuniculiplasma divulgatum OX=1673428 GN=CSP5_0778 PE=3 SV=1	acryloyl-coenzyme A reductase [EC:1.3.1.84]	Zn-dependent alcohol dehydrogenase	alcohol dehydrogenase
CSP5_0359	A0A1N5SU68	0.0742727	0.0643816	12.0294	5.55556	K	Transcription termination factor Tfs OS=Cuniculiplasma divulgatum OX=1673428 GN=CPM_0328 PE=3 SV=1	tfs; transcription factor S	DNA-directed RNA polymerase, subunit M/Transcription elongation factor TFIIS	DNA-dependent RNA polymerase catalyzes the transcription of DNA into RNA using the four ribonucleoside triphosphates as substrates (By similarity)
CSP5_0657	A0A1N5TS54	0.0736822	0.171684	2.21524	4.22222	G	Bifunctional phosphoglucose/phosphomannose isomerase OS=Cuniculiplasma divulgatum OX=1673428 GN=CPM_0635 PE=4 SV=1	pgi-pmi; glucose/mannose-6-phosphate isomerase [EC:5.3.1.9 5.3.1.8]		bifunctional phosphoglucose phosphomannose isomerase
CSP5_0547	A0A1N5TF93	0.0736674	0.303513	2.20135	3.11111	G	Pyruvate phosphate dikinase OS=Cuniculiplasma divulgatum OX=1673428 GN=CPM_0519 PE=4 SV=1	ppdK; pyruvate, orthophosphate dikinase [EC:2.7.9.1]	Phosphoenolpyruvate synthase/pyruvate phosphate dikinase	pyruvate, phosphate dikinase (EC 2.7.9.1)
CSP5_0369	A0A1N5SV93	0.0731861	0.107303	3.07261	2.88889	J	Predicted RNA-binding protein OS=Cuniculiplasma divulgatum OX=1673428 GN=CSP5_0369 PE=4 SV=1	putative nucleotide binding protein	Predicted RNA-binding protein	Protein of unknown function (DUF655)
CSP5_1685	A0A1N5W6M5	0.0731444	0.0183948	0.257538	0.555556	E	Membrane-anchored cell surface protein OS=Cuniculiplasma divulgatum OX=1673428 GN=CSP5_1685 PE=4 SV=1			Bacterial extracellular solute-binding proteins, family 5 Middle
CSP5_1642	A0A1N5W363	0.0729519	0.088908	1.47923	1.33333	V	CRISPR-associated helicase Cas3 OS=Cuniculiplasma divulgatum OX=1673428 GN=CSP5_1642 PE=4 SV=1	cas3; CRISPR-associated endonuclease/helicase Cas3 [EC:3.1.-.- 3.6.4.-]		CRISPR-associated helicase, Cas3
CSP5_1601	A0A1N5W088	0.0727568	0.0643816	8.15562	6		Uncharacterized protein OS=Cuniculiplasma divulgatum OX=1673428 GN=CSP5_1601 PE=4 SV=1
CSP5_1241	A0A1N5V7X4	0.0726804	0.00919738	2.70954	3.44444	K	TrmB family transcriptional regulator OS=Cuniculiplasma divulgatum OX=1673428 GN=CPM_1243 PE=4 SV=1			Transcriptional regulator
CSP5_1470	A0A1N5VQA5	0.0724995	0.156355	8.23536	10.8889	C	Aldo/keto reductase family oxidoreductase OS=Cuniculiplasma divulgatum OX=1673428 GN=CPM_1464 PE=4 SV=1			aldo keto reductase
CSP5_1537	A0A1N5VWN5	0.0719748	0.122632	5.41163	5.77778	J	Translation initiation factor aIF2 subunit alpha OS=Cuniculiplasma divulgatum OX=1673428 GN=CSP5_1537 PE=4 SV=1	EIF2S1; translation initiation factor 2 subunit 1	Translation initiation factor 2, alpha subunit (eIF-2alpha)	eIF-2 functions in the early steps of protein synthesis by forming a ternary complex with GTP and initiator tRNA (By similarity)
CSP5_1404	A0A1N5VJC2	0.0717157	0.0275921	1.44416	6.66667	K	Transcriptional regulator OS=Cuniculiplasma divulgatum OX=1673428 GN=CPM_1403 PE=4 SV=1		DNA-binding transcriptional regulator, Lrp family	HTH_ASNC
CSP5_0365	A0A1N5SV89	0.0710709	0.0275921	0.22213	0.444444	K	DNA-directed RNA polymerase subunit P OS=Cuniculiplasma divulgatum OX=1673428 GN=CPM_0334 PE=4 SV=1	rpoP; DNA-directed RNA polymerase subunit P [EC:2.7.7.6]	DNA-directed RNA polymerase, subunit RPC12/RpoP (contains C4-type Zn-finger)	DNA-directed RNA polymerase subunit P (EC 2.7.7.6)
CSP5_1090	A0A1N5UTP8	0.0709042	0.0674474	3.14292	4.22222	S	GTP-binding protein OS=Cuniculiplasma divulgatum OX=1673428 GN=CSP5_1090 PE=4 SV=1	NOG1; nucleolar GTP-binding protein	GTP-binding protein, GTP1/Obg family	GTP-binding protein
CSP5_1050	A0A1N5UPF3	0.0708599	0.134895	0.217578	0.888889	S	Aldo/keto reductase OS=Cuniculiplasma divulgatum OX=1673428 GN=CPM_1062 PE=4 SV=1			ALDO KETO reductase
CSP5_0244	A0A1N5SIU9	0.0706775	0.147158	3.09322	6	E	Threonine dehydratase OS=Cuniculiplasma divulgatum OX=1673428 GN=CSP5_0244 PE=4 SV=1	E4.3.1.19; threonine dehydratase [EC:4.3.1.19]	Threonine dehydratase	threonine dehydratase (EC 4.3.1.19)
CSP5_0355	A0A1N5SUW2	0.0706512	0.110369	3.53586	3.22222	I	3-ketoacyl-(Acyl-carrier-protein) reductase OS=Cuniculiplasma divulgatum OX=1673428 GN=CSP5_0355 PE=4 SV=1	fabG; 3-oxoacyl-[acyl-carrier protein] reductase [EC:1.1.1.100]	Short-chain alcohol dehydrogenase	3-ketoacyl-ACP reductase (EC 1.1.1.100)
CSP5_1079	A0A1N5UQZ5	0.0704497	0.119566	3.54609	3	M	FAD synthetase OS=Cuniculiplasma divulgatum OX=1673428 GN=CSP5_1079 PE=4 SV=1	ribL; FAD synthetase [EC:2.7.7.2]	Cytidylyltransferase fused to conserved domain of DUF357 family	Catalyzes the transfer of the AMP portion of ATP to flavin mononucleotide (FMN) to produce flavin adenine dinucleotide (FAD) coenzyme (By similarity)
CSP5_0300	A0A1N5SP49	0.0702808	0.107303	2.21144	3.22222	K	Nascent polypeptide-associated complex protein OS=Cuniculiplasma divulgatum OX=1673428 GN=nac PE=3 SV=1	EGD2; nascent polypeptide-associated complex subunit alpha	Transcription factor homologous to NACalpha-BTF3	Contacts the emerging nascent chain on the ribosome (By similarity)
CSP5_1940	A0A1N5WQC8	0.0691253	0.0643816	2.2162	5.77778	H	Cob(I)alamin adenosyltransferase OS=Cuniculiplasma divulgatum OX=1673428 GN=CPM_1878 PE=4 SV=1		Cob(I)alamin adenosyltransferase	Cobalamin adenosyltransferase
CSP5_1258	A0A1N5V7K1	0.0687902	0.168619	7.16977	4.44444	S	Rossmann fold nucleotide-binding protein OS=Cuniculiplasma divulgatum OX=1673428 GN=CSP5_1258 PE=4 SV=1		Predicted Rossmann fold nucleotide-binding protein	Inherit from eurNOG: Possible lysine decarboxylase
CSP5_1553	A0A1N5VZ57	0.0680098	0.0245263	6.55584	19.3333	F	Cytidylate kinase OS=Cuniculiplasma divulgatum OX=1673428 GN=CSP5_1553 PE=4 SV=1	cmk; CMP/dCMP kinase [EC:2.7.4.25]	Broad-specificity NMP kinase	cytidylate kinase (EC 2.7.4.14)
CSP5_0892	A0A1N5UC08	0.0678811	0.168619	0.799701	1.11111	S	Uncharacterized protein OS=Cuniculiplasma divulgatum OX=1673428 GN=CPM_0889 PE=4 SV=1			Protein of unknown function (DUF3501)
CSP5_0699	A0A1N5TUW0	0.0677359	0.171684	8.42805	17.3333	E	Cystathionine gamma-synthase OS=Cuniculiplasma divulgatum OX=1673428 GN=CSP5_0699 PE=4 SV=1	metB; cystathionine gamma-synthase [EC:2.5.1.48]	Cystathionine beta-lyase/cystathionine gamma-synthase	Cys/Met metabolism PLP-dependent enzyme
CSP5_1356	A0A1N5VG54	0.0677236	0.0306579	1.17112	6.77778	Q	Carboxymethylenebutenolidase OS=Cuniculiplasma divulgatum OX=1673428 GN=CPM_1355 PE=4 SV=1	E3.1.1.45; carboxymethylenebutenolidase [EC:3.1.1.45]	Dienelactone hydrolase or related enzyme	carboxymethylenebutenolidase (EC 3.1.1.45)
CSP5_0882	A0A1N5UB96	0.0673802	0.0183948	0.374555	0	F	Adenylosuccinate lyase OS=Cuniculiplasma divulgatum OX=1673428 GN=CSP5_0882 PE=4 SV=1	purB; adenylosuccinate lyase [EC:4.3.2.2]		adenylosuccinate lyase (EC 4.3.2.2)
CSP5_1968	A0A1N5WS32	0.0672781	0.147158	6.97526	12.7778	M	Mannose-1-phosphate guanyltransferase OS=Cuniculiplasma divulgatum OX=1673428 GN=CSP5_1968 PE=4 SV=1	GMPP; mannose-1-phosphate guanylyltransferase [EC:2.7.7.13]	N-acetylglucosamine-1-phosphate uridyltransferase	Mannose-1-phosphate guanyltransferase
CSP5_0207	A0A1N5SFE9	0.0672278	0.088908	0.995354	0.444444	I	Sterol carrier protein OS=Cuniculiplasma divulgatum OX=1673428 GN=CPM_0173 PE=4 SV=1			sterol carrier protein
CSP5_1220	A0A1N5V4T3	0.0671212	0.0858422	3.41695	4.66667		Uncharacterized protein OS=Cuniculiplasma divulgatum OX=1673428 GN=CSP5_1220 PE=4 SV=1		Uncharacterized protein
CSP5_1971	A0A1N5WSK1	0.0666915	0.272855	2.42307	14	E	Acylaminoacyl-peptidase OS=Cuniculiplasma divulgatum OX=1673428 GN=CSP5_1971 PE=4 SV=1			Prolyl oligopeptidase family
CSP5_1130	A0A1N5UVG9	0.0666297	0.101171	6.69924	10.3333		Uncharacterized protein OS=Cuniculiplasma divulgatum OX=1673428 GN=CSP5_1130 PE=4 SV=1
CSP5_1325	A0A1N5VD51	0.0663061	0.088908	3.28848	7.44444	K	CopG family transcriptional regulator OS=Cuniculiplasma divulgatum OX=1673428 GN=CPM_1324 PE=4 SV=1		Transcriptional regulator, contains N-terminal RHH domain	Ribbon-helix-helix protein, copG family
CSP5_0845	A0A1N5U869	0.0657139	0.110369	0.898226	0.333333	I	Fatty-acyl-CoA synthase OS=Cuniculiplasma divulgatum OX=1673428 GN=CSP5_0845 PE=4 SV=1	ACSF2; fatty-acyl-CoA synthase [EC:6.2.1.-]	Acyl-CoA synthetase (AMP-forming)/AMP-acid ligase II	long-chain-fatty-acid--CoA ligase (EC 2.3.1.86)
CSP5_1763	A0A1N5WCI8	0.0652608	0.214605	0.703466	0.888889	J	Arginyl-tRNA synthetase OS=Cuniculiplasma divulgatum OX=1673428 GN=CPM_1729 PE=3 SV=1	RARS; arginyl-tRNA synthetase [EC:6.1.1.19]	Arginyl-tRNA synthetase	arginyl-tRNA synthetase (EC 6.1.1.19)
CSP5_0001	A0A1N5RXP3	0.0652223	0.177816	4.07431	3.88889	L	DNA topoisomerase 1 OS=Cuniculiplasma divulgatum OX=1673428 GN=topA PE=3 SV=1	topA; DNA topoisomerase I [EC:5.6.2.1]	Topoisomerase IA	DNA topoisomerase I (EC 5.99.1.2)
CSP5_1921	A0A1N5WP04	0.0646535	0.0337237	4.15041	6.22222	S	Predicted small metal-binding protein OS=Cuniculiplasma divulgatum OX=1673428 GN=CSP5_1921 PE=4 SV=1		Uncharacterized small metal-binding protein	Protein of unknown function (DUF1059)
CSP5_0429	A0A1N5T1P8	0.0641173	0.0827764	1.55344	7.22222	H	Delta-aminolevulinic acid dehydratase OS=Cuniculiplasma divulgatum OX=1673428 GN=CPM_0401 PE=3 SV=1	hemB; porphobilinogen synthase [EC:4.2.1.24]	Delta-aminolevulinic acid dehydratase	Delta-aminolevulinic acid dehydratase
CSP5_1421	A0A1N5VLK1	0.0640827	0.0429211	0.784168	0.444444	O	Peroxiredoxin OS=Cuniculiplasma divulgatum OX=1673428 GN=CSP5_1421 PE=4 SV=1	BCP; peroxiredoxin Q/BCP [EC:1.11.1.15]	Peroxiredoxin	alkyl hydroperoxide reductase Thiol specific antioxidant Mal allergen
CSP5_1772	A0A1N5WFE3	0.0638927	0.101171	2.90484	5.88889	L	Replication factor C small subunit OS=Cuniculiplasma divulgatum OX=1673428 GN=CSP5_1772 PE=4 SV=1	rfcS; replication factor C small subunit	Clamp loader ATPase, small subunit	Part of the RFC clamp loader complex which loads the PCNA sliding clamp onto DNA (By similarity)
CSP5_0766	A0A1N5U0Q8	0.0634656	0.0797106	1.75876	4.66667	F	Dihydroorotate dehydrogenase OS=Cuniculiplasma divulgatum OX=1673428 GN=pyrD PE=3 SV=1	pyrDI; dihydroorotate dehydrogenase (NAD+) catalytic subunit [EC:1.3.1.14]	Dihydroorotate dehydrogenase	Catalyzes the conversion of dihydroorotate to orotate
CSP5_1279	A0A1N5V9S1	0.0633548	0.0459869	1.45784	6.55556	S	Uncharacterized protein OS=Cuniculiplasma divulgatum OX=1673428 GN=CPM_1278 PE=4 SV=1		Uncharacterized protein	NA
CSP5_1164	A0A1N5UYA8	0.0630796	0.125697	0.203044	0	T	UspA family nucleotide-binding protein OS=Cuniculiplasma divulgatum OX=1673428 GN=CSP5_1164 PE=4 SV=1			Universal stress protein family
CSP5_0497	A0A1N5T8K0	0.0629028	0.0306579	3.18092	8	F	N5-carboxyaminoimidazole ribonucleotide mutase OS=Cuniculiplasma divulgatum OX=1673428 GN=purE PE=3 SV=1	purE; 5-(carboxyamino)imidazole ribonucleotide mutase [EC:5.4.99.18]	Phosphoribosylcarboxyaminoimidazole (NCAIR) mutase	Catalyzes the conversion of N5-carboxyaminoimidazole ribonucleotide (N5-CAIR) to 4-carboxy-5-aminoimidazole ribonucleotide (CAIR) (By similarity)
CSP5_0859	A0A1N5UAS5	0.062585	0.128763	0.401125	0		TPR repeats containing protein OS=Cuniculiplasma divulgatum OX=1673428 GN=CSP5_0859 PE=4 SV=1
CSP5_1190	A0A1N5V0Q0	0.0625121	0.088908	1.75552	5.11111	I	Acyl-CoA hydrolase OS=Cuniculiplasma divulgatum OX=1673428 GN=CPM_1194 PE=4 SV=1		Acyl-CoA hydrolase	Acyl-CoA hydrolase
CSP5_1750	A0A1N5WBY1	0.0624697	0.141026	5.76966	5	S	1_4-dihydroxy-6-naphtoate synthase OS=Cuniculiplasma divulgatum OX=1673428 GN=mqnD PE=3 SV=1	mqnD; 1,4-dihydroxy-6-naphthoate synthase [EC:1.14.-.-]	Predicted periplasmic solute-binding protein	Pfam:DUF178
CSP5_0944	A0A1N5UH76	0.0621285	0.119566	2.44269	2.33333	I	Fused CBS and Zn ribbon domains protein OS=Cuniculiplasma divulgatum OX=1673428 GN=CPM_0940 PE=4 SV=1		CBS domain	protein with cbs domains
CSP5_0704	A0A1N5TW72	0.0621057	0.104237	6.58437	19.2222	M	dTDP-glucose 4_6-dehydratase/4-epimerase OS=Cuniculiplasma divulgatum OX=1673428 GN=CSP5_0704 PE=4 SV=1	E7.1.1.2; NADH dehydrogenase [EC:7.1.1.2]		NmrA-like family
CSP5_1518	A0A1N5VVE0	0.0619998	0.0981053	4.34605	7.55556	J	Translation initiation factor 1A OS=Cuniculiplasma divulgatum OX=1673428 GN=eif1a PE=3 SV=1	EIF1A; translation initiation factor 1A	Translation initiation factor 1 (IF-1)	Seems to be required for maximal rate of protein biosynthesis. Enhances ribosome dissociation into subunits and stabilizes the binding of the initiator Met-tRNA(I) to 40 S ribosomal subunits (By similarity)
CSP5_1337	A0A1N5VCX2	0.061978	0.208474	1.50569	2.44444	C	Phosphoenolpyruvate carboxykinase [GTP] OS=Cuniculiplasma divulgatum OX=1673428 GN=pckG PE=3 SV=1	E4.1.1.32; phosphoenolpyruvate carboxykinase (GTP) [EC:4.1.1.32]		Catalyzes the conversion of oxaloacetate (OAA) to phosphoenolpyruvate (PEP), the rate-limiting step in the metabolic pathway that produces glucose from lactate and other precursors derived from the citric acid cycle (By similarity)
CSP5_0039	A0A1N5S1G5	0.0607835	0.196211	5.76558	7.22222	C	V-type ATP synthase beta chain OS=Cuniculiplasma divulgatum OX=1673428 GN=atpB PE=3 SV=1	ATPVB; V/A-type H+/Na+-transporting ATPase subunit B	Archaeal/vacuolar-type H+-ATPase subunit B	Produces ATP from ADP in the presence of a proton gradient across the membrane. The archaeal beta chain is a regulatory subunit
CSP5_0216	A0A1N5SGA0	0.0607754	0.0367895	3.10354	3.22222	F	PyrE-like protein OS=Cuniculiplasma divulgatum OX=1673428 GN=CPM_0182 PE=3 SV=1	pyrE; orotate phosphoribosyltransferase [EC:2.4.2.10]	Orotate phosphoribosyltransferase homolog	orotate phosphoribosyltransferase-like protein
CSP5_0805	A0A1N5U4T0	0.0607015	0.128763	3.27447	1.44444	O	Thioredoxin domain protein OS=Cuniculiplasma divulgatum OX=1673428 GN=CSP5_0805 PE=4 SV=1	uncharacterized protein		Pfam:DUF255
CSP5_0044	A0A1N5S1W8	0.060407	0.088908	8.1237	6.77778	E	Subgroup Ib aspartate aminotransferase OS=Cuniculiplasma divulgatum OX=1673428 GN=CSP5_0044 PE=4 SV=1			Aminotransferase class I and II
CSP5_1152	A0A1N5UYN6	0.0602288	0.134895	2.6828	2.88889		Uncharacterized protein OS=Cuniculiplasma divulgatum OX=1673428 GN=CSP5_1152 PE=4 SV=1
CSP5_0440	A0A1N5T2G0	0.0599988	0.168619	6.2942	5	S	Replication factor A small subunit OS=Cuniculiplasma divulgatum OX=1673428 GN=CPM_0412 PE=4 SV=1	uncharacterized protein		Inherit from arCOG: Nucleic acid binding OB-fold tRNA helicase-type
CSP5_1282	A0A1N5V9Y2	0.059775	0.0367895	1.52801	2	S	Membrane protein OS=Cuniculiplasma divulgatum OX=1673428 GN=CSP5_1282 PE=4 SV=1		Uncharacterized membrane anchored protein with extracellular vWF domain and Ig-like domain	Protein of unknown function DUF58
CSP5_1498	A0A1N5VSY6	0.0593216	0.107303	5.35141	4.66667	L	Superfamily II DNA and RNA helicase OS=Cuniculiplasma divulgatum OX=1673428 GN=CSP5_1498 PE=4 SV=1	deaD; ATP-dependent RNA helicase DeaD [EC:3.6.4.13]		dead deah box helicase domain protein
CSP5_1329	A0A1N5VC40	0.0592281	0.165553	0.846588	1.55556	J	Leucyl-tRNA synthetase OS=Cuniculiplasma divulgatum OX=1673428 GN=CPM_1328 PE=3 SV=1	LARS; leucyl-tRNA synthetase [EC:6.1.1.4]		leucyl-tRNA synthetase (EC 6.1.1.4)
CSP5_1243	A0A1N5V6V2	0.0570094	0	5.17997	3.44444	G	Glycogen debranching enzyme OS=Cuniculiplasma divulgatum OX=1673428 GN=CSP5_1243 PE=4 SV=1			Amylo-alpha-1,6-glucosidase
CSP5_1234	A0A1N5V4J3	0.0561295	0	5.54312	5.55556	S	tRNA 2'-O-methylase OS=Cuniculiplasma divulgatum OX=1673428 GN=CPM_1236 PE=4 SV=1	atrm56; tRNA (cytidine56-2'-O)-methyltransferase [EC:2.1.1.206]	SpoU rRNA Methylase family enzyme	Specifically catalyzes the AdoMet-dependent 2'-O-ribose methylation of cytidine at position 56 in tRNAs (By similarity)
CSP5_1082	A0A1N5UR86	0.0558447	0.165553	1.37478	0	S	HD superfamily phosphohydrolase OS=Cuniculiplasma divulgatum OX=1673428 GN=CSP5_1082 PE=4 SV=1	uncharacterized protein	HD superfamily phosphohydrolase	HDc
CSP5_1317	A0A1N5VDR1	0.0552788	0.199276	0.37646	1.55556	S	TPR repeats containing protein OS=Cuniculiplasma divulgatum OX=1673428 GN=CSP5_1317 PE=4 SV=1			Inherit from COG: repeat-containing protein
CSP5_1438	A0A1N5VN14	0.0547923	0.214605	0.509205	2.66667	V	Type I restriction-modification system subunit S OS=Cuniculiplasma divulgatum OX=1673428 GN=CSP5_1438 PE=4 SV=1	hsdS; type I restriction enzyme, S subunit [EC:3.1.21.3]	Restriction endonuclease S subunit	restriction modification system DNA specificity domain
CSP5_0005	A0A1N5RY64	0.0546844	0.214605	1.36066	0.444444	F	Bifunctional phosphoribosylaminoimidazolecarboxamide formyltransferase/IMP cyclohydrolase OS=Cuniculiplasma divulgatum OX=1673428 GN=CPM_0005 PE=4 SV=1	purH; phosphoribosylaminoimidazolecarboxamide formyltransferase / IMP cyclohydrolase [EC:2.1.2.3 3.5.4.10]		bifunctional phosphoribosylaminoimidazolecarboxamide formyltransferase IMP cyclohydrolase (EC 2.1.2.3 3.5.4.10)
CSP5_0719	A0A1N5TXN6	0.0545859	0.0367895	0.803922	4.11111	S	Uncharacterized protein OS=Cuniculiplasma divulgatum OX=1673428 GN=CSP5_0719 PE=4 SV=1		Monomethylamine methyltransferase	NA
CSP5_1720	A0A1N5W9B6	0.0545306	0.0766448	0.160007	0.888889	S	UPF0145 protein CPM_1691 OS=Cuniculiplasma divulgatum OX=1673428 GN=CPM_1691 PE=3 SV=1		Putative selenium binding protein, beta/alpha-propeller fold	UPF0145 protein
CSP5_0132	A0A1N5S995	0.0544239	0.05825	8.76844	1	I	Acyl-CoA synthetase (AMP-forming)/AMP-acid ligase II OS=Cuniculiplasma divulgatum OX=1673428 GN=CPM_0102 PE=4 SV=1	ACSF2; fatty-acyl-CoA synthase [EC:6.2.1.-]	Acyl-CoA synthetase (AMP-forming)/AMP-acid ligase II	long-chain-fatty-acid--CoA ligase (EC 2.3.1.86)
CSP5_1180	A0A1N5V158	0.054374	0.0551843	0.108227	0.444444	F	Phosphoribosylformylglycinamidine (FGAM) synthase subunit PurS OS=Cuniculiplasma divulgatum OX=1673428 GN=CPM_1184 PE=4 SV=1	purL; phosphoribosylformylglycinamidine synthase [EC:6.3.5.3]	Phosphoribosylformylglycinamidine (FGAM) synthase, PurS component	phosphoribosylformylglycinamidine synthase (EC 6.3.5.3)
CSP5_0201	A0A1N5SF67	0.05418	0.0551843	2.43206	2.88889	F	Probable thymidylate kinase OS=Cuniculiplasma divulgatum OX=1673428 GN=tmk PE=3 SV=1	tmk; dTMP kinase [EC:2.7.4.9]	Thymidylate kinase	thymidylate kinase (EC 2.7.4.9)
CSP5_0189	A0A1N5SE32	0.0540361	0.0827764	0.436067	0.888889	E	Isoaspartyl dipeptidase (Threonine type) OS=Cuniculiplasma divulgatum OX=1673428 GN=CPM_0155 PE=4 SV=1	iaaA; beta-aspartyl-peptidase (threonine type) [EC:3.4.19.5]	Isoaspartyl peptidase or L-asparaginase, Ntn-hydrolase superfamily	Asparaginase
CSP5_1677	A0A1N5W5M8	0.053889	0.0367895	8.52873	11.6667	S	Xaa-Pro dipeptidyl-peptidase OS=Cuniculiplasma divulgatum OX=1673428 GN=CSP5_1677 PE=4 SV=1	uncharacterized protein		X-Pro dipeptidyl-peptidase
CSP5_1043	A0A1N5UPB9	0.0537053	0.15329	1.47031	2	M	dTDP-D-glucose 4_6-dehydratase OS=Cuniculiplasma divulgatum OX=1673428 GN=CSP5_1043 PE=4 SV=1	E4.2.1.46; dTDP-glucose 4,6-dehydratase [EC:4.2.1.46]	dTDP-D-glucose 4,6-dehydratase	dTDP-glucose 4,6-dehydratase
CSP5_1714	A0A1N5W8V4	0.0536899	0.110369	1.23701	1.88889	L	Endonuclease IV OS=Cuniculiplasma divulgatum OX=1673428 GN=CPM_1685 PE=4 SV=1	nfo; deoxyribonuclease IV [EC:3.1.21.2]	Endonuclease IV	Xylose isomerase-like TIM barrel
CSP5_1221	A0A1N5V3W6	0.0535796	0.0674474	5.98745	10		Pepsin-like aspartate protease OS=Cuniculiplasma divulgatum OX=1673428 GN=CSP5_1221 PE=4 SV=1
CSP5_0538	A0A1N5TD62	0.0534607	0.0275921	3.63612	3.44444	S	Solute-binding protein OS=Cuniculiplasma divulgatum OX=1673428 GN=CPM_0510 PE=4 SV=1	mqnA; chorismate dehydratase [EC:4.2.1.151]		Pfam:DUF178
CSP5_0296	A0A1N5SN26	0.0529066	0.0429211	0.403952	1.44444	O	Probable deoxyhypusine synthase OS=Cuniculiplasma divulgatum OX=1673428 GN=dys PE=3 SV=1	DHPS; deoxyhypusine synthase [EC:2.5.1.46]	Deoxyhypusine synthase	Catalyzes the NAD-dependent oxidative cleavage of spermidine and the subsequent transfer of the butylamine moiety of spermidine to the epsilon-amino group of a specific lysine residue of the eIF-5A precursor protein to form the intermediate deoxyhypusine residue (By similarity)
CSP5_1376	A0A1N5VGS6	0.05288	0.205408	2.53124	0	J	Peptide chain release factor subunit 1 OS=Cuniculiplasma divulgatum OX=1673428 GN=prf1 PE=3 SV=1	ETF1; peptide chain release factor subunit 1	Peptide chain release factor eRF1	Directs the termination of nascent peptide synthesis (translation) in response to the termination codons UAA, UAG and UGA (By similarity)
CSP5_0335	A0A1N5SS54	0.0526381	0.0367895	3.42175	12.3333		Predicted cell division protein SepF homolog OS=Cuniculiplasma divulgatum OX=1673428 GN=CPM_0304 PE=4 SV=1	uncharacterized protein	ABC-type Fe3+-hydroxamate transport system, periplasmic component
CSP5_2012	A0A1N5WXF9	0.0523735	0.0643816	0.213123	1.33333	H	Pyridoxal 5'-phosphate synthase subunit PdxT OS=Cuniculiplasma divulgatum OX=1673428 GN=pdxT PE=3 SV=1	pdxT; 5'-phosphate synthase pdxT subunit [EC:4.3.3.6]	Predicted glutamine amidotransferase involved in pyridoxine biosynthesis	Involved in the hydrolysis of glutamine to glutamate and ammonia. Channels an ammonia molecule to PdxS (By similarity)
CSP5_0856	A0A1N5U9Q8	0.0523205	0.0551843	1.74529	3.77778	I	3-hydroxyacyl-CoA dehydrogenase OS=Cuniculiplasma divulgatum OX=1673428 GN=CPM_0853 PE=4 SV=1	paaH; 3-hydroxybutyryl-CoA dehydrogenase [EC:1.1.1.157]	3-hydroxyacyl-CoA dehydrogenase	dehydrogenase (EC
CSP5_0658	A0A1N5TR54	0.0520808	0.125697	3.0876	2	K	RNA-binding protein snRNP OS=Cuniculiplasma divulgatum OX=1673428 GN=CPM_0636 PE=4 SV=1			Fibronectin-binding protein A N-terminus (FbpA)
CSP5_1479	A0A1N5VR19	0.0520778	0.0827764	5.85317	3.33333	J	50S ribosomal protein L13 OS=Cuniculiplasma divulgatum OX=1673428 GN=rpl13 PE=3 SV=1	RP-L13; large subunit ribosomal protein L13	Ribosomal protein L13	This protein is one of the early assembly proteins of the 50S ribosomal subunit, although it is not seen to bind rRNA by itself. It is important during the early stages of 50S assembly (By similarity)
CSP5_0495	A0A1N5T8D9	0.0518768	0.180882	1.38246	2	G	Pyruvate dehydrogenase (Quinone) OS=Cuniculiplasma divulgatum OX=1673428 GN=CPM_0467 PE=3 SV=1	poxB; pyruvate dehydrogenase (quinone) [EC:1.2.5.1]	Pyruvate oxidase	Thiamine pyrophosphate enzyme, central domain
CSP5_1916	A0A1N5WQ39	0.0517663	0.0950395	2.79709	9	E	FAD dependent oxidoreductase OS=Cuniculiplasma divulgatum OX=1673428 GN=CSP5_1916 PE=4 SV=1		Glycine/D-amino acid oxidase (deaminating)	Sarcosine oxidase, subunit beta
CSP5_1177	A0A1N5V0W9	0.0514034	0.0827764	0.672403	0.666667	H	Riboflavin kinase OS=Cuniculiplasma divulgatum OX=1673428 GN=ribK PE=3 SV=1	rfk; riboflavin kinase, archaea type [EC:2.7.1.161]		Catalyzes the CTP-dependent phosphorylation of riboflavin (vitamin B2) to form flavin mononucleotide (FMN) (By similarity)
CSP5_0851	A0A1N5UA67	0.05139	0.183948	1.21635	0.666667	G	Glucoamylase OS=Cuniculiplasma divulgatum OX=1673428 GN=CPM_0848 PE=4 SV=1		Glycosyl hydrolase family 15	Glycosyl hydrolases family 15
CSP5_1739	A0A1N5WAM9	0.0509762	0.0950395	3.26176	3.22222	E	Glutamyl-tRNA(Gln) amidotransferase subunit D OS=Cuniculiplasma divulgatum OX=1673428 GN=gatD PE=3 SV=1	gatD; glutamyl-tRNA(Gln) amidotransferase subunit D [EC:6.3.5.7]		Allows the formation of correctly charged Gln-tRNA(Gln) through the transamidation of misacylated Glu-tRNA(Gln) in organisms which lack glutaminyl-tRNA synthetase. The reaction takes place in the presence of glutamine and ATP through an activated gamma-phospho-Glu-tRNA(Gln). The GatDE system is specific for glutamate and does not act on aspartate (By similarity)
CSP5_1116	A0A1N5UUV1	0.0509681	0.0521185	11.2506	3.33333	P	FeCT family ABC transporter substrate-binding component OS=Cuniculiplasma divulgatum OX=1673428 GN=CSP5_1116 PE=4 SV=1			Periplasmic binding protein
CSP5_0686	A0A1N5TTP0	0.050848	0.0551843	1.78351	2.88889	I	Acyl-CoA dehydrogenase OS=Cuniculiplasma divulgatum OX=1673428 GN=CSP5_0686 PE=3 SV=1		BioD-like N-terminal domain of phosphotransacetylase	acyl-CoA dehydrogenase
CSP5_0357	A0A1N5SUG8	0.0507679	0.0367895	3.09122	8.22222		Geranylgeranyl hydrogenase OS=Cuniculiplasma divulgatum OX=1673428 GN=CPM_0326 PE=4 SV=1		Archaeal ribulose 1,5-bisphosphate synthetase/yeast thiazole synthase
CSP5_0754	A0A1N5U080	0.0505062	0.088908	2.66748	2.44444	F	6-aminodeoxyfutalosine deaminase OS=Cuniculiplasma divulgatum OX=1673428 GN=CSP5_0754 PE=4 SV=1	mtaD; 5-methylthioadenosine/S-adenosylhomocysteine deaminase [EC:3.5.4.31 3.5.4.28]		metal-dependent hydrolase
CSP5_0191	A0A1N5SE91	0.0502948	0.0490527	3.24377	0.333333	S	UPF0179 protein CPM_0157 OS=Cuniculiplasma divulgatum OX=1673428 GN=CPM_0157 PE=3 SV=1	uncharacterized protein	Predicted metal binding protein, contains two cysteine clusters	UPF0179 protein
CSP5_1080	A0A1N5UQQ8	0.0499861	0.196211	0.944268	4.55556	H	3_4-dihydroxy-2-butanone 4-phosphate synthase OS=Cuniculiplasma divulgatum OX=1673428 GN=CPM_1084 PE=3 SV=1	ribB; 3,4-dihydroxy 2-butanone 4-phosphate synthase [EC:4.1.99.12]	3,4-dihydroxy-2-butanone 4-phosphate synthase	3,4-dihydroxy-2-butanone 4-phosphate synthase
CSP5_0597	A0A1N5TK36	0.0497869	0.125697	1.81689	1.22222	E	Homoserine dehydrogenase OS=Cuniculiplasma divulgatum OX=1673428 GN=CPM_0590 PE=4 SV=1	hom; homoserine dehydrogenase [EC:1.1.1.3]		homoserine dehydrogenase (EC 1.1.1.3)
CSP5_0243	A0A1N5SIH1	0.0492355	0.104237	4.93224	4.55556	E	Formimidoyltetrahydrofolate cyclodeaminase OS=Cuniculiplasma divulgatum OX=1673428 GN=CPM_0209 PE=4 SV=1			Formiminotransferase-cyclodeaminase
CSP5_1963	A0A1N5WUH5	0.0491944	0.0551843	1.09088	0.111111	F	Orotate phosphoribosyltransferase OS=Cuniculiplasma divulgatum OX=1673428 GN=pyrE PE=3 SV=1	pyrE; orotate phosphoribosyltransferase [EC:2.4.2.10]	Orotate phosphoribosyltransferase	Catalyzes the transfer of a ribosyl phosphate group from 5-phosphoribose 1-diphosphate to orotate, leading to the formation of orotidine monophosphate (OMP) (By similarity)
CSP5_0385	A0A1N5SXC1	0.0490844	0.137961	1.31964	3.88889	I	CBS domain protein OS=Cuniculiplasma divulgatum OX=1673428 GN=CPM_0356 PE=4 SV=1		CBS domain	protein with cbs domains
CSP5_0520	A0A1N5TB59	0.0489212	0	7.63234	10.8889	H	Dihydropteroate synthase OS=Cuniculiplasma divulgatum OX=1673428 GN=CPM_0492 PE=4 SV=1	folP; dihydropteroate synthase [EC:2.5.1.15]	Dihydropteroate synthase or related enzyme	dihydropteroate synthase
CSP5_0654	A0A1N5TQW5	0.0488869	0.141026	3.65196	1.44444	I	Isovaleryl-CoA dehydrogenase OS=Cuniculiplasma divulgatum OX=1673428 GN=CPM_0632 PE=3 SV=1	IVD; isovaleryl-CoA dehydrogenase [EC:1.3.8.4]	Acyl-CoA dehydrogenase	Isovaleryl-CoA dehydrogenase
CSP5_1411	A0A1N5VMD4	0.0488074	0	1.46357	4.55556	S	DNA recombination protein RmuC OS=Cuniculiplasma divulgatum OX=1673428 GN=CSP5_1411 PE=4 SV=1	rmuC; DNA recombination protein RmuC		RmuC family
CSP5_0481	A0A1N5T6W4	0.0485836	0.05825	2.40976	9.66667	P	FeCT family ABC transporter substrate-binding component OS=Cuniculiplasma divulgatum OX=1673428 GN=CPM_0453 PE=4 SV=1			Periplasmic binding protein
CSP5_1596	A0A1N5VZV4	0.0484187	0.0122632	1.91121	0.888889	V	LD-carboxypeptidase OS=Cuniculiplasma divulgatum OX=1673428 GN=CSP5_1596 PE=4 SV=1	ldcA; muramoyltetrapeptide carboxypeptidase [EC:3.4.17.13]	Muramoyltetrapeptide carboxypeptidase LdcA	LD-carboxypeptidase
CSP5_0361	A0A1N5SVJ8	0.0483951	0.0797106	0.858672	2.33333	J	Exosome complex component Rrp4 OS=Cuniculiplasma divulgatum OX=1673428 GN=rrp4 PE=3 SV=1	RRP4; exosome complex component RRP4	Exosome complex RNA-binding protein Rrp4, contains S1 and KH domains	Probably involved in degradation of a variety of RNA species
CSP5_1910	A0A1N5WPS8	0.0482456	0.0398553	0.840423	3.22222	Q	Cytochrome P450 OS=Cuniculiplasma divulgatum OX=1673428 GN=CSP5_1910 PE=3 SV=1	CYP109; cytochrome P450 family 109 [EC:1.14.-.-]		cytochrome p450
CSP5_0007	A0A1N5RYR0	0.0479604	0.0214605	2.14118	7	S	Metal-dependent hydrolase of the beta-lactamase superfamily II OS=Cuniculiplasma divulgatum OX=1673428 GN=CSP5_0007 PE=4 SV=1		Metal-dependent hydrolase of the beta-lactamase superfamily	Metallo-beta-lactamase superfamily
CSP5_1497	A0A1N5VSG0	0.0479022	0.00919738	3.24266	11.3333	H	Glycerate dehydrogenase OS=Cuniculiplasma divulgatum OX=1673428 GN=CPM_1491 PE=3 SV=1			glycerate dehydrogenase (EC 1.1.1.29)
CSP5_1293	A0A1N5V9P6	0.047178	0.0919738	3.62862	6.22222	S	PEBP family protease inhibitor OS=Cuniculiplasma divulgatum OX=1673428 GN=CSP5_1293 PE=4 SV=1	uncharacterized protein		phospholipid-binding protein
CSP5_1415	A0A1N5VKK5	0.046959	0.107303	39.0966	21.6667	S	Chromate reductase_ Class I_ flavoprotein OS=Cuniculiplasma divulgatum OX=1673428 GN=CPM_1414 PE=4 SV=1	chrR; chromate reductase, NAD(P)H dehydrogenase (quinone)	Multimeric flavodoxin WrbA	Flavodoxin-like fold
CSP5_1244	A0A1N5V651	0.0469336	0.00919738	2.94788	8.44444	V	CUT1 family ABC transporter ATPase OS=Cuniculiplasma divulgatum OX=1673428 GN=CSP5_1244 PE=4 SV=1	msmX; multiple sugar transport system ATP-binding protein	ABC-type sugar transport system, ATPase component	ABC transporter
CSP5_1818	A0A1N5WG68	0.0467794	0.015329	1.38361	3.77778	L	IS3 family transposase OrfB OS=Cuniculiplasma divulgatum OX=1673428 GN=CSP5_1818 PE=4 SV=1			transposase IS3 family protein integrase
CSP5_0720	A0A1N5TWN6	0.0466839	0.0275921	0.222354	1.11111	G	Maltooligosyl trehalose synthase OS=Cuniculiplasma divulgatum OX=1673428 GN=CSP5_0720 PE=4 SV=1	treY; (1->4)-alpha-D-glucan 1-alpha-D-glucosylmutase [EC:5.4.99.15]		malto-oligosyltrehalose synthase
CSP5_0260	A0A1N5SK18	0.0465925	0.110369	11.237	8.33333	E	Prolyl oligopeptidase OS=Cuniculiplasma divulgatum OX=1673428 GN=CSP5_0260 PE=4 SV=1	PREP; prolyl oligopeptidase [EC:3.4.21.26]		prolyl endopeptidase
CSP5_1764	A0A1N5WEG9	0.0460842	0.073579	5.39902	9.88889	S	Major cell surface glycoprotein OS=Cuniculiplasma divulgatum OX=1673428 GN=CSP5_1764 PE=4 SV=1			CARDB
CSP5_1283	A0A1N5V8G3	0.0459051	0.168619	0.648676	3.88889	S	MoxR-like ATPase OS=Cuniculiplasma divulgatum OX=1673428 GN=CSP5_1283 PE=4 SV=1	moxR; MoxR-like ATPase [EC:3.6.3.-]	AAA+ ATPase of MoxR-like family, a component of a putative secretion system	ATPase associated with various cellular activities, AAA_3
CSP5_0542	A0A1N5TER2	0.0452239	0.015329	3.12086	4.22222	V	Pep5E family ABC transporter ATPase OS=Cuniculiplasma divulgatum OX=1673428 GN=CPM_0514 PE=4 SV=1			ABC transporter
CSP5_1179	A0A1N5V103	0.0452231	0.162487	0.875363	0.888889	F	Phosphoribosylformylglycinamidine synthase subunit PurL OS=Cuniculiplasma divulgatum OX=1673428 GN=purL PE=3 SV=1	purL; phosphoribosylformylglycinamidine synthase [EC:6.3.5.3]	Phosphoribosylformylglycinamidine (FGAM) synthase, synthetase domain	phosphoribosylformylglycinamidine synthase II (EC 6.3.5.3)
CSP5_1173	A0A1N5V0J5	0.0451823	0.0122632	3.21122	3	H	Thiamine-monophosphate kinase OS=Cuniculiplasma divulgatum OX=1673428 GN=thiL PE=3 SV=1	thiL; thiamine-monophosphate kinase [EC:2.7.4.16]		thiamine monophosphate kinase (EC 2.7.4.16)
CSP5_0328	A0A1N5SRH3	0.0443676	0.0275921	3.15012	2.55556	S	CBS domain protein OS=Cuniculiplasma divulgatum OX=1673428 GN=CSP5_0328 PE=4 SV=1		CBS domain	CBS
CSP5_0526	A0A1N5TBP4	0.0440185	0.0521185	7.38244	6.88889	F	GMP synthase subunit B OS=Cuniculiplasma divulgatum OX=1673428 GN=CPM_0498 PE=4 SV=1	guaA; GMP synthase (glutamine-hydrolysing) [EC:6.3.5.2]	GMP synthase, PP-ATPase domain/subunit	Catalyzes the synthesis of GMP from XMP (By similarity)
CSP5_1114	A0A1N5UUP9	0.0439668	0.128763	3.56559	2.22222	P	FeCT family ABC transporter ATPase OS=Cuniculiplasma divulgatum OX=1673428 GN=CSP5_1114 PE=4 SV=1	ABC.FEV.A; iron complex transport system ATP-binding protein [EC:7.2.2.-]	ABC-type cobalamin/Fe3+-siderophores transport system, ATPase component	atp-binding protein
CSP5_0154	A0A1N5SBI0	0.0438698	0.0551843	16.5408	6.44444	G	Family 1 glycoside hydrolase OS=Cuniculiplasma divulgatum OX=1673428 GN=CSP5_0154 PE=3 SV=1		Beta-glucosidase/6-phospho-beta-glucosidase/beta-galactosidase	ec 3.2.1.23
CSP5_1683	A0A1N5W684	0.0433117	0.0245263	3.726	1.11111	S	Uncharacterized protein OS=Cuniculiplasma divulgatum OX=1673428 GN=CSP5_1683 PE=4 SV=1			Protein of unknown function (DUF1343)
CSP5_0709	A0A1N5TVL6	0.0432836	0.0183948	29.3241	8.66667	H	Bifunctional protein FolD OS=Cuniculiplasma divulgatum OX=1673428 GN=folD PE=3 SV=1	folD; methylenetetrahydrofolate dehydrogenase (NADP+) / methenyltetrahydrofolate cyclohydrolase [EC:1.5.1.5 3.5.4.9]		Catalyzes the oxidation of 5,10- methylenetetrahydrofolate to 5,10-methenyltetrahydrofolate and then the hydrolysis of 5,10-methenyltetrahydrofolate to 10- formyltetrahydrofolate (By similarity)
CSP5_0557	A0A1N5TFT4	0.0431227	0.0643816	1.31893	0.333333	S	Uncharacterized protein OS=Cuniculiplasma divulgatum OX=1673428 GN=CPM_0529 PE=4 SV=1			Protein of unknown function (DUF1015)
CSP5_0876	A0A1N5UCJ6	0.0423944	0	0.640769	0.111111		Uncharacterized protein OS=Cuniculiplasma divulgatum OX=1673428 GN=CPM_0873 PE=4 SV=1
CSP5_0517	A0A1N5TB05	0.0420744	0.0521185	1.50879	4	J	tRNA-guanine(15) transglycosylase OS=Cuniculiplasma divulgatum OX=1673428 GN=tgtA PE=3 SV=1	tgtA; 7-cyano-7-deazaguanine tRNA-ribosyltransferase [EC:2.4.2.48]	tRNA modification protein, contains pre-PUA and PUA domains	Exchanges the guanine residue with 7-cyano-7- deazaguanine (preQ0) at position 15 in the dihydrouridine loop (D- loop) of archaeal tRNAs (By similarity)
CSP5_1483	A0A1N5VRG4	0.0418752	0.131829	0.166404	0.666667	G	Pyruvate kinase OS=Cuniculiplasma divulgatum OX=1673428 GN=CPM_1477 PE=3 SV=1	PK; pyruvate kinase [EC:2.7.1.40]	Acetylornithine deacetylase/Succinyl-diaminopimelate desuccinylase or related deacylase	pyruvate kinase (EC 2.7.1.40)
CSP5_1175	A0A1N5V1T7	0.0417011	0.0490527	0.623749	0.444444	J	Translation initiation factor 2 subunit beta OS=Cuniculiplasma divulgatum OX=1673428 GN=eif2b PE=3 SV=1	EIF2S2; translation initiation factor 2 subunit 2	Translation initiation factor 2, beta subunit (eIF-2beta)/eIF-5 N-terminal domain	eIF-2 functions in the early steps of protein synthesis by forming a ternary complex with GTP and initiator tRNA (By similarity)
CSP5_1942	A0A1N5WQB6	0.0416741	0.187013	2.16493	6.33333	G	Maltose alpha-D-glucosyltransferase/alpha-amylase OS=Cuniculiplasma divulgatum OX=1673428 GN=CPM_1880 PE=4 SV=1	treS; maltose alpha-D-glucosyltransferase / alpha-amylase [EC:5.4.99.16 3.2.1.1]	Glycosidase	Alpha amylase, catalytic domain
CSP5_0669	A0A1N5TTF5	0.0414987	0.104237	0.673586	1	L	HerA helicase OS=Cuniculiplasma divulgatum OX=1673428 GN=CPM_0647 PE=4 SV=1	uncharacterized protein		Pfam:TraG
CSP5_0150	A0A1N5SAV0	0.041023	0.0827764	1.57735	0	G	Predicted hexokinase OS=Cuniculiplasma divulgatum OX=1673428 GN=CSP5_0150 PE=4 SV=1			BadF/BadG/BcrA/BcrD ATPase family
CSP5_0344	A0A1N5STC9	0.0407688	0.015329	2.89699	10.2222		Cell surface protein OS=Cuniculiplasma divulgatum OX=1673428 GN=CSP5_0344 PE=4 SV=1
CSP5_1533	A0A1N5VVU3	0.0405793	0.0275921	1.36	2.88889	L	Type 2 DNA topoisomerase 6 subunit A OS=Cuniculiplasma divulgatum OX=1673428 GN=top6A PE=3 SV=1	top6A; DNA topoisomerase VI subunit A [EC:5.6.2.2]	DNA topoisomerase VI, subunit A	DNA topoisomerase VI subunit A (EC 5.99.1.3)
CSP5_1341	A0A1N5VDE8	0.0402921	0.278987	1.13229	10.1111	J	Translation initiation factor IF-2 OS=Cuniculiplasma divulgatum OX=1673428 GN=CPM_1340 PE=3 SV=1	EIF5B; translation initiation factor 5B	Translation initiation factor 2 (IF-2; GTPase)	Function in general translation initiation by promoting the binding of the formylmethionine-tRNA to ribosomes. Seems to function along with eIF-2 (By similarity)
CSP5_0262	A0A1N5SKI5	0.0401338	0.073579	1.21183	2.33333	S	Uncharacterized protein OS=Cuniculiplasma divulgatum OX=1673428 GN=CPM_0230 PE=4 SV=1		Uncharacterized protein	NA
CSP5_1167	A0A1N5UYK3	0.0400769	0.00919738	2.871	4.11111	C	Ni_Fe-hydrogenase III large subunit OS=Cuniculiplasma divulgatum OX=1673428 GN=CSP5_1167 PE=4 SV=1			Respiratory-chain NADH dehydrogenase, 49 Kd subunit
CSP5_0715	A0A1N5TWE8	0.0397471	0.0245263	2.0702	11	N	Type II secretion system ATPase subunit OS=Cuniculiplasma divulgatum OX=1673428 GN=CSP5_0715 PE=4 SV=1	flaI-A; archaeal flagellar protein FlaI		type II secretion system protein E
CSP5_0755	A0A1N5TZW4	0.0397428	0	2.47759	5.55556	J	Phenylalanyl-tRNA synthetase subunit alpha OS=Cuniculiplasma divulgatum OX=1673428 GN=CSP5_0755 PE=4 SV=1	FARSA; phenylalanyl-tRNA synthetase alpha chain [EC:6.1.1.20]	O-phosphoseryl-tRNA(Cys) synthetase	phenylalanyl-tRNA synthetase subunit alpha (EC 6.1.1.20)
CSP5_0205	A0A1N5SFG2	0.0397245	0.134895	4.88485	5.22222	V	ABC2-1 family ABC transporter ATPase OS=Cuniculiplasma divulgatum OX=1673428 GN=CPM_0171 PE=4 SV=1	ABC-2.A; ABC-2 type transport system ATP-binding protein		ABC-type multidrug transport system, ATPase component
CSP5_0065	A0A1N5S3K7	0.0396647	0.00919738	4.13424	10.1111	L	Site-specific recombinase_ DNA invertase Pin homolog OS=Cuniculiplasma divulgatum OX=1673428 GN=CSP5_0065 PE=4 SV=1		Site-specific recombinase, DNA invertase Pin homolog	Resolvase, N terminal domain
CSP5_1681	A0A1N5W8T5	0.0388879	0.0245263	0.374874	0	E	Diaminopimelate decarboxylase OS=Cuniculiplasma divulgatum OX=1673428 GN=lysA PE=3 SV=1	lysA; diaminopimelate decarboxylase [EC:4.1.1.20]	23S rRNA G2445 N2-methylase RlmL	Specifically catalyzes the decarboxylation of meso- diaminopimelate (meso-DAP) to L-lysine (By similarity)
CSP5_0249	A0A1N5SJF0	0.0388186	0.00306579	5.0582	7.33333		NAD-dependent aldehyde dehydrogenase OS=Cuniculiplasma divulgatum OX=1673428 GN=CSP5_0249 PE=4 SV=1
CSP5_0666	A0A1N5TRW7	0.0384946	0	0.692292	0.555556	C	FeS cluster assembly scaffold protein NifU OS=Cuniculiplasma divulgatum OX=1673428 GN=CPM_0644 PE=4 SV=1	iscU; nitrogen fixation protein NifU and related proteins		Suf system fes assembly protein, nifu family
CSP5_0850	A0A1N5UA36	0.0379195	0.0613158	0.16259	1.22222	G	CUT1 family ABC transporter substrate-binding component OS=Cuniculiplasma divulgatum OX=1673428 GN=CSP5_0850 PE=4 SV=1	treS; trehalose transport system substrate-binding protein	ABC-type trehalose transport system, periplasmic component	Bacterial extracellular solute-binding protein
CSP5_1655	A0A1N5W461	0.0378666	0.0797106	2.83083	0	C	Electron transfer flavoprotein subunit beta OS=Cuniculiplasma divulgatum OX=1673428 GN=CSP5_1655 PE=4 SV=1	fixA; electron transfer flavoprotein beta subunit	Electron transfer flavoprotein, beta subunit	Electron transfer flavoprotein
CSP5_1639	A0A1N5W337	0.0377046	0.0827764	6.38251	13.5556	S	CRISPR-associated protein Csb2 OS=Cuniculiplasma divulgatum OX=1673428 GN=CSP5_1639 PE=4 SV=1	csb2; CRISPR-associated protein Csb2		CRISPR-associated protein, GSU0054 family (Cas_GSU0054)
CSP5_1592	A0A1N5VZH5	0.0374328	0	1.4718	2.33333		Uncharacterized protein OS=Cuniculiplasma divulgatum OX=1673428 GN=CSP5_1592 PE=4 SV=1
CSP5_1384	A0A1N5VHB4	0.0367889	0.168619	3.82274	8.44444	G	Fructose-1_6-bisphosphate aldolase/phosphatase OS=Cuniculiplasma divulgatum OX=1673428 GN=fbp PE=3 SV=1	fructose 1	Bifunctional fructose-1,6-bisphosphate aldolase/phosphatase FBPA/FBPase	Fructose-1,6-bisphosphatase
CSP5_1091	A0A1N5US35	0.0365142	0.107303	0.360253	0.444444	J	Glutamate--tRNA ligase OS=Cuniculiplasma divulgatum OX=1673428 GN=gltX PE=3 SV=1	EARS; glutamyl-tRNA synthetase [EC:6.1.1.17]	Glutamyl- or glutaminyl-tRNA synthetase	Catalyzes the attachment of glutamate to tRNA(Glu) in a two-step reaction glutamate is first activated by ATP to form Glu-AMP and then transferred to the acceptor end of tRNA(Glu) (By similarity)
CSP5_1965	A0A1N5WRX8	0.0360617	0.0797106	5.36802	3	D	Cell division protein FtsZ OS=Cuniculiplasma divulgatum OX=1673428 GN=ftsZ PE=3 SV=1	ftsZ; cell division protein FtsZ		Essential cell division protein that forms a contractile ring structure (Z ring) at the future cell division site. The regulation of the ring assembly controls the timing and the location of cell division. One of the functions of the FtsZ ring is to recruit other cell division proteins to the septum to produce a new cell wall between the dividing cells. Binds GTP and shows GTPase activity (By sim…
CSP5_1724	A0A1N5W9T0	0.035965	0.073579	7.3004	6.11111		Uncharacterized protein OS=Cuniculiplasma divulgatum OX=1673428 GN=CPM_1695 PE=4 SV=1
CSP5_0014	A0A1N5RZL5	0.0357511	0.0306579	1.74593	4.33333		Uncharacterized protein OS=Cuniculiplasma divulgatum OX=1673428 GN=CSP5_0014 PE=4 SV=1
CSP5_0839	A0A1N5UAF3	0.0354194	0.0122632	0.448454	0.444444	K	GNAT family N-acetyltransferase OS=Cuniculiplasma divulgatum OX=1673428 GN=CSP5_0839 PE=4 SV=1			Acetyltransferase (GNAT) family
CSP5_0736	A0A1N5TZ91	0.0348947	0.0797106	2.67888	6.33333	E	Gamma-glutamyltransferase OS=Cuniculiplasma divulgatum OX=1673428 GN=CSP5_0736 PE=4 SV=1	ggt; gamma-glutamyltranspeptidase / glutathione hydrolase [EC:2.3.2.2 3.4.19.13]		gamma-glutamyltranspeptidase EC 2.3.2.2
CSP5_0320	A0A1N5SQK9	0.0345595	0.107303	0.602634	0	S	Threonyl-and alanyl-tRNA synthetase second additional domain OS=Cuniculiplasma divulgatum OX=1673428 GN=CPM_0289 PE=4 SV=1	AARSD1; misacylated tRNA(Ala) deacylase [EC:3.1.1.-]	Ser-tRNA(Ala) deacylase AlaX (editing enzyme)	Alanyl-tRNA synthetase
CSP5_1467	A0A1N5VQF3	0.0345505	0.088908	3.8003	5.33333	S	Uncharacterized protein OS=Cuniculiplasma divulgatum OX=1673428 GN=CPM_1461 PE=4 SV=1			NA
CSP5_1255	A0A1N5V6P0	0.0341818	0.0367895	0.94224	6.88889		Flagellin-like protein OS=Cuniculiplasma divulgatum OX=1673428 GN=CSP5_1255 PE=4 SV=1
CSP5_1552	A0A1N5VX10	0.0340632	0.0306579	5.03655	6	J	H/ACA RNA-protein site-specific pseudouridylation complex component Cbf5p OS=Cuniculiplasma divulgatum OX=1673428 GN=CSP5_1552 PE=4 SV=1	DKC1; H/ACA ribonucleoprotein complex subunit 4 [EC:5.4.99.-]	Pseudouridine synthase	Could be responsible for synthesis of pseudouridine from uracil-55 in the psi GC loop of transfer RNAs (By similarity)
CSP5_1646	A0A1N5W3R1	0.0336593	0.0643816	4.07641	7.55556	V	CUT1 family ABC transporter ATPase OS=Cuniculiplasma divulgatum OX=1673428 GN=CSP5_1646 PE=4 SV=1	msmX; multiple sugar transport system ATP-binding protein	ABC-type sugar transport system, ATPase component	ABC transporter
CSP5_0521	A0A1N5TBP0	0.0336337	0.0766448	0.134221	0.444444	P	Fe2+/Zn2+ uptake regulation protein_ fur/PerR OS=Cuniculiplasma divulgatum OX=1673428 GN=CPM_0493 PE=4 SV=1	perR; Fur family transcriptional regulator, peroxide stress response regulator	Predicted transcriptional regulator, containd two HTH domains	uptake regulation protein
CSP5_1350	A0A1N5VE77	0.0336015	0.125697	0.470185	0.333333	J	Exosome complex component Csl4 OS=Cuniculiplasma divulgatum OX=1673428 GN=csl4 PE=3 SV=1	CSL4; exosome complex component CSL4	Transcription initiation factor TFIIB, Brf1 subunit/Transcription initiation factor TFIIB	exosome complex RNA-binding protein Csl4
CSP5_1452	A0A1N5VNP9	0.0335903	0.113434	0.143897	0	H	Folylpolyglutamate synthase/dihydrofolate synthase OS=Cuniculiplasma divulgatum OX=1673428 GN=CSP5_1452 PE=4 SV=1	folC; dihydrofolate synthase / folylpolyglutamate synthase [EC:6.3.2.12 6.3.2.17]		Mur ligase family, glutamate ligase domain
CSP5_0028	A0A1N5S0C6	0.0335689	0.015329	1.05957	3	S	Uncharacterized protein OS=Cuniculiplasma divulgatum OX=1673428 GN=CPM_0028 PE=4 SV=1		Transposable element, IS605 OrfB family, contains RNAse H fold nuclease and Zn finger domains	NA
CSP5_1665	A0A1N5W748	0.0335294	0.190079	1.42668	1.33333	M	Glucosamine--fructose-6-phosphate aminotransferase OS=Cuniculiplasma divulgatum OX=1673428 GN=CSP5_1665 PE=4 SV=1	glmS; glucosamine---fructose-6-phosphate aminotransferase (isomerizing) [EC:2.6.1.16]		Catalyzes the first step in hexosamine metabolism, converting fructose-6P into glucosamine-6P using glutamine as a nitrogen source (By similarity)
CSP5_1078	A0A1N5URX8	0.0334689	0.0459869	0.498906	0.222222	H	Riboflavin synthase OS=Cuniculiplasma divulgatum OX=1673428 GN=CSP5_1078 PE=3 SV=1	ribE; riboflavin synthase [EC:2.5.1.9]	Archaeal riboflavin synthase	6,7-dimethyl-8-ribityllumazine synthase
CSP5_1141	A0A1N5UVY8	0.0333186	0.159421	0.365746	0.555556	J	Cysteine--tRNA ligase OS=Cuniculiplasma divulgatum OX=1673428 GN=cysS PE=3 SV=1	CARS; cysteinyl-tRNA synthetase [EC:6.1.1.16]	Leucyl-tRNA synthetase	cysteinyl-tRNA synthetase (EC 6.1.1.16)
CSP5_0800	A0A1N5U5P6	0.0332803	0.0551843	10.8395	6	C	Alcohol dehydrogenase_ class IV OS=Cuniculiplasma divulgatum OX=1673428 GN=CSP5_0800 PE=4 SV=1			alcohol dehydrogenase
CSP5_1495	A0A1N5VS76	0.0331313	0.0613158	13.7172	11.7778	L	DNA replication licensing factor MCM OS=Cuniculiplasma divulgatum OX=1673428 GN=CPM_1489 PE=3 SV=1	mcm; replicative DNA helicase Mcm [EC:3.6.4.-]	ATPase involved in replication control, Cdc46/Mcm family	MCM
CSP5_0499	A0A1N5T9L7	0.0330715	0.15329	4.78785	5.88889	G	Glycosyl hydrolase family 15 OS=Cuniculiplasma divulgatum OX=1673428 GN=CSP5_0499 PE=4 SV=1	SGA1; glucoamylase [EC:3.2.1.3]		Glucan 14-alpha-glucosidase
CSP5_0670	A0A1N5TSC8	0.0325759	0.0367895	2.55748	1.66667	L	NurA nuclease OS=Cuniculiplasma divulgatum OX=1673428 GN=CPM_0648 PE=4 SV=1			NurA domain
CSP5_0925	A0A1N5UFU0	0.0324928	0.00919738	1.37937	5	I	Isobutyryl-CoA mutase subunit B OS=Cuniculiplasma divulgatum OX=1673428 GN=CPM_0921 PE=4 SV=1	E5.4.99.2B; methylmalonyl-CoA mutase, C-terminal domain [EC:5.4.99.2]	Methylmalonyl-CoA mutase, C-terminal domain/subunit (cobalamin-binding)	Methylmalonyl-CoA mutase
CSP5_1458	A0A1N5VP42	0.032345	0.015329	1.70583	4.66667	I	Enoyl-CoA hydratase OS=Cuniculiplasma divulgatum OX=1673428 GN=CPM_1452 PE=4 SV=1			enoyl-CoA hydratase isomerase
CSP5_1995	A0A1N5WUM0	0.0319631	0.00919738	4.7749	0.666667	E	Predicted SAM recycling pathway cobalamin-independent methionine synthase OS=Cuniculiplasma divulgatum OX=1673428 GN=CSP5_1995 PE=4 SV=1	metE; 5-methyltetrahydropteroyltriglutamate--homocysteine methyltransferase [EC:2.1.1.14]		Inherit from arCOG: Cobalamin-independent synthase MetE domain protein
CSP5_0952	A0A1N5UGK2	0.0319577	0.0183948	7.7652	2.77778	S	O-methyltransferase OS=Cuniculiplasma divulgatum OX=1673428 GN=CSP5_0952 PE=4 SV=1			O-methyltransferase family 3
CSP5_0701	A0A1N5TVA6	0.0319016	0.0183948	9.60415	4.66667	S	Uncharacterized protein OS=Cuniculiplasma divulgatum OX=1673428 GN=CSP5_0701 PE=4 SV=1		Uncharacterized protein	NA
CSP5_0013	A0A1N5RZ24	0.0315995	0.101171	4.22074	5.55556	J	D-aminoacyl-tRNA deacylase OS=Cuniculiplasma divulgatum OX=1673428 GN=CSP5_0013 PE=3 SV=1	dtdA; D-aminoacyl-tRNA deacylase [EC:3.1.1.96]		Hydrolyzes D-tyrosyl-tRNA(Tyr) into D-tyrosine and free tRNA(Tyr) (By similarity)
CSP5_1845	A0A1N5WIA0	0.0314962	0.1165	3.57027	5.33333	S	Uncharacterized protein OS=Cuniculiplasma divulgatum OX=1673428 GN=CSP5_1845 PE=4 SV=1			NA
CSP5_1289	A0A1N5V8W4	0.0314102	0.131829	8.41815	3.88889	G	Ribokinase OS=Cuniculiplasma divulgatum OX=1673428 GN=CSP5_1289 PE=4 SV=1	nucleoside kinase [EC:2.7.1.73 2.7.1.213 2.7.1.-]		pfkB family carbohydrate kinase
CSP5_1593	A0A1N5W0I6	0.0311496	0.0245263	1.77266	4.55556		Uncharacterized protein OS=Cuniculiplasma divulgatum OX=1673428 GN=CSP5_1593 PE=4 SV=1
CSP5_0519	A0A1N5TBU3	0.0305556	0.0643816	10.9693	6.33333	S	Uncharacterized protein OS=Cuniculiplasma divulgatum OX=1673428 GN=CPM_0491 PE=4 SV=1		Uncharacterized protein	NA
CSP5_0965	A0A1N5UIK0	0.0304225	0	3.70067	2.88889		VapC toxin OS=Cuniculiplasma divulgatum OX=1673428 GN=CSP5_0965 PE=4 SV=1
CSP5_1269	A0A1N5V7A0	0.0301256	0.0429211	8.19802	12.5556	S	UPF0218 protein CSP5_1269 OS=Cuniculiplasma divulgatum OX=1673428 GN=CSP5_1269 PE=3 SV=1	uncharacterized protein		UPF0218 protein
CSP5_1108	A0A1N5UUC8	0.0299714	0.0337237	1.27086	5.88889	F	Aspartate carbamoyltransferase regulatory chain OS=Cuniculiplasma divulgatum OX=1673428 GN=pyrI PE=3 SV=1	pyrI; aspartate carbamoyltransferase regulatory subunit	Aspartate carbamoyltransferase, regulatory subunit	Involved in allosteric regulation of aspartate carbamoyltransferase (By similarity)
CSP5_0192	A0A1N5SEF1	0.0299062	0.088908	1.23283	2	J	Predicted GTPase_ probable translation factor OS=Cuniculiplasma divulgatum OX=1673428 GN=CSP5_0192 PE=4 SV=1	ychF; ribosome-binding ATPase	Fe2+ transport system protein B	translation-associated GTPase
CSP5_0649	A0A1N5TRA8	0.0298399	0.125697	0.60057	0.777778	D	DNA/RNA-binding protein Alba OS=Cuniculiplasma divulgatum OX=1673428 GN=albA PE=3 SV=1	ssh10b; archaea-specific DNA-binding protein	Archaeal DNA-binding protein Alba	Binds double-stranded DNA tightly but without sequence specificity. It is distributed uniformly and abundantly on the chromosome, suggesting a role in chromatin architecture. However, it does not significantly compact DNA. Binds rRNA and mRNA in vivo. May play a role in maintaining the structural and functional stability of RNA, and, perhaps, ribosomes (By similarity)
CSP5_1867	A0A1N5WJZ4	0.0298189	0.0337237	3.99211	3.11111	J	Probable RNA 2'-phosphotransferase OS=Cuniculiplasma divulgatum OX=1673428 GN=kptA PE=3 SV=1	kptA; putative RNA 2'-phosphotransferase [EC:2.7.1.-]		Removes the 2'-phosphate from RNA via an intermediate in which the phosphate is ADP-ribosylated by NAD followed by a presumed transesterification to release the RNA and generate ADP- ribose 1''-2''-cyclic phosphate (APPR P). May function as an ADP- ribosylase (By similarity)
CSP5_1272	A0A1N5V7T1	0.0296785	0.0245263	0.379647	0.777778	S	Uncharacterized protein OS=Cuniculiplasma divulgatum OX=1673428 GN=CSP5_1272 PE=4 SV=1		Uncharacterized protein	Uncharacterized protein conserved in archaea (DUF2175)
CSP5_0765	A0A1N5U0M5	0.0295804	0.0122632	2.95707	8.77778	H	Dihydroorotate dehydrogenase electron transfer subunit OS=Cuniculiplasma divulgatum OX=1673428 GN=CSP5_0765 PE=4 SV=1	pyrDII; dihydroorotate dehydrogenase electron transfer subunit		Responsible for channeling the electrons from the oxidation of dihydroorotate from the FMN redox center in the PyrD type B subunit to the ultimate electron acceptor NAD( ) (By similarity)
CSP5_0137	A0A1N5S9N4	0.0294669	0.128763	4.52619	3.11111	E	Xaa-Pro aminopeptidase OS=Cuniculiplasma divulgatum OX=1673428 GN=CPM_0107 PE=3 SV=1		Xaa-Pro aminopeptidase	Creatinase/Prolidase N-terminal domain
CSP5_1375	A0A1N5VHG6	0.029413	0.0183948	6.53899	10		PRC-barrel domain-containing protein OS=Cuniculiplasma divulgatum OX=1673428 GN=CPM_1374 PE=4 SV=1		Inosine/xanthosine triphosphate pyrophosphatase, all-alpha NTP-PPase family
CSP5_1441	A0A1N5VMM2	0.0294093	0.0521185	0.669803	0.555556	L	Integrase OS=Cuniculiplasma divulgatum OX=1673428 GN=CSP5_1441 PE=4 SV=1		XerD/XerC family integrase, often contains N-terminal HTH domain	Inherit from arCOG: Integrase
CSP5_1064	A0A1N5UP20	0.0292333	0.17475	16.6715	4.11111	I	Coenzyme A transferase OS=Cuniculiplasma divulgatum OX=1673428 GN=CSP5_1064 PE=4 SV=1		Acyl CoA:acetate/3-ketoacid CoA transferase	coenzyme A transferase
CSP5_1869	A0A1N5WJM2	0.0286243	0.0551843	1.68608	6.11111	I	Enoyl-CoA hydratase OS=Cuniculiplasma divulgatum OX=1673428 GN=CSP5_1869 PE=4 SV=1			Enoyl-CoA hydratase
CSP5_0779	A0A1N5U239	0.0286073	0.113434	2.72983	2.44444	L	UvrD helicase/Cas4 nuclease OS=Cuniculiplasma divulgatum OX=1673428 GN=CSP5_0779 PE=4 SV=1	uvrD; DNA helicase II / ATP-dependent DNA helicase PcrA [EC:3.6.4.12]	Superfamily I DNA and RNA helicase	UvrD/REP helicase N-terminal domain
CSP5_1512	A0A1N5VTP0	0.0284914	0.15329	6.13482	3.55556	H	Glutamate-1-semialdehyde 2_1-aminomutase OS=Cuniculiplasma divulgatum OX=1673428 GN=hemL PE=3 SV=1	hemL; glutamate-1-semialdehyde 2,1-aminomutase [EC:5.4.3.8]	Glutamate-1-semialdehyde aminotransferase	glutamate-1-semialdehyde aminotransferase (EC 5.4.3.8)
CSP5_0606	A0A1N5TLR6	0.0284571	0.0306579	0.241054	0.444444	S	Uncharacterized protein OS=Cuniculiplasma divulgatum OX=1673428 GN=CPM_0599 PE=4 SV=1		Uncharacterized protein	NA
CSP5_0629	A0A1N5TMQ9	0.0280391	0.0183948	0.475502	0.333333		Uncharacterized protein OS=Cuniculiplasma divulgatum OX=1673428 GN=CSP5_0629 PE=4 SV=1
CSP5_0219	A0A1N5SGL9	0.0279044	0.0122632	5.09589	8.33333	F	DNA-directed RNA polymerase subunit K OS=Cuniculiplasma divulgatum OX=1673428 GN=CPM_0185 PE=4 SV=1	rpoK; DNA-directed RNA polymerase subunit K [EC:2.7.7.6]	DNA-directed RNA polymerase subunit K/omega	DNA-dependent RNA polymerase catalyzes the transcription of DNA into RNA using the four ribonucleoside triphosphates as substrates (By similarity)
CSP5_1877	A0A1N5WKH7	0.0278031	0.015329	5.04149	8.33333	I	Acetyl-CoA C-acetyltransferase OS=Cuniculiplasma divulgatum OX=1673428 GN=CPM_1816 PE=4 SV=1	fadA; acetyl-CoA acyltransferase [EC:2.3.1.16]	Acetyl-CoA acetyltransferase	acetyl-CoA acetyltransferase (EC
CSP5_1548	A0A1N5VXY6	0.0275712	0.0398553	1.14036	1	K	LSm family RNA-binding protein OS=Cuniculiplasma divulgatum OX=1673428 GN=CPM_1538 PE=4 SV=1	RUXX; small nuclear ribonucleoprotein	Small nuclear ribonucleoprotein (snRNP) homolog	small nuclear ribonucleoprotein
CSP5_0734	A0A1N5TZ39	0.02719	0.0122632	0.274829	1.11111	U	Signal recognition particle subunit SRP19 OS=Cuniculiplasma divulgatum OX=1673428 GN=CSP5_0734 PE=4 SV=1	SRP19; signal recognition particle subunit SRP19	Signal recognition particle 19 kDa protein	signal recognition particle
CSP5_0212	A0A1N5SFX9	0.0271419	0.0551843	2.3346	3.88889	G	Bifunctional 4-alpha-glucanotransferase/amylo-alpha-1_6-glucosidase OS=Cuniculiplasma divulgatum OX=1673428 GN=CPM_0178 PE=4 SV=1	ISA; isoamylase [EC:3.2.1.68]	Bifunctional 4-alpha-glucanotransferase/ amylo-alpha-1,6-glucosidase	Glycogen debranching enzyme
CSP5_0653	A0A1N5TQY6	0.0269713	0	2.05009	3.22222		Uncharacterized protein OS=Cuniculiplasma divulgatum OX=1673428 GN=CPM_0631 PE=4 SV=1
CSP5_1594	A0A1N5VZM3	0.0269545	0.113434	3.81448	5.22222		Uncharacterized protein OS=Cuniculiplasma divulgatum OX=1673428 GN=CSP5_1594 PE=4 SV=1
CSP5_1406	A0A1N5VK35	0.0266065	0.17475	2.17121	3	S	PilT family ATPase OS=Cuniculiplasma divulgatum OX=1673428 GN=CSP5_1406 PE=4 SV=1	ATPase	ATPase (PilT family)	K06865 ATPase
CSP5_0452	A0A1N5T3T2	0.0263903	0.0766448	24.4059	14	M	Sugar phosphate nucleotidyl transferase OS=Cuniculiplasma divulgatum OX=1673428 GN=CPM_0424 PE=4 SV=1	E2.7.7.24; glucose-1-phosphate thymidylyltransferase [EC:2.7.7.24]		glucose-1-phosphate thymidylyltransferase
CSP5_1380	A0A1N5VJK8	0.026382	0.088908	5.34118	0.555556	H	Dephospho-CoA kinase OS=Cuniculiplasma divulgatum OX=1673428 GN=CPM_1379 PE=4 SV=1		Dephospho-CoA kinase	adenyl ribonucleotide binding
CSP5_0406	A0A1N5SZ05	0.0261717	0.0183948	3.88708	6.22222	S	Predicted inorganic polyphosphate/ATP-NAD kinase OS=Cuniculiplasma divulgatum OX=1673428 GN=CPM_0378 PE=4 SV=1			ATP-NAD AcoX kinase
CSP5_1638	A0A1N5W397	0.0261002	0.0183948	4.95028	6.11111	V	CRISPR-associated endonuclease Cas1 OS=Cuniculiplasma divulgatum OX=1673428 GN=cas1 PE=3 SV=1	cas1; CRISP-associated protein Cas1	CRISPR-associated protein Cas4, RecB family exonuclease	CRISPR (clustered regularly interspaced short palindromic repeat), is an adaptive immune system that provides protection against mobile genetic elements (viruses, transposable elements and conjugative plasmids). CRISPR clusters contain sequences complementary to antecedent mobile elements and target invading nucleic acids. CRISPR clusters are transcribed and processed into CRISPR RNA (crRNA). Act…
CSP5_1395	A0A1N5VKS8	0.0257074	0.05825	1.50922	5.55556	O	Predicted redox protein_ regulator of disulfide bond formation OS=Cuniculiplasma divulgatum OX=1673428 GN=CSP5_1395 PE=4 SV=1	yhfA; putative redox protein		OsmC-like protein
CSP5_0814	A0A1N5U5N2	0.0250326	0.0245263	0.854932	0	H	Nicotinamide-nucleotide adenylyltransferase OS=Cuniculiplasma divulgatum OX=1673428 GN=CPM_0811 PE=3 SV=1	nadM; nicotinamide-nucleotide adenylyltransferase [EC:2.7.7.1]	Nicotinamide mononucleotide adenylyltransferase	nicotinamide-nucleotide adenylyltransferase (EC 2.7.7.1)
CSP5_0522	A0A1N5TC74	0.0249506	0.119566	2.11914	6.33333	J	Histidine--tRNA ligase OS=Cuniculiplasma divulgatum OX=1673428 GN=hisS PE=3 SV=1	HARS; histidyl-tRNA synthetase [EC:6.1.1.21]		histidyl-tRNA synthetase (EC 6.1.1.21)
CSP5_1070	A0A1N5UQB3	0.024635	0.015329	0.821513	6.33333	E	PepT family ABC transporter ATPase OS=Cuniculiplasma divulgatum OX=1673428 GN=CSP5_1070 PE=4 SV=1	ABC.PE.A; peptide/nickel transport system ATP-binding protein	ABC-type dipeptide/oligopeptide/nickel transport system, ATPase component	Oligopeptide/dipeptide transporter, C-terminal region
CSP5_1669	A0A1N5W5Y6	0.0245461	0.110369	1.12624	0.333333	G	Predicted N-acetylglucosamine kinase OS=Cuniculiplasma divulgatum OX=1673428 GN=CSP5_1669 PE=4 SV=1			BadF/BadG/BcrA/BcrD ATPase family
CSP5_1185	A0A1N5V1M6	0.0239694	0.0275921	2.67578	7.88889	S	Dihydroneopterin aldolase OS=Cuniculiplasma divulgatum OX=1673428 GN=mptD PE=3 SV=1	mptD; dihydroneopterin aldolase [EC:4.1.2.25]	Dihydroneopterin aldolase	Catalyzes the conversion of 7,8-dihydroneopterin (H2Neo) to 6-hydroxymethyl-7,8-dihydropterin (6-HMD) (By similarity)
CSP5_0976	A0A1N5UJP5	0.0239273	0.0183948	1.83396	7.77778	S	Predicted ATPase (AAA+ superfamily) OS=Cuniculiplasma divulgatum OX=1673428 GN=CSP5_0976 PE=4 SV=1	uncharacterized protein		Inherit from arCOG: ATPase (AAA
CSP5_0134	A0A1N5S9C6	0.0239211	0.073579	0.352901	2.11111	P	Catalase-peroxidase OS=Cuniculiplasma divulgatum OX=1673428 GN=katG PE=3 SV=1	katG; catalase-peroxidase [EC:1.11.1.21]	Catalase (peroxidase I)	Bifunctional enzyme with both catalase and broad- spectrum peroxidase activity (By similarity)
CSP5_1860	A0A1N5WJ75	0.0238347	0.015329	0.430297	0	S	Uncharacterized protein OS=Cuniculiplasma divulgatum OX=1673428 GN=CPM_1799 PE=4 SV=1			Protein of unknown function (DUF1641)
CSP5_1204	A0A1N5V4N9	0.0235831	0.0705132	10.1859	0.888889	C	Propanol-preferring alcohol dehydrogenase OS=Cuniculiplasma divulgatum OX=1673428 GN=CSP5_1204 PE=4 SV=1	adhP; alcohol dehydrogenase, propanol-preferring [EC:1.1.1.1]		alcohol dehydrogenase
CSP5_1262	A0A1N5V800	0.0234236	0.015329	2.38752	4.33333		Uncharacterized protein OS=Cuniculiplasma divulgatum OX=1673428 GN=CSP5_1262 PE=4 SV=1
CSP5_1649	A0A1N5W649	0.0234036	0.0490527	0.0669582	1.77778	G	Extracellular solute-binding protein OS=Cuniculiplasma divulgatum OX=1673428 GN=CPM_1618 PE=4 SV=1	cycB; arabinogalactan oligomer / maltooligosaccharide transport system substrate-binding protein		extracellular solute-binding protein, family 1
CSP5_1755	A0A1N5WDL4	0.0233638	0.0275921	1.51439	1.33333	L	Orc1/Cdc6 family replication initiation protein OS=Cuniculiplasma divulgatum OX=1673428 GN=CSP5_1755 PE=4 SV=1	cdc6A; archaeal cell division control protein 6		AAA
CSP5_1693	A0A1N5W7V6	0.0233366	0.0398553	10.029	0.888889		GNAT family N-acetyltransferase OS=Cuniculiplasma divulgatum OX=1673428 GN=CPM_1664 PE=4 SV=1		Acetyltransferase (GNAT) family
CSP5_1595	A0A1N5W2L3	0.023083	0.107303	0.58326	2.33333	E	Peptidase M20 domain-containing protein 2 OS=Cuniculiplasma divulgatum OX=1673428 GN=CSP5_1595 PE=3 SV=1		Metal-dependent amidase/aminoacylase/carboxypeptidase	Peptidase dimerisation domain
CSP5_0811	A0A1N5U574	0.0228298	0.0766448	1.23555	4.66667	K	AsnC family transcriptional regulator OS=Cuniculiplasma divulgatum OX=1673428 GN=CSP5_0811 PE=4 SV=1			family transcriptional regulator
CSP5_0926	A0A1N5UEJ6	0.0228016	0.00306579	4.42445	4.33333	E	G-protein chaperone of isobutyryl-CoA mutase OS=Cuniculiplasma divulgatum OX=1673428 GN=CSP5_0926 PE=4 SV=1	argK; LAO/AO transport system kinase [EC:2.7.-.-]	Putative periplasmic protein kinase ArgK or related GTPase of G3E family	ArgK protein
CSP5_1909	A0A1N5WQ76	0.0223804	0.0275921	0.885106	4.22222	S	HAD superfamily hydrolase OS=Cuniculiplasma divulgatum OX=1673428 GN=CPM_1848 PE=4 SV=1	ppaX; pyrophosphatase PpaX [EC:3.6.1.1]		HAD-superfamily hydrolase subfamily IA, variant
CSP5_0172	A0A1N5SCS7	0.0221959	0.0122632	2.85277	10.6667	C	McbC-like oxidoreductase OS=Cuniculiplasma divulgatum OX=1673428 GN=CPM_0665 PE=4 SV=1		McbC-like oxidoreductase, duplicated domains (non-ribosomal peptide synthetase component)	Nitroreductase family
CSP5_0961	A0A1N5UH39	0.0214446	0	12.0221	10.6667	S	Uncharacterized protein OS=Cuniculiplasma divulgatum OX=1673428 GN=CSP5_0961 PE=4 SV=1			Protein of unknown function (DUF1015)
CSP5_1707	A0A1N5W825	0.0213711	0.0214605	0.507696	1	E	2-isopropylmalate synthase OS=Cuniculiplasma divulgatum OX=1673428 GN=CPM_1678 PE=3 SV=1	leuA; 2-isopropylmalate synthase [EC:2.3.3.13]	Isopropylmalate/homocitrate/citramalate synthase	HMGL-like
CSP5_1181	A0A1N5V0T5	0.0211869	0.0337237	4.58414	7.33333	S	Geranylgeranylglyceryl phosphate synthase OS=Cuniculiplasma divulgatum OX=1673428 GN=CSP5_1181 PE=3 SV=1	E2.5.1.41; phosphoglycerol geranylgeranyltransferase [EC:2.5.1.41]	(S)-3-O-geranylgeranylglyceryl phosphate synthase, TIM-barrel fold	Prenyltransferase that catalyzes the transfer of the geranylgeranyl moiety of geranylgeranyl diphosphate (GGPP) to the C3 hydroxyl of sn-glycerol-1-phosphate (G1P). This reaction is the first ether-bond-formation step in the biosynthesis of archaeal membrane lipids
CSP5_1686	A0A1N5W7C8	0.0207551	0.0643816	16.585	24.3333	M	D-alanyl-D-alanine carboxypeptidase OS=Cuniculiplasma divulgatum OX=1673428 GN=CSP5_1686 PE=4 SV=1	dacB; serine-type D-Ala-D-Ala carboxypeptidase/endopeptidase (penicillin-binding protein 4) [EC:3.4.16.4 3.4.21.-]		D-alanyl-D-alanine carboxypeptidase D-alanyl-D-alanine-endopeptidase
CSP5_0454	A0A1N5T4Q9	0.0207195	0.0367895	0.764093	0.444444	E	Proline dehydrogenase OS=Cuniculiplasma divulgatum OX=1673428 GN=CPM_0426 PE=4 SV=1	PRODH; proline dehydrogenase [EC:1.5.5.2]	TusA-related sulfurtransferase	Proline dehydrogenase
CSP5_1191	A0A1N5V0S8	0.0206235	0.0613158	3.34922	5.22222	G	Ribose 5-phosphate isomerase OS=Cuniculiplasma divulgatum OX=1673428 GN=CPM_1195 PE=4 SV=1	rpiA; ribose 5-phosphate isomerase A [EC:5.3.1.6]		isomerase
CSP5_1855	A0A1N5WKY2	0.0205425	0	0.464852	0.555556	P	Periplasmic substrate-binding protein OS=Cuniculiplasma divulgatum OX=1673428 GN=CPM_1794 PE=4 SV=1		Extracellular substrate-binding protein	Pfam:ABC_transp
CSP5_1654	A0A1N5W460	0.0204404	0.088908	5.07815	13.6667	C	Electron transfer flavoprotein subunit alpha OS=Cuniculiplasma divulgatum OX=1673428 GN=CSP5_1654 PE=4 SV=1	fixB; electron transfer flavoprotein alpha subunit	Electron transfer flavoprotein, alpha subunit	Electron transfer flavoprotein subunit alpha
CSP5_0498	A0A1N5T8E9	0.0196668	0.00613158	8.56591	5.22222	F	Phosphoribosylaminoimidazole carboxylase ATPase subunit OS=Cuniculiplasma divulgatum OX=1673428 GN=CSP5_0498 PE=4 SV=1	purK; 5-(carboxyamino)imidazole ribonucleotide synthase [EC:6.3.4.18]		phosphoribosylaminoimidazole carboxylase ATPase subunit (EC 4.1.1.21)
CSP5_0934	A0A1N5UF02	0.0196129	0.0183948	3.30047	10	O	Cell division ATPase of the AAA+ class_ ESCRT system component OS=Cuniculiplasma divulgatum OX=1673428 GN=CSP5_0934 PE=4 SV=1			AAA domain (Cdc48 subfamily)
CSP5_1657	A0A1N5W6K5	0.0195457	0.110369	2.77983	1.66667	C	Flavin-dependent dehydrogenase OS=Cuniculiplasma divulgatum OX=1673428 GN=CSP5_1657 PE=4 SV=1	fixC; electron transfer flavoprotein-quinone oxidoreductase [EC:1.5.5.-]	Geranylgeranyl reductase, flavoprotein	FAD binding domain
CSP5_0487	A0A1N5T7B4	0.019374	0.137961	2.78587	6.66667	C	Succinate dehydrogenase/fumarate reductase subunit B OS=Cuniculiplasma divulgatum OX=1673428 GN=CSP5_0487 PE=4 SV=1	sdhB; succinate dehydrogenase / fumarate reductase, iron-sulfur subunit [EC:1.3.5.1 1.3.5.4]		succinate dehydrogenase and fumarate reductase iron-sulfur protein
CSP5_1598	A0A1N5W2I2	0.0184719	0.0766448	0.315488	0.333333		Predicted small metal-binding protein OS=Cuniculiplasma divulgatum OX=1673428 GN=CSP5_1598 PE=4 SV=1
CSP5_1038	A0A1N5UNL7	0.0184452	0.0643816	0.579561	2.22222		5_10-methylenetetrahydrofolate reductase OS=Cuniculiplasma divulgatum OX=1673428 GN=CSP5_1038 PE=4 SV=1
CSP5_0725	A0A1N5TYC0	0.0183311	0	9.92415	3	J	Ribosomal RNA small subunit methyltransferase Nep1 OS=Cuniculiplasma divulgatum OX=1673428 GN=nep1 PE=3 SV=1	EMG1; rRNA small subunit pseudouridine methyltransferase Nep1 [EC:2.1.1.260]	rRNA pseudouridine-1189 N-methylase Emg1, Nep1/Mra1 family	Methyltransferase involved in ribosomal biogenesis. Specifically catalyzes the N1-methylation of the pseudouridine corresponding to position 914 in M.jannaschii 16S rRNA (By similarity)
CSP5_1572	A0A1N5W0X5	0.0182811	0.0613158	1.37382	5.11111	J	Protein translation factor SUI1 homolog OS=Cuniculiplasma divulgatum OX=1673428 GN=CPM_1562 PE=3 SV=1	EIF1; translation initiation factor 1	Translation initiation factor 1 (eIF-1/SUI1)	translation initiation factor Sui1
CSP5_0466	A0A1N5T673	0.0181199	0.073579	2.34014	3.88889	S	D-glycero-alpha-D-manno-heptose-7-phosphate kinase OS=Cuniculiplasma divulgatum OX=1673428 GN=CSP5_0466 PE=4 SV=1	hddA; D-glycero-alpha-D-manno-heptose-7-phosphate kinase [EC:2.7.1.168]		GHMP kinases C terminal
CSP5_0390	A0A1N5SY15	0.0180662	0.0275921	2.07061	6.22222	I	Tritrans_polycis-undecaprenyl-diphosphate synthase (geranylgeranyl-diphosphate specific) OS=Cuniculiplasma divulgatum OX=1673428 GN=uppS PE=3 SV=1	uppS; tritrans,polycis-undecaprenyl-diphosphate synthase [geranylgeranyl-diphosphate specific] [EC:2.5.1.89]	Undecaprenyl pyrophosphate synthase	Catalyzes the sequential condensation of isopentenyl diphosphate (IPP) with geranylgeranyl diphosphate (GGPP) to yield (2Z,6Z,10Z,14Z,18Z,22Z,26Z,30E,34E,38E)-undecaprenyl diphosphate (tritrans,heptacis-UPP). It is probably the precursor of glycosyl carrier lipids (By similarity)
CSP5_0501	A0A1N5T8X6	0.0178319	0.015329	3.49893	3.22222	J	Threonylcarbamoyl-AMP synthase OS=Cuniculiplasma divulgatum OX=1673428 GN=CSP5_0501 PE=3 SV=1	tsaC; L-threonylcarbamoyladenylate synthase [EC:2.7.7.87]	tRNA A37 threonylcarbamoyladenosine synthetase subunit TsaC/SUA5/YrdC	Putative GTP-binding controlling metal-binding
CSP5_1172	A0A1N5UYY8	0.0177904	0	0.404959	0	S	Radical SAM superfamily enzyme OS=Cuniculiplasma divulgatum OX=1673428 GN=CSP5_1172 PE=4 SV=1	uncharacterized protein	MiaB family, Radical SAM enzyme	Elp3
CSP5_1651	A0A1N5W3X4	0.0177615	0.0275921	0.741618	2.77778	G	Beta-galactosidase OS=Cuniculiplasma divulgatum OX=1673428 GN=CSP5_1651 PE=3 SV=1		Beta-glucosidase/6-phospho-beta-glucosidase/beta-galactosidase	ec 3.2.1.23
CSP5_0432	A0A1N5T256	0.0177534	0.00613158	7.14403	5.44444	S	7-cyano-7-deazaguanine synthase OS=Cuniculiplasma divulgatum OX=1673428 GN=queC PE=3 SV=1	queC; 7-cyano-7-deazaguanine synthase [EC:6.3.4.20]	7-cyano-7-deazaguanine synthase (queuosine biosynthesis)	Catalyzes the ATP-dependent conversion of 7-carboxy-7- deazaguanine (CDG) to 7-cyano-7-deazaguanine (preQ(0)) (By similarity)
CSP5_0346	A0A1N5STC1	0.0175546	0.00613158	0.888008	3.66667	H	Flavin prenyltransferase UbiX OS=Cuniculiplasma divulgatum OX=1673428 GN=ubiX PE=3 SV=1	ubiX; flavin prenyltransferase [EC:2.5.1.129]	3-polyprenyl-4-hydroxybenzoate decarboxylase	aromatic acid decarboxylase
CSP5_0415	A0A1N5SZX6	0.017448	0.0183948	1.70791	1.33333	M	Glucose-1-phosphate thymidylyltransferase OS=Cuniculiplasma divulgatum OX=1673428 GN=CPM_0387 PE=4 SV=1	E2.7.7.24; glucose-1-phosphate thymidylyltransferase [EC:2.7.7.24]	dTDP-glucose pyrophosphorylase	Nucleotidyl transferase
CSP5_1765	A0A1N5WCR5	0.0172304	0.0613158	3.64484	10.3333	F	Chlorohydrolase OS=Cuniculiplasma divulgatum OX=1673428 GN=CPM_1732 PE=4 SV=1			Amidohydrolase family
CSP5_1396	A0A1N5VIL7	0.0170847	0.107303	2.92818	4	E	Threonine synthase and cysteate synthase OS=Cuniculiplasma divulgatum OX=1673428 GN=CSP5_1396 PE=4 SV=1	thrC; threonine synthase [EC:4.2.3.1]		threonine synthase (EC 4.2.3.1)
CSP5_0465	A0A1N5T593	0.0169206	0.00919738	0.296991	2.44444	L	Replication factor C large subunit OS=Cuniculiplasma divulgatum OX=1673428 GN=CPM_0437 PE=4 SV=1	rfcL; replication factor C large subunit	ATPase of the AAA+ class , CDC48 family	Part of the RFC clamp loader complex which loads the PCNA sliding clamp onto DNA (By similarity)
CSP5_1603	A0A1N5W388	0.0167314	0.00919738	2.60349	1		Uncharacterized protein OS=Cuniculiplasma divulgatum OX=1673428 GN=CSP5_1603 PE=4 SV=1
CSP5_1927	A0A1N5WPH5	0.016704	0.0275921	1.11685	0		Uncharacterized protein OS=Cuniculiplasma divulgatum OX=1673428 GN=CPM_1866 PE=4 SV=1
CSP5_0924	A0A1N5UE75	0.0166199	0.0858422	2.08721	2.33333	I	Isobutyryl-CoA mutase subunit A OS=Cuniculiplasma divulgatum OX=1673428 GN=CSP5_0924 PE=4 SV=1	E5.4.99.2A; methylmalonyl-CoA mutase, N-terminal domain [EC:5.4.99.2]	Methylmalonyl-CoA mutase	Methylmalonyl-CoA mutase
CSP5_0942	A0A1N5UH46	0.0165416	0.015329	5.06867	7.11111	G	Beta-galactosidase OS=Cuniculiplasma divulgatum OX=1673428 GN=CSP5_0942 PE=3 SV=1		Beta-glucosidase/6-phospho-beta-glucosidase/beta-galactosidase	Glycosyl hydrolase family 1
CSP5_0371	A0A1N5SVL2	0.0162873	0.088908	2.33896	3.55556	O	Stomatin OS=Cuniculiplasma divulgatum OX=1673428 GN=CPM_0341 PE=4 SV=1		Membrane protease subunit, stomatin/prohibitin homolog	SPFH domain / Band 7 family
CSP5_0077	A0A1N5S4G9	0.0160879	0.00919738	0.800665	5.55556		Uncharacterized protein OS=Cuniculiplasma divulgatum OX=1673428 GN=CSP5_0077 PE=4 SV=1
CSP5_0643	A0A1N5TP64	0.0159581	0.0122632	3.03511	2.22222	C	Predicted acetamidase/formamidase OS=Cuniculiplasma divulgatum OX=1673428 GN=CSP5_0643 PE=4 SV=1		Acetamidase/formamidase	Acetamidase/Formamidase family
CSP5_0537	A0A1N5TDW2	0.0155173	0.0245263	1.03384	6.11111	H	Aminofutalosine synthase OS=Cuniculiplasma divulgatum OX=1673428 GN=CPM_0509 PE=4 SV=1		FO synthase or thiamine biosynthesis enzyme ThiH	Elp3
CSP5_1605	A0A1N5W0J3	0.015312	0	0.269613	0.444444	S	Uncharacterized protein OS=Cuniculiplasma divulgatum OX=1673428 GN=CSP5_1605 PE=4 SV=1			Pfam:DUF2078
CSP5_1899	A0A1N5WM56	0.0151476	0	10.455	9.77778	J	Diphthamide synthase OS=Cuniculiplasma divulgatum OX=1673428 GN=CPM_1838 PE=4 SV=1	DPH1; 2-(3-amino-3-carboxypropyl)histidine synthase [EC:2.5.1.108]		Putative diphthamide synthesis protein
CSP5_0677	A0A1N5TU36	0.0148485	0.015329	4.89021	5.44444		Uncharacterized protein OS=Cuniculiplasma divulgatum OX=1673428 GN=CSP5_0677 PE=4 SV=1
CSP5_1163	A0A1N5UZ87	0.0146225	0.0245263	5.05085	4.22222	O	Chaperone protein DnaJ OS=Cuniculiplasma divulgatum OX=1673428 GN=dnaJ PE=3 SV=1	dnaJ; molecular chaperone DnaJ	DnaJ-class molecular chaperone	ATP binding to DnaK triggers the release of the substrate protein, thus completing the reaction cycle. Several rounds of ATP-dependent interactions between DnaJ, DnaK and GrpE are required for fully efficient folding. Also involved, together with DnaK and GrpE, in the DNA replication of plasmids through activation of initiation proteins (By similarity)
CSP5_0017	A0A1N5RZG4	0.0144104	0	0.628933	1	S	Ferritin-like domain containing protein OS=Cuniculiplasma divulgatum OX=1673428 GN=CSP5_0017 PE=4 SV=1	VIT; vacuolar iron transporter family protein	Ferritin-like domain	VIT family
CSP5_1955	A0A1N5WR63	0.0143745	0.0398553	1.12784	2.66667		Acyl-CoA synthetase OS=Cuniculiplasma divulgatum OX=1673428 GN=CSP5_1955 PE=4 SV=1		Acyl-CoA synthetase (AMP-forming)/AMP-acid ligase II
CSP5_1292	A0A1N5V907	0.0142739	0	6.16397	10.2222	J	Diphthine synthase OS=Cuniculiplasma divulgatum OX=1673428 GN=CSP5_1292 PE=4 SV=1	dph5; diphthine synthase [EC:2.1.1.98]		S-adenosyl-L-methionine-dependent methyltransferase that catalyzes the trimethylation of the amino group of the modified target histidine residue in translation elongation factor 2 (EF- 2), to form an intermediate called diphthine. The three successive methylation reactions represent the second step of diphthamide biosynthesis (By similarity)
CSP5_0962	A0A1N5UHB6	0.0141379	0	8.69285	6.22222	I	Mevalonate pyrophosphate decarboxylase OS=Cuniculiplasma divulgatum OX=1673428 GN=CSP5_0962 PE=4 SV=1	E4.1.1.110; bisphosphomevalonate decarboxylase [EC:4.1.1.110]		Inherit from arCOG: diphosphomevalonate decarboxylase
CSP5_0367	A0A1N5SV35	0.0135346	0.015329	4.1743	8.77778	J	50S ribosomal protein L21e OS=Cuniculiplasma divulgatum OX=1673428 GN=rpl21e PE=3 SV=1	RP-L21e; large subunit ribosomal protein L21e	Ribosomal protein L21E	50S ribosomal protein L21e
CSP5_0413	A0A1N5SZY9	0.0135096	0.0214605	0.898074	0.666667		Uncharacterized protein OS=Cuniculiplasma divulgatum OX=1673428 GN=CPM_0385 PE=4 SV=1
CSP5_1513	A0A1N5VU37	0.0133962	0.0429211	1.7417	7.55556	H	Porphobilinogen deaminase OS=Cuniculiplasma divulgatum OX=1673428 GN=CSP5_1513 PE=4 SV=1	hemC; hydroxymethylbilane synthase [EC:2.5.1.61]		Tetrapolymerization of the monopyrrole PBG into the hydroxymethylbilane pre-uroporphyrinogen in several discrete steps (By similarity)
CSP5_1984	A0A1N5WTK4	0.0133398	0	0.2874	0.333333	S	Sulfide:quinone oxidoreductase OS=Cuniculiplasma divulgatum OX=1673428 GN=CSP5_1984 PE=4 SV=1	sqr; sulfide:quinone oxidoreductase [EC:1.8.5.4]		fad-dependent pyridine nucleotide-disulfide oxidoreductase
CSP5_1754	A0A1N5WBW4	0.0133284	0	0.51514	0	C	Radical SAM superfamily enzyme OS=Cuniculiplasma divulgatum OX=1673428 GN=CSP5_1754 PE=4 SV=1		Radical SAM superfamily enzyme	Fe-S oxidoreductase
CSP5_0642	A0A1N5TQ97	0.013015	0.015329	1.98544	4		Uncharacterized protein OS=Cuniculiplasma divulgatum OX=1673428 GN=CSP5_0642 PE=4 SV=1		Periplasmic molybdate-binding protein/domain
CSP5_0171	A0A1N5SCW0	0.0128195	0.0122632	3.10201	2.22222	C	Nitroreductase OS=Cuniculiplasma divulgatum OX=1673428 GN=CPM_0664 PE=4 SV=1		Nitroreductase	SagB-type dehydrogenase domain protein
CSP5_0895	A0A1N5UEH3	0.0126997	0.104237	1.11697	0.888889	L	Predicted adenosine-specific kinase OS=Cuniculiplasma divulgatum OX=1673428 GN=CSP5_0895 PE=4 SV=1	uncharacterized protein	Adenosine/AMP kinase	Adenosine specific kinase
CSP5_0200	A0A1N5SF88	0.0125579	0.05825	0.425678	0	J	Methionine aminopeptidase OS=Cuniculiplasma divulgatum OX=1673428 GN=map PE=3 SV=1	map; methionyl aminopeptidase [EC:3.4.11.18]	Methionine aminopeptidase	Removes the N-terminal methionine from nascent proteins (By similarity)
CSP5_1120	A0A1N5UUM0	0.0122978	0.00613158	0.957242	1.11111	S	Multipass membrane protein OS=Cuniculiplasma divulgatum OX=1673428 GN=CSP5_1120 PE=4 SV=1			Inherit from COG: integral membrane protein
CSP5_0790	A0A1N5U327	0.0121821	0.0398553	0.256756	0.444444	S	Uncharacterized protein OS=Cuniculiplasma divulgatum OX=1673428 GN=CPM_0786 PE=4 SV=1	uncharacterized protein	Uncharacterized protein	Uncharacterized ArCR, COG1888
CSP5_0600	A0A1N5TL00	0.0112266	0.00919738	1.80085	1.55556	S	CopG family transcriptional regulator OS=Cuniculiplasma divulgatum OX=1673428 GN=CPM_0593 PE=4 SV=1			NA
CSP5_0893	A0A1N5UDV1	0.0109259	0.015329	0.209297	1.66667	V	ABC transporter ATPase OS=Cuniculiplasma divulgatum OX=1673428 GN=CPM_0890 PE=4 SV=1	ABC-2.A; ABC-2 type transport system ATP-binding protein		ABC transporter
CSP5_1944	A0A1N5WQQ2	0.0108604	0.0459869	1.3558	1.44444	G	1_4-alpha-glucan branching enzyme GlgB OS=Cuniculiplasma divulgatum OX=1673428 GN=glgB PE=3 SV=1	GBE1; 1,4-alpha-glucan branching enzyme [EC:2.4.1.18]	1,4-alpha-glucan branching enzyme	Catalyzes the formation of the alpha-1,6-glucosidic linkages in glycogen by scission of a 1,4-alpha-linked oligosaccharide from growing alpha-1,4-glucan chains and the subsequent attachment of the oligosaccharide to the alpha-1,6 position (By similarity)
CSP5_1315	A0A1N5VDR6	0.0105814	0.0674474	1.09283	0.888889	K	XRE family transcriptional regulator OS=Cuniculiplasma divulgatum OX=1673428 GN=CSP5_1315 PE=4 SV=1	MBF1; putative transcription factor	Ribosome-binding protein aMBF1, translation factor, contains Zn-ribbon and HTH domains	transcription factor
CSP5_1684	A0A1N5W6B6	0.0105683	0.0674474	0.518346	2.33333	V	LD-carboxypeptidase OS=Cuniculiplasma divulgatum OX=1673428 GN=CSP5_1684 PE=4 SV=1	ldcA; muramoyltetrapeptide carboxypeptidase [EC:3.4.17.13]	Muramoyltetrapeptide carboxypeptidase LdcA	LD-carboxypeptidase
CSP5_1535	A0A1N5VY82	0.0104079	0.0766448	3.15767	2.55556	S	ATP-grasp superfamily enzyme OS=Cuniculiplasma divulgatum OX=1673428 GN=CSP5_1535 PE=4 SV=1	uncharacterized protein	20S proteasome assembly factor, ATP-grasp superfamily enzyme	PAC2 family
CSP5_1414	A0A1N5VKY9	0.0103296	0.00613158	1.50235	1		Uncharacterized protein OS=Cuniculiplasma divulgatum OX=1673428 GN=CSP5_1414 PE=4 SV=1
CSP5_0748	A0A1N5U013	0.0102361	0.0367895	0.345591	0.222222	S	Cell surface protein OS=Cuniculiplasma divulgatum OX=1673428 GN=CPM_0744 PE=4 SV=1			NA
CSP5_1256	A0A1N5V7H3	0.0102275	0.015329	2.52224	5.44444	S	Chlorite dismutase OS=Cuniculiplasma divulgatum OX=1673428 GN=CSP5_1256 PE=4 SV=1			Chlorite dismutase
CSP5_1516	A0A1N5VU31	0.010227	0.00919738	5.31129	7.44444	S	Predicted RNA-binding protein with KH domains OS=Cuniculiplasma divulgatum OX=1673428 GN=CPM_1510 PE=4 SV=1	KRR1; ribosomal RNA assembly protein	rRNA processing protein Krr1/Pno1, contains KH domain	RNA-processing protein
CSP5_1776	A0A1N5WDS6	0.010052	0.073579	3.97394	1.22222	S	Predicted metal-binding protein OS=Cuniculiplasma divulgatum OX=1673428 GN=CSP5_1776 PE=4 SV=1		Halocin C8 family bacteriocin	NA
CSP5_0879	A0A1N5UBF4	0.010025	0	2.92096	8.77778	L	Modification methylase OS=Cuniculiplasma divulgatum OX=1673428 GN=CSP5_0879 PE=3 SV=1		DNA modification methylase	DNA methylase
CSP5_0392	A0A1N5SY73	0.0100071	0	0.0285804	1.88889	L	ATP-dependent DNA helicase Hel308 OS=Cuniculiplasma divulgatum OX=1673428 GN=hel308 PE=3 SV=1	helS; helicase [EC:3.6.4.-]		ski2-like helicase
CSP5_0490	A0A1N5T7G8	0.00977971	0.0306579	2.40675	5.66667		Uncharacterized protein OS=Cuniculiplasma divulgatum OX=1673428 GN=CSP5_0490 PE=4 SV=1
CSP5_1514	A0A1N5VTZ9	0.00959409	0.0122632	15.2101	19.3333	H	Uroporphyrinogen-III synthase OS=Cuniculiplasma divulgatum OX=1673428 GN=CPM_1508 PE=4 SV=1	hemD; uroporphyrinogen-III synthase [EC:4.2.1.75]		uroporphyrinogen-III synthase (EC 4.2.1.75)
[truncated: 40 more rows]

## Sheet: LEGEND
Table S2. Analysis of protein amount found in Control and Cold samples according the total amount of fmols (fmol percentage) and peptides (peptides count percentage). Sheet 1, “ProteinAmount_COGs”, shows the general amount of proteins regarding general functional categories; while Sheets 2 and 3 shows all identified proteins and the amount found on Cold and Control samples, respectively.
