# Supplementary material for: Proteome Cold-Shock Response in the Extremely Acidophilic Archaeon, Cuniculiplasma divulgatum
Source: Microorganisms. 2020 May 19;8(5):759. doi: 10.3390/microorganisms8050759 (PMC7285479; doi:10.3390/microorganisms8050759)
Supplement: Supplementary file 1 [file microorganisms-08-00759-s001.zip › Supp/Table_S1.12MAY2020.xlsx]

## Sheet: CDiv_July_24_HDMSe_Sept_2018_37
Locus_name	Accession	Peptide count	Unique peptides	Confidence score	Anova (p)	- log10 Anova (p)	q Value	Max fold change	Log2 Max fold change	Power	Highest mean condition	Lowest mean condition	Description	July_24_S1__01	July_24_S1_02	July_24_S1_03	July_24_S2_01	July_24_S2_02	July_24_S2_03	July_24_S3_01	July_24_S3_02	July_24_S3_03	July_24_S1cold_01	July_24_S1cold_02	July_24_S1cold_03	July_24_S2cold_01	July_24_S2cold_02	July_24_S2cold_03	July_24_S3cold_01	July_24_S3cold_02	July_24_S3cold_03	July_24_S1__01	July_24_S1_02	July_24_S1_03	July_24_S2_01	July_24_S2_02	July_24_S2_03	July_24_S3_01	July_24_S3_02	July_24_S3_03	July_24_S1cold_01	July_24_S1cold_02	July_24_S1cold_03	July_24_S2cold_01	July_24_S2cold_02	July_24_S2cold_03	July_24_S3cold_01	July_24_S3cold_02	July_24_S3cold_03
	P00489	212	150	1043.14	0.152105	0.817855	0.255679	1.08329	0.11542	0.292977	Cold Shock	Control	Glycogen phosphorylase_ muscle form OS=Oryctolagus cuniculus OX=9986 GN=PYGM PE=1 SV=3	48.7154	59.1676	48.5534	45.5462	45.1459	48.3348	42.3775	40.1144	54.0538	51.7051	60.7066	57.5584	56.8907	50.2494	53.9543	46.2131	46.0851	44.6283	335526	291366	252531	346509	286736	243866	347413	279861	230463	293263	252098	218967	324183	232017	207264	347346	275894	223366
CSP5_0468	A0A1N5T5J7	88	56	503.697	0.00380765	2.41934	0.0397471	1.13198	0.178855	0.88734	Cold Shock	Control	Thermosome subunit beta OS=Cuniculiplasma divulgatum OX=1673428 GN=CSP5_0468 PE=3 SV=1	49.9498	53.2456	48.6169	42.9022	39.5742	44.4901	46.1151	45.742	56.8104	51.9386	57.2441	54.1276	54.7368	52.4393	52.9001	54.1959	52.8481	53.4321	344028	262204	252862	326393	251349	224468	378054	319122	242216	294587	237719	205916	311910	242129	203215	407346	316381	267430
CSP5_1360	A0A1N5VEY8	88	56	492.167	0.0795222	1.09951	0.183106	1.07158	0.0997355	0.420905	Cold Shock	Control	Thermosome subunit alpha OS=Cuniculiplasma divulgatum OX=1673428 GN=CPM_1359 PE=3 SV=1	44.8166	46.519	45.7039	39.4457	34.4107	39.9939	38.4595	40.2274	46.5198	41.2584	42.4433	45.6407	43.6223	45.2704	44.163	44.8747	49.2881	46.4552	308674	229079	237711	300097	218553	201783	315292	280649	198341	234011	176255	173630	248575	209028	169651	337286	295069	232510
CSP5_1399	A0A1N5VKZ6	76	48	347.078	0.478943	0.319716	0.454722	1.05301	0.0745257	0.104804	Cold Shock	Control	Elongation factor 1-alpha OS=Cuniculiplasma divulgatum OX=1673428 GN=tuf PE=3 SV=1	41.6633	56.3887	48.8536	21.8841	29.4041	30.6719	37.475	38.5094	47.019	28.9218	42.4398	41.7118	40.6791	40.2857	38.6635	46.9168	47.7693	43.1356	286955	277681	254093	166491	186755	154750	307222	268663	200470	164039	176241	158683	231804	186012	148525	352635	285976	215896
CSP5_1203	A0A1N5V2F4	73	55	286.032	0.00044437	3.35225	0.0121647	1.16684	0.222606	0.98485	Cold Shock	Control	Glutamate dehydrogenase OS=Cuniculiplasma divulgatum OX=1673428 GN=CPM_1207 PE=3 SV=1	63.3466	58.4407	63.1552	58.3961	50.1143	54.1005	50.1472	52.4249	57.9584	70.1224	63.3685	71.3255	60.0523	64.259	62.1558	65.8163	66.7989	68.9537	436299	287787	328477	444268	318293	272956	411109	365746	247111	397723	263152	271341	342199	296704	238771	494687	399899	345116
CSP5_0006	A0A1N5RYP3	71	47	402.252	0.000433687	3.36282	0.0121647	1.29063	0.368074	0.985262	Cold Shock	Control	S-adenosylmethionine synthetase OS=Cuniculiplasma divulgatum OX=1673428 GN=CPM_0006 PE=4 SV=1	22.4236	28.1323	24.783	15.4209	20.4606	24.0766	20.5093	20.8149	26.5297	28.483	28.4616	29.5076	29.5801	27.1877	30.5334	29.5398	30.0273	28.8719	154442	138535	128899	117320	129952	121475	168136	145217	113112	161551	118193	112255	168558	125534	117294	222027	179762	144505
CSP5_1522	A0A1N5VUX4	71	37	485.306	0.0537769	1.2694	0.156003	1.18417	0.243881	0.498587	Control	Cold Shock	DNA-directed RNA polymerase subunit beta OS=Cuniculiplasma divulgatum OX=1673428 GN=CSP5_1522 PE=3 SV=1	5.41126	8.72863	7.20978	7.42924	7.39935	7.62061	7.51417	6.29884	7.58984	4.96711	7.1134	4.8842	4.93526	5.02928	4.8588	8.0874	7.57804	7.60748	37270	42983.4	37498.9	56520.6	46995.7	38448.6	61601.5	43944.3	32360	28172.6	29540	18580.8	28122.8	23221.8	18665	60786.3	45366.8	38075.7
CSP5_1275	A0A1N5V7N9	64	22	342.784	0.343046	0.464647	0.383669	1.3	0.378516	0.151036	Cold Shock	Control	Lhr-like helicase OS=Cuniculiplasma divulgatum OX=1673428 GN=CSP5_1275 PE=4 SV=1	0.426107	2.6429	2.01215	0.62939	4.49674	3.68946	3.02906	2.71098	2.17082	4.00939	4.37999	0.867249	4.90959	4.43525	3.917	1.37547	2.32018	2.13586	2934.81	13014.7	10465.4	4788.3	28560.3	18614.6	24832.3	18913.3	9255.48	22740.6	18188.9	3299.24	27976.6	20478.9	15047.1	10338.3	13890	10690.1
CSP5_0309	A0A1N5SQ32	63	33	414.394	0.107694	0.967809	0.218999	1.08924	0.123318	0.360429	Control	Cold Shock	Tricorn protease OS=Cuniculiplasma divulgatum OX=1673428 GN=CSP5_0309 PE=3 SV=1	3.99826	5.14662	4.1704	4.10025	3.77935	4.07847	3.79844	3.51996	4.63997	3.62216	4.09806	3.3866	3.62384	3.34769	3.67024	4.33184	4.20209	3.89897	27537.9	25344.1	21690.7	31194.1	24003.9	20577.3	31139.8	24557.3	19783	20544.3	17018.1	12883.5	20649.9	15457.3	14099.2	32558.8	25156.3	19514.5
CSP5_1397	A0A1N5VJN9	63	38	490.978	0.769079	0.114029	0.589371	1.01378	0.0197427	0.0591019	Cold Shock	Control	Elongation factor 2 OS=Cuniculiplasma divulgatum OX=1673428 GN=fusA PE=3 SV=1	17.9551	16.844	17.5064	16.4931	14.8732	15.7524	15.672	15.4262	18.7426	14.0643	16.9429	17.6435	15.4452	17.0286	15.249	17.8949	18.1716	18.8816	123666	82947.1	91052.6	125477	94464.8	79476.6	128479	107622	79910.6	79770.5	70359.4	67120.7	88012.5	78626.4	58578.9	134501	108787	94503.1
CSP5_1521	A0A1N5VUE4	60	30	444.211	0.0504821	1.29686	0.149851	1.26554	0.339754	0.510962	Control	Cold Shock	DNA-directed RNA polymerase subunit OS=Cuniculiplasma divulgatum OX=1673428 GN=CSP5_1521 PE=3 SV=1	5.58603	6.91744	6.36432	6.31862	5.77194	6.01108	5.28876	5.16172	6.63572	3.09551	4.53287	4.46668	2.72677	2.89533	2.90769	7.35547	7.11044	7.62268	38473.7	34064.3	33101.5	48071.1	36659.5	30328	43357.5	36011.1	28292	17557.2	18823.8	16992.4	15538.1	13368.6	11169.8	55285	42567.5	38151.8
CSP5_1162	A0A1N5UXW8	59	33	371.182	0.923726	0.0344567	0.639558	1.02074	0.029615	0.0509611	Cold Shock	Control	Chaperone protein DnaK OS=Cuniculiplasma divulgatum OX=1673428 GN=dnaK PE=3 SV=1	14.006	19.3087	15.4309	13.1531	13.2781	13.8655	15.1139	13.8132	18.922	8.34968	18.527	17.5509	17.1916	15.0674	16.8932	15.5759	15.545	15.0297	96466.3	95083.8	80257.6	100067	84333.4	69956.6	123904	96368.4	80675.7	47358	76937.7	66768.5	97963.6	69570.9	64894.9	117071	93061.7	75224.2
CSP5_0824	A0A1N5U6E7	58	22	296.5	0.00371892	2.42958	0.0397471	1.16646	0.222131	0.889325	Control	Cold Shock	Chromosome partition protein Smc OS=Cuniculiplasma divulgatum OX=1673428 GN=smc PE=3 SV=1	2.36772	2.42266	2.72612	2.36244	1.85331	2.39436	2.23702	2.68603	2.38778	2.03507	2.17959	2.36786	2.00429	1.86633	2.02098	1.98549	2.05802	1.86066	16307.6	11930.2	14178.8	17973.1	11771	12080.4	18339.2	18739.3	10180.5	11542.6	9051.24	9007.99	11421.1	8617.44	7763.55	14923.3	12320.6	9312.65
CSP5_1374	A0A1N5VHI1	56	39	398.82	0.00280471	2.55211	0.0345507	1.21406	0.27984	0.911136	Cold Shock	Control	CDC48 family ATPase of the AAA+ class OS=Cuniculiplasma divulgatum OX=1673428 GN=CPM_1373 PE=4 SV=1	12.0094	10.223	12.4386	9.56478	10.6457	9.93614	9.40153	10.5271	10.71	14.2391	12.0468	10.8025	11.7679	14.2477	10.4242	13.4589	13.9724	14.93	82714.6	50342.5	64694.3	72767.4	67614.2	50131.3	77074.2	73442.8	45663.1	80762.1	50027.1	41095.7	67057.9	65786	40044.4	101159	83647.7	74725.3
CSP5_2009	A0A1N5WV52	54	29	393.081	0.211196	0.675314	0.306984	1.08156	0.113114	0.231933	Cold Shock	Control	Vitamin B12-dependent ribonucleotide reductase OS=Cuniculiplasma divulgatum OX=1673428 GN=CPM_1941 PE=3 SV=1	13.7275	16.1105	14.7696	12.8738	12.7005	12.5756	11.2827	10.9348	14.6558	15.0499	15.3071	14.2624	16.3537	15.9647	15.9542	12.1151	11.6871	12.6938	94548.1	79334.9	76818.4	97941.8	80665.3	63448.3	92495.9	76287.4	62486.3	85360.4	63566	54257.8	93189.4	73714.2	61287.8	91059.1	69966.3	63533.1
CSP5_0502	A0A1N5T8T2	53	29	359.206	0.00494934	2.30545	0.0443419	1.24318	0.314031	0.863505	Cold Shock	Control	Aminopeptidase OS=Cuniculiplasma divulgatum OX=1673428 GN=CSP5_0502 PE=3 SV=1	6.30833	6.53297	6.34533	4.04904	5.71786	5.9048	5.59217	6.21391	5.21768	8.10963	7.03943	5.50024	7.17573	8.07211	5.85127	7.82174	7.59192	7.33655	43448.5	32171.1	33002.7	30804.5	36316	29791.8	45844.9	43351.7	22246.1	45996.5	29232.8	20924.4	40889.9	37271.5	22477.5	58789.6	45449.9	36719.7
CSP5_1792	A0A1N5WEL5	53	25	389.723	0.0692526	1.15956	0.175899	1.16014	0.214301	0.448512	Control	Cold Shock	Type III restriction-modification system subunit M OS=Cuniculiplasma divulgatum OX=1673428 GN=CSP5_1792 PE=4 SV=1	5.28031	4.93888	5.81995	4.55641	3.39974	4.33179	4.52251	5.06803	5.21328	3.55023	3.60573	3.74062	3.73204	3.37638	3.78106	5.07334	5.36455	4.95335	36368	24321.1	30270.2	34664.5	21592.9	21855.4	37075.7	35357.5	22227.3	20136.3	14973.6	14230.3	21266.5	15589.8	14524.9	38132.1	32115.5	24791.7
CSP5_0284	A0A1N5SMJ9	50	29	374.718	0.0155183	1.80915	0.0864374	1.15993	0.214034	0.71999	Cold Shock	Control	2-oxoacid ferredoxin oxidoreductase subunit gamma-alpha OS=Cuniculiplasma divulgatum OX=1673428 GN=CSP5_0284 PE=4 SV=1	18.9505	23.4725	23.8035	17.4093	16.0612	18.7074	18.1827	20.969	26.4127	23.9797	23.3449	26.3207	21.083	23.0019	23.2303	24.0182	25.0386	23.3732	130522	115588	123805	132447	102010	94385.3	149063	146291	112613	136009	96944.8	100131	120138	106207	89238.8	180525	149896	116984
CSP5_2000	A0A1N5WUX8	49	23	328.465	0.149758	0.824609	0.255679	1.13201	0.178886	0.295958	Cold Shock	Control	Aminopeptidase OS=Cuniculiplasma divulgatum OX=1673428 GN=CSP5_2000 PE=3 SV=1	8.15658	11.0711	9.42175	4.05043	7.96347	8.84752	9.242	8.68647	9.70066	8.41128	10.8743	9.48399	9.02584	10.2721	10.8145	9.78504	9.88331	8.77279	56178.3	54518.7	49003.5	30815.1	50578.6	44638.8	75766.3	60601.7	41359.6	47707.4	45158.1	36079.6	51432.4	47429.4	41543.8	73546	59167.6	43908.2
CSP5_0254	A0A1N5SJK6	46	31	309.761	0.00759749	2.11933	0.0584951	1.2862	0.363116	0.817336	Cold Shock	Control	2-oxoacid dehydrogenase multienzyme complex_ dihydrolipoyl acyltransferase (E2) component OS=Cuniculiplasma divulgatum OX=1673428 GN=CSP5_0254 PE=4 SV=1	13.4391	22.1654	18.3449	9.63999	18.583	22.3741	16.2699	15.79	19.8165	22.9495	24.184	22.8986	23.7188	21.3346	23.5207	21.0506	21.6581	19.8763	92561.6	109151	95413.7	73339.6	118027	112885	133381	110160	84489.5	130166	100429	87112.3	135158	98508.5	90354.3	158220	129659	99481.6
CSP5_1326	A0A1N5VD32	45	23	324.077	0.0271872	1.56563	0.112552	1.13373	0.181072	0.626862	Control	Cold Shock	Molybdenum cofactor biosynthesis protein A OS=Cuniculiplasma divulgatum OX=1673428 GN=CPM_1325 PE=4 SV=1	5.71949	7.27104	6.91364	7.58014	6.73455	6.85107	6.62595	6.30106	7.89196	4.32482	6.34737	6.22611	6.26859	6.41816	6.28178	6.29368	6.20872	6.21971	39392.9	35805.6	35958.6	57668.5	42773.3	34566	54319.8	43959.8	33648.1	24529.7	26358.9	23685.8	35720.7	29634.6	24131.4	47304.4	37169.2	31129.9
CSP5_1609	A0A1N5W2F0	45	17	287.919	0.934184	0.0295674	0.640225	1.00718	0.0103175	0.0507149	Control	Cold Shock	Aminopeptidase OS=Cuniculiplasma divulgatum OX=1673428 GN=CSP5_1609 PE=3 SV=1	1.58262	3.24091	2.94679	2.00841	2.41816	2.81911	2.55359	2.46023	2.76092	2.32995	2.76644	2.67566	2.74944	2.58328	2.65841	2.33205	2.29303	2.24009	10900.3	15959.6	15326.6	15279.7	15358.5	14223.4	20934.4	17164	11771.4	13215.1	11488.3	10178.9	15667.3	11927.8	10212.2	17528.1	13727.5	11211.8
CSP5_1379	A0A1N5VI61	44	24	302.108	0.226408	0.645109	0.313379	1.13521	0.182961	0.219551	Cold Shock	Control	2-oxoglutarate ferredoxin oxidoreductase subunit alpha OS=Cuniculiplasma divulgatum OX=1673428 GN=CPM_1378 PE=4 SV=1	9.05514	14.9597	13.613	5.4187	6.75732	7.20233	11.9762	11.6663	13.6324	8.30926	12.332	12.4225	11.8027	10.1596	10.6868	14.0563	14.5569	12.7031	62367.1	73668	70802.9	41224.7	42918	36338.3	98181.8	81390.4	58122.9	47128.8	51211.6	47258.6	67255.7	46909.9	41053.1	105649	87146.5	63579.3
CSP5_1439	A0A1N5VN19	44	18	277.46	0.379662	0.420602	0.406781	1.05952	0.0834132	0.136026	Control	Cold Shock	Type I restriction-modification system subunit R OS=Cuniculiplasma divulgatum OX=1673428 GN=CSP5_1439 PE=4 SV=1	7.25431	7.88376	6.92385	5.52933	5.18969	6.70077	6.46445	5.83697	7.47623	6.36996	6.44568	6.40186	6.17286	4.81965	6.05342	6.64271	7.20088	5.82327	49964	38822.9	36011.7	42066.3	32961.4	33807.7	52995.8	40722	31875.6	36129.4	26767.1	24354.4	35175.1	22253.8	23254.1	49927.8	43108.9	29145.7
CSP5_1323	A0A1N5VD11	43	19	213.752	0.128101	0.892446	0.238506	1.14424	0.194387	0.326234	Cold Shock	Control	Oligosaccharyltransferase AglB OS=Cuniculiplasma divulgatum OX=1673428 GN=CSP5_1323 PE=4 SV=1	2.16073	2.33998	2.03238	3.85199	2.18145	2.44226	2.61102	1.90819	2.7185	3.12686	2.94735	3.14221	3.37077	2.61099	3.2456	2.62817	2.07781	2.30553	14882	11523	10570.6	29305.4	13855.1	12322.1	21405.2	13312.6	11590.6	17735	12239.5	11953.8	19207.8	12055.8	12467.9	19753.8	12439	11539.3
CSP5_1174	A0A1N5V1Q6	42	23	286.331	0.0994804	1.00226	0.212204	1.1987	0.261467	0.376194	Cold Shock	Control	Isoleucine--tRNA ligase OS=Cuniculiplasma divulgatum OX=1673428 GN=ileS PE=3 SV=1	1.65207	4.23226	3.50752	1.40879	3.39966	3.34673	3.22487	3.11924	3.85485	3.52065	4.54696	3.48989	4.06363	3.89648	3.89177	3.3321	3.28497	3.2326	11378.6	20841.4	18243	10717.9	21592.4	16885.4	26437.6	21761.6	16435.5	19968.5	18882.3	13276.5	23156	17991.3	14950.2	25044.6	19665.8	16179.3
CSP5_1793	A0A1N5WEP3	42	17	236.244	0.109732	0.959665	0.219801	1.2057	0.26987	0.356712	Cold Shock	Control	Type III restriction-modification system subunit M OS=Cuniculiplasma divulgatum OX=1673428 GN=CSP5_1793 PE=4 SV=1	7.11196	7.60527	6.1951	1.7658	5.80946	5.64569	6.16796	5.90567	7.84951	7.95962	7.61792	7.40801	6.96839	6.82252	7.59842	7.23082	6.66294	6.90714	48983.5	37451.5	32221.4	13433.9	36897.8	28484.5	50565.2	41201.3	33467.1	45145.7	31635.1	28182	39708.4	31501.7	29189.2	54348.1	39888.4	34570.5
CSP5_0308	A0A1N5SPI5	42	31	343.959	0.152507	0.816711	0.255679	1.05338	0.0750259	0.292473	Cold Shock	Control	Aconitate hydratase OS=Cuniculiplasma divulgatum OX=1673428 GN=CSP5_0308 PE=4 SV=1	8.12266	8.51899	9.22806	6.76693	7.05106	7.65317	7.71864	7.46666	8.4235	7.81405	8.3315	8.08073	9.35843	8.09452	8.04662	8.33914	8.25963	8.41236	55944.7	41951.1	47996.1	51481.8	44783.6	38612.9	63277.8	52091.7	35914.4	44320	34598.4	30741.2	53327.6	37375	30910.9	62678.4	49447.2	42104.2
CSP5_1317	A0A1N5VDR1	42	11	197.9	0.349799	0.456182	0.385603	1.05419	0.0761302	0.148092	Control	Cold Shock	TPR repeats containing protein OS=Cuniculiplasma divulgatum OX=1673428 GN=CSP5_1317 PE=4 SV=1	1.77563	1.64557	1.49452	1.44292	1.39593	1.50226	1.57823	1.38902	1.75689	1.39724	1.19197	1.17701	1.51968	1.38012	1.39703	1.80238	1.74037	1.65653	12229.6	8103.49	7773.16	10977.5	8865.98	7579.43	12938.4	9690.56	7490.68	7924.93	4949.93	4477.65	8659.69	6372.46	5366.65	13547	10418.9	8290.99
CSP5_0664	A0A1N5TRT7	40	23	317.384	0.0419854	1.3769	0.136602	1.17017	0.226718	0.546574	Cold Shock	Control	FeS assembly protein SufD OS=Cuniculiplasma divulgatum OX=1673428 GN=CPM_0642 PE=4 SV=1	5.2444	7.23391	5.92763	4.19705	6.17399	5.7292	7.02164	6.0045	6.78565	7.51838	6.61179	6.10562	6.55282	6.4644	6.17759	9.55796	7.34693	7.22576	36120.7	35622.8	30830.2	31930.5	39213	28905.9	57563.8	41890.8	28931.2	42643	27456.9	23227.4	37340.3	29848.2	23731.1	71839.3	43983.2	36165.2
CSP5_1738	A0A1N5WAV5	40	18	242.983	0.0847074	1.07208	0.188868	1.17095	0.227679	0.408279	Cold Shock	Control	Glutamyl-tRNA(Gln) amidotransferase subunit E OS=Cuniculiplasma divulgatum OX=1673428 GN=gatE PE=3 SV=1	4.55594	5.01112	4.34949	6.94887	7.37832	8.4986	6.64231	5.6396	6.51802	8.49131	8.0966	6.63169	8.6847	7.78409	6.98081	6.6547	6.33318	5.38015	31379	24676.9	22622.2	52866	46862.1	42878.4	54453.9	39345.1	27790.2	48161.3	33622.9	25228.7	49488.5	35941.6	26816.7	50017.9	37914.3	26927.8
CSP5_0547	A0A1N5TF93	40	14	247.996	0.536446	0.270474	0.480774	1.04671	0.0658584	0.0913951	Cold Shock	Control	Pyruvate phosphate dikinase OS=Cuniculiplasma divulgatum OX=1673428 GN=CPM_0519 PE=4 SV=1	1.58514	2.47625	1.9369	1.58298	2.63293	2.41702	2.03398	1.78694	2.17963	2.50425	2.43545	1.99411	2.50762	2.36366	2.23797	1.9089	1.90455	1.64551	10917.6	12194.1	10074	12043	16722.6	12194.7	16674.7	12466.7	9293.05	14203.7	10113.7	7586.12	14289.3	10913.8	8597.11	14347.6	11401.8	8235.86
CSP5_0667	A0A1N5TSD1	40	10	178.25	0.735929	0.133164	0.582072	1.0392	0.0554728	0.0620411	Cold Shock	Control	DNA double-strand break repair Rad50 ATPase OS=Cuniculiplasma divulgatum OX=1673428 GN=rad50 PE=3 SV=1	3.49237	1.80112	2.40351	1.86816	1.80233	1.36924	2.32517	2.12284	1.88753	2.66033	2.0162	1.68015	1.70733	2.02645	1.43617	2.89947	2.68213	2.71168	24053.7	8869.47	12500.9	14212.7	11447.2	6908.29	19061.9	14810.1	8047.66	15088.9	8372.72	6391.72	9728.95	9356.75	5517.02	21792.9	16056.9	13572.1
CSP5_1131	A0A1N5UWI3	39	23	249.295	0.782393	0.106575	0.595165	1.03115	0.044256	0.058049	Cold Shock	Control	Predicted metal-dependent RNase OS=Cuniculiplasma divulgatum OX=1673428 GN=CPM_1135 PE=4 SV=1	7.8608	4.30213	3.47928	5.72929	5.48366	5.37272	5.62143	3.84436	4.0097	6.18788	5.65691	4.65933	7.35109	5.43775	6.26123	4.1774	3.91657	3.47893	54141.2	21185.5	18096.1	43587.5	34828.5	27107.3	46084.7	26820.4	17095.7	35096.6	23491.6	17725.3	41889.1	25107.8	24052.4	31398.1	23447	17412.2
CSP5_0326	A0A1N5SRG0	38	24	243.476	0.333972	0.47629	0.379184	1.10952	0.149933	0.15513	Cold Shock	Control	Digeranylgeranylglycerophospholipid reductase OS=Cuniculiplasma divulgatum OX=1673428 GN=CSP5_0326 PE=4 SV=1	8.4376	10.7175	10.5358	5.07249	6.34828	8.22598	8.86887	8.82244	8.82358	8.51975	9.35772	12.2853	8.56781	7.36821	7.41186	13.4569	9.39844	7.79373	58113.8	52777.3	54797.7	38590.8	40320	41503	72707.4	61550.3	37620.1	48322.6	38860	46736.4	48822.4	34021.3	28472.5	101144	56264.9	39007.9
CSP5_0038	A0A1N5S1F9	37	21	269.238	0.0265053	1.57667	0.111629	1.18964	0.25053	0.631359	Control	Cold Shock	V-type ATP synthase alpha chain OS=Cuniculiplasma divulgatum OX=1673428 GN=atpA PE=3 SV=1	4.23065	6.24967	5.71542	4.99967	5.86834	6.53392	5.44592	5.58356	6.6701	4.11843	6.44555	5.74732	3.91874	4.24807	5.15607	4.65944	4.57194	4.25426	29138.5	30776	29726.5	38036.7	37271.8	32965.9	44645.9	38954.1	28438.6	23359	26766.6	21864.3	22330.4	19614.7	19807	35021.2	27370.4	21292.8
CSP5_0149	A0A1N5SAY5	37	20	231.41	0.0870626	1.06017	0.189825	1.09813	0.135046	0.402798	Cold Shock	Control	Metalloendopeptidase OS=Cuniculiplasma divulgatum OX=1673428 GN=CSP5_0149 PE=4 SV=1	6.42392	6.08485	6.69091	6.22934	5.27028	5.13665	5.71827	5.68984	6.73051	5.23743	6.28201	6.29795	7.1888	7.96484	6.77395	6.27189	6.37342	6.88068	44244.6	29964.3	34800.1	47391.9	33473.2	25916.2	46878.6	39695.6	28696.2	29705.9	26087.5	23959.1	40964.3	36776.2	26022	47140.6	38155.2	34438.1
CSP5_1304	A0A1N5VA40	36	20	275.727	0.0556917	1.25421	0.157346	1.09574	0.131904	0.491709	Cold Shock	Control	Lactaldehyde dehydrogenase/glycolaldehyde dehydrogenase OS=Cuniculiplasma divulgatum OX=1673428 GN=CSP5_1304 PE=3 SV=1	13.7625	18.0902	14.348	13.3054	12.4313	12.8777	12.8721	12.5585	16.6514	15.2766	17.1044	15.3695	15.8341	15.1406	16.3123	15.0393	14.3715	14.5977	94789.3	89083.9	74625.3	101225	78955.1	64972.3	105526	87615.4	70994.7	86646.3	71029.8	58469.8	90228.2	69909	62663.4	113038	86036.7	73062.3
CSP5_0003	A0A1N5RYF4	36	21	249.831	0.33256	0.47813	0.379184	1.23568	0.305308	0.155781	Control	Cold Shock	Tricorn protease OS=Cuniculiplasma divulgatum OX=1673428 GN=CSP5_0003 PE=3 SV=1	4.87038	6.85975	5.94165	15.7121	5.215	6.12482	4.18268	4.80904	5.28714	5.77643	5.86834	6.1571	5.39164	4.67628	5.63396	4.71862	5.00504	4.52153	33544.6	33780.3	30903.2	119535	33122.2	30901.9	34289.8	33550.6	22542.2	32763	24369.6	23423.2	30723.5	21591.8	21642.8	35466	29963.3	22630.4
CSP5_1525	A0A1N5VUR5	35	14	213.559	0.00916105	2.03805	0.0644876	1.3027	0.38151	0.794286	Cold Shock	Control	Metalloendopeptidase OS=Cuniculiplasma divulgatum OX=1673428 GN=CSP5_1525 PE=4 SV=1	3.95725	4.39024	3.58649	1.88082	3.61479	4.33048	3.59161	3.15463	4.40345	4.48879	5.23138	5.37012	5.06225	5.07772	5.35858	4.22831	4.25214	3.80243	27255.5	21619.4	18653.7	14309	22958.7	21848.8	29444.2	22008.5	18774.5	25459.7	21724.5	20429.4	28846.5	23445.4	20584.9	31780.7	25455.9	19031.3
CSP5_0340	A0A1N5SSI7	35	22	232.603	0.0158558	1.79981	0.0864374	1.15766	0.211213	0.716672	Control	Cold Shock	PepT family ABC transporter ATPase OS=Cuniculiplasma divulgatum OX=1673428 GN=CSP5_0340 PE=4 SV=1	3.83865	4.26417	4.4708	3.31939	4.4622	4.89939	3.624	3.65671	3.86752	2.809	3.55921	3.7257	3.20084	3.77488	3.54657	3.82815	3.69326	3.30754	26438.7	20998.5	23253.1	25253.5	28340.9	24719.1	29709.7	25511.3	16489.5	15932.2	14780.4	14173.5	18239.5	17429.8	13624.1	28773.1	22110.1	16554.4
CSP5_0001	A0A1N5RXP3	35	10	181.605	0.046266	1.33474	0.142486	1.12845	0.174337	0.527907	Cold Shock	Control	DNA topoisomerase 1 OS=Cuniculiplasma divulgatum OX=1673428 GN=topA PE=3 SV=1	2.03765	2.22742	1.67067	1.52935	1.67826	1.93216	1.82669	1.53181	2.06185	2.22968	2.30074	2.14666	2.27551	1.96497	2.13221	1.9746	1.95641	1.63391	14034.3	10968.8	8689.32	11635.1	10659.2	9748.45	14975.3	10686.8	8790.9	12646.4	9554.32	8166.48	12966.7	9072.9	8190.84	14841.4	11712.3	8177.8
CSP5_1866	A0A1N5WJT7	35	14	195.492	0.540312	0.267355	0.480774	1.13467	0.182269	0.0905912	Control	Cold Shock	NADH:flavin oxidoreductase OS=Cuniculiplasma divulgatum OX=1673428 GN=CSP5_1866 PE=4 SV=1	3.90238	4.38989	4.06476	11.036	4.32566	4.55358	4.21421	3.81575	5.22158	3.61905	4.72278	4.62789	4.27652	4.42133	4.74156	4.56397	4.52598	4.62177	26877.6	21617.7	21141.2	83960.2	27473.7	22974.4	34548.3	26620.8	22262.7	20526.7	19612.4	17605.7	24369.1	20414.7	18214.6	34303.6	27095.3	23132.1
CSP5_0663	A0A1N5TRN9	35	16	201.616	0.547121	0.261917	0.483473	1.05406	0.0759504	0.0892028	Cold Shock	Control	FeS assembly protein SufB OS=Cuniculiplasma divulgatum OX=1673428 GN=CPM_0641 PE=4 SV=1	3.82643	6.55739	6.61335	6.42498	5.35605	6.30488	6.7897	7.01725	8.55253	5.1297	6.638	6.93407	5.6802	5.80032	5.84605	8.07043	8.24803	8.20083	26354.5	32291.3	34396.7	48880.3	34018	31810.3	55662.2	48956.3	36464.5	29094.8	27565.8	26379.1	32367.8	26781.9	22457.5	60658.8	49377.8	41045.5
CSP5_0815	A0A1N5U5H6	34	22	203.658	0.0414833	1.38213	0.136602	1.165	0.220332	0.548872	Cold Shock	Control	Succinyl-diaminopimelate desuccinylase OS=Cuniculiplasma divulgatum OX=1673428 GN=CPM_0812 PE=4 SV=1	15.8635	14.8393	14.705	11.7318	10.4188	12.5377	12.5542	12.9504	15.0412	18.128	19.2305	18.7178	15.3368	13.881	14.9545	13.4829	13.3887	13.4277	109259	73074.9	76482.2	89254.1	66173.1	63257.3	102920	90349.3	64129.6	102819	79859	71207.6	87394.6	64093.1	57447.5	101340	80153.2	67206.1
CSP5_0396	A0A1N5SY94	34	17	236.989	0.0582368	1.2348	0.162126	1.33256	0.4142	0.482898	Cold Shock	Control	Adenosylhomocysteinase OS=Cuniculiplasma divulgatum OX=1673428 GN=ahcY PE=3 SV=1	4.88645	9.46962	7.26728	1.56839	7.36373	8.62709	6.54338	6.43874	8.69205	9.09552	10.4567	9.25064	9.73231	9.54268	10.2995	7.73177	7.49019	7.49596	33655.3	46632.3	37797.9	11932.1	46769.5	43526.7	53642.9	44920.3	37059.4	51588.3	43423.6	35191.9	55458.1	44061.5	39565.4	58113.4	44840.9	37517.6
CSP5_0482	A0A1N5T734	34	24	164.684	0.220282	0.65702	0.312809	1.16977	0.226229	0.224407	Cold Shock	Control	Single-stranded DNA-binding protein OS=Cuniculiplasma divulgatum OX=1673428 GN=CPM_0454 PE=4 SV=1	23.2037	31.2021	26.2858	3.6906	18.7395	19.1177	23.0163	23.5873	30.9381	24.3979	27.8812	25.4399	22.5589	23.4647	25.2903	28.5254	27.3917	28.7486	159815	153652	136715	28077.5	119020	96455.6	188689	164559	131907	138381	115783	96780	128549	108344	97152.4	214402	163984	143888
CSP5_1335	A0A1N5VFG4	34	20	253.334	0.608093	0.21603	0.516374	1.0246	0.035064	0.0782047	Cold Shock	Control	1-pyrroline-5-carboxylate dehydrogenase OS=Cuniculiplasma divulgatum OX=1673428 GN=CPM_1334 PE=4 SV=1	15.0365	13.6179	16.0003	14.2877	11.2112	11.8319	12.427	14.5023	14.5403	13.7358	11.7242	15.3509	13.3354	14.818	12.6181	14.3978	15.1305	15.3817	103563	67060	83219.2	108699	71205.7	59696.3	101877	101176	61994	77907.2	48687.5	58398.9	75989.7	68419.5	48472.4	108216	90580.3	76985.8
CSP5_0018	A0A1N5RZE8	33	24	240.477	0.00024297	3.61445	0.00870626	1.31052	0.390139	0.992632	Cold Shock	Control	Acetylornithine/N-succinyldiaminopimelate aminotransferase OS=Cuniculiplasma divulgatum OX=1673428 GN=CPM_0018 PE=3 SV=1	8.20831	10.3353	8.88124	10.3295	10.6984	11.9439	9.41622	9.49012	10.3151	11.8388	12.2028	10.2777	13.8011	15.6233	11.564	13.9845	13.8601	14.2939	56534.6	50895.1	46192.3	78585.2	67949.1	60261.2	77194.6	66208.4	43979.4	67147.9	50674.8	39099.3	78643.6	72137.6	44422.8	105110	82974.9	71541.5
CSP5_0121	A0A1N5S8A5	33	12	131.919	0.156889	0.804408	0.259393	1.08485	0.117494	0.287062	Control	Cold Shock	Type III restriction protein subunit R OS=Cuniculiplasma divulgatum OX=1673428 GN=CSP5_0121 PE=4 SV=1	4.75436	5.51573	5.61478	4.9313	3.64076	4.42281	4.94871	5.13668	4.82838	4.81214	4.91164	4.88941	4.557	4.23411	4.04758	4.49654	4.66175	3.75815	32745.6	27161.7	29203.1	37516.6	23123.7	22314.6	40569.7	35836.4	20586.2	27293.7	20396.7	18600.6	25967.4	19550.2	15548.7	33796.8	27908.1	18809.7
CSP5_0383	A0A1N5SXE7	33	19	225.416	0.278025	0.555916	0.34931	1.10258	0.140881	0.18441	Cold Shock	Control	Serine--tRNA ligase OS=Cuniculiplasma divulgatum OX=1673428 GN=serS PE=3 SV=1	6.14354	4.44321	3.40004	1.35636	2.90411	3.0087	3.24545	2.87488	3.42264	3.23494	3.87537	3.05625	4.02376	3.88076	3.59961	4.27938	3.89378	4.11438	42313.6	21880.2	17684	10319	18445	15179.9	26606.3	20056.8	14592.7	18348.1	16093.4	11626.8	22928.8	17918.7	13827.8	32164.6	23310.6	20592.6
CSP5_1393	A0A1N5VJ58	32	23	196.951	0.00146971	2.83277	0.0268224	1.22759	0.29583	0.948822	Control	Cold Shock	Sulfide:quinone oxidoreductase OS=Cuniculiplasma divulgatum OX=1673428 GN=CPM_1392 PE=4 SV=1	10.2357	10.7262	10.4064	10.0223	9.03249	10.5638	9.40494	9.64201	11.7493	9.44701	9.20659	10.8767	7.9312	7.50997	8.13508	7.22517	7.3758	7.05928	70498.3	52820.1	54124.8	76247.8	57368.3	53297.9	77102.1	67268.1	50094.4	53581.9	38232.4	41378	45194.8	34675.9	31250.8	54305.7	44156.1	35332
CSP5_0218	A0A1N5SGL3	32	14	212.795	0.0831868	1.07995	0.186684	1.17703	0.235157	0.4119	Cold Shock	Control	Methionine--tRNA ligase OS=Cuniculiplasma divulgatum OX=1673428 GN=metG PE=3 SV=1	1.44237	2.41838	2.43343	1.48716	2.31203	2.55434	2.32826	2.34029	1.57613	2.58693	2.70401	2.19827	2.42172	2.38085	3.07901	2.07135	2.90016	1.89472	9934.32	11909.1	12656.5	11314.1	14684.4	12887.6	19087.2	16327.2	6719.96	14672.7	11229	8362.79	13799.8	10993.1	11828	15568.6	17362.1	9483.15
CSP5_0015	A0A1N5RZQ3	32	11	180.052	0.176681	0.75281	0.273774	1.08212	0.113856	0.264642	Cold Shock	Control	Valyl-tRNA synthetase OS=Cuniculiplasma divulgatum OX=1673428 GN=CSP5_0015 PE=3 SV=1	6.84891	5.58525	4.81226	7.15757	4.847	4.96195	5.2745	4.6473	5.71436	5.92619	6.01516	6.55492	6.33711	5.59509	6.9521	5.85899	5.03482	5.66818	47171.7	27504.1	25029.1	54453.7	30784.9	25034.8	43240.6	32422.2	24363.7	33612.4	24979.3	24936.7	36111.1	25834.3	26706.4	44037.2	30141.5	28369.4
CSP5_1908	A0A1N5WN85	32	19	221.115	0.827068	0.0824589	0.613765	1.01703	0.0243626	0.0550223	Cold Shock	Control	Aminopeptidase OS=Cuniculiplasma divulgatum OX=1673428 GN=CSP5_1908 PE=3 SV=1	3.14022	3.75421	3.30761	3.26801	3.76277	4.67934	3.14528	3.30261	4.4435	3.69787	4.57613	4.5389	3.49672	3.64818	4.11183	3.02003	3.22258	3.04996	21628.2	18487.3	17203.2	24862.6	23898.6	23608.9	25785.1	23040.8	18945.3	20973.7	19003.4	17267.2	19925.6	16844.8	15795.5	22699.1	19292.3	15265.2
CSP5_0782	A0A1N5U2D6	31	20	167.709	0.000528684	3.2768	0.0137111	1.21766	0.284112	0.981612	Cold Shock	Control	von Willebrand factor type A protein (VWA) OS=Cuniculiplasma divulgatum OX=1673428 GN=CSP5_0782 PE=4 SV=1	8.17946	9.86356	11.1028	7.35041	9.28217	9.31793	8.8893	9.08433	9.45409	12.6913	11.8907	10.0831	10.8436	12.1583	10.4146	11.089	10.4893	10.8263	56335.9	48572.3	57747.1	55920.8	58954.1	47012.2	72874.9	63377.4	40308.4	71983.2	49378.9	38359	61790.6	56138.6	40007.7	83346.9	62795.6	54185.9
CSP5_0428	A0A1N5T150	31	16	228.384	0.043724	1.35928	0.139001	1.12963	0.175849	0.538799	Cold Shock	Control	Aminopeptidase specific for acidic amino acids OS=Cuniculiplasma divulgatum OX=1673428 GN=CPM_0400 PE=4 SV=1	11.6045	14.7732	11.2644	12.1486	10.2917	11.3741	11.8262	10.1793	16.6971	13.1297	13.5454	15.1716	13.989	12.6992	15.4948	13.5816	12.2971	14.5302	79925.5	72749.5	58587.2	92425	65365.8	57386.2	96951.3	71016.8	71189.5	74469.7	56250.5	57717	79714.2	58636.2	59523.1	102081	73618.1	72724.4
CSP5_1989	A0A1N5WVT5	31	17	224.297	0.0808041	1.09257	0.185193	1.08994	0.124248	0.417709	Cold Shock	Control	Acetyl-coenzyme A synthetase OS=Cuniculiplasma divulgatum OX=1673428 GN=CSP5_1989 PE=4 SV=1	4.74132	4.22179	4.41637	4.64571	3.57785	4.11455	3.59088	3.67763	4.41387	4.31081	3.83309	4.82959	5.13954	4.18446	4.78974	4.35306	4.77835	4.54505	32655.8	20789.8	22970	35343.8	22724.1	20759.4	29438.2	25657.3	18818.9	24450.2	15917.8	18373	29286.9	19321	18399.7	32718.4	28606.1	22748.2
CSP5_0530	A0A1N5TC93	31	14	221.914	0.103709	0.984182	0.216372	1.11856	0.161644	0.367913	Cold Shock	Control	2-aminoadipate transaminase OS=Cuniculiplasma divulgatum OX=1673428 GN=CSP5_0530 PE=4 SV=1	3.06378	5.33104	5.22022	2.91174	3.89862	4.22539	5.06975	4.45057	4.58691	4.82363	4.61552	5.46447	4.57177	4.55743	4.67599	4.92061	4.81292	4.91086	21101.7	26252.3	27150.9	22152.1	24761.4	21318.6	41562	31049.7	19556.7	27358.9	19167	20788.3	26051.6	21043.1	17962.7	36984.2	28813.1	24579.1
CSP5_1482	A0A1N5VTK7	31	17	202.546	0.272803	0.564151	0.34735	1.12112	0.164938	0.187557	Cold Shock	Control	FKBP-type peptidyl-prolyl cis-trans isomerase OS=Cuniculiplasma divulgatum OX=1673428 GN=CPM_1476 PE=4 SV=1	16.7253	22.4175	19.7987	6.83051	19.7335	19.4399	20.8249	20.1693	24.2453	15.0125	26.4336	23.7328	20.6512	20.1444	21.0997	21.7867	20.6576	21.2788	115195	110393	102975	51965.5	125334	98081.3	170723	140712	103372	85148.6	109771	90285.9	117678	93013.2	81054.2	163753	123669	106501
CSP5_0238	A0A1N5SIB9	31	22	98.2055	0.302794	0.518852	0.361988	1.07918	0.109936	0.170512	Cold Shock	Control	50S ribosomal protein L12 OS=Cuniculiplasma divulgatum OX=1673428 GN=rpl12 PE=3 SV=1	9.65134	15.4137	11.0526	9.56115	11.7588	12.2747	13.5455	11.9921	13.015	16.3337	15.5561	11.4848	13.6519	11.4455	13.2176	10.2487	13.012	11.8871	66473.4	75903.5	57485.7	72739.8	74683.9	61930	111047	83663.8	55490.7	92641.9	64600.3	43691.2	77793.3	52847.3	50775	77030.9	77898.1	59495.4
CSP5_1971	A0A1N5WSK1	30	13	172.853	0.0322074	1.49204	0.120871	1.16719	0.223035	0.59627	Cold Shock	Control	Acylaminoacyl-peptidase OS=Cuniculiplasma divulgatum OX=1673428 GN=CSP5_1971 PE=4 SV=1	2.04326	1.95232	2.01068	1.94492	1.92676	1.95873	1.71559	1.76844	1.54675	2.49068	1.93633	1.55648	2.48049	2.56976	1.92889	2.48732	2.13246	2.10503	14072.9	9614.03	10457.8	14796.7	12237.5	9882.49	14064.5	12337.6	6594.71	14126.7	8041.06	5921.28	14134.7	11865.4	7409.81	18695.1	12766.2	10535.8
CSP5_1483	A0A1N5VRG4	30	5	171.59	0.139296	0.856062	0.246015	1.17779	0.236085	0.309924	Cold Shock	Control	Pyruvate kinase OS=Cuniculiplasma divulgatum OX=1673428 GN=CPM_1477 PE=3 SV=1	1.0563	1.12976	1.2058	0.571446	1.29449	1.40013	1.32859	1.09486	1.5096	0.952468	1.56975	1.75786	1.63336	1.33851	1.65136	1.19704	1.18193	1.19168	7275.22	5563.4	6271.49	4347.48	8221.71	7064.16	10891.8	7638.38	6436.3	5402.24	6518.72	6687.39	9307.49	6180.32	6343.66	8997.13	7075.77	5964.4
CSP5_1715	A0A1N5W8K3	30	17	211.503	0.219901	0.657772	0.312809	1.0964	0.132777	0.224715	Control	Cold Shock	DNA primase DnaG OS=Cuniculiplasma divulgatum OX=1673428 GN=dnaG PE=3 SV=1	4.98881	6.60002	5.32241	6.48975	4.97756	5.52945	5.66277	4.79626	7.1691	4.38281	6.07	5.96833	3.85583	4.43524	4.69461	6.1292	5.58067	5.88809	34360.3	32501.3	27682.4	49373	31614.1	27898	46423.7	33461.5	30566.1	24858.6	25207	22705.1	21971.9	20478.9	18034.3	46068.2	33409.3	29470.1
CSP5_0431	A0A1N5T270	30	19	231.869	0.7209	0.142125	0.57573	1.01947	0.0278181	0.063529	Cold Shock	Control	Malate dehydrogenase OS=Cuniculiplasma divulgatum OX=1673428 GN=CPM_0403 PE=3 SV=1	28.2624	31.0614	29.0711	20.7289	17.899	20.2605	22.6947	23.4589	26.2163	26.2791	22.8877	20.8123	23.4359	26.2776	20.3588	27.2233	27.653	29.002	194657	152959	151202	157702	113683	102221	186052	163662	111776	149051	95046.4	79175.4	133546	121332	78207.9	204615	165548	145156
CSP5_1741	A0A1N5WD17	29	14	212.135	0.0258794	1.58705	0.110888	1.20078	0.263973	0.635569	Cold Shock	Control	Acyl-CoA dehydrogenase OS=Cuniculiplasma divulgatum OX=1673428 GN=CSP5_1741 PE=3 SV=1	9.01695	9.78588	8.50782	5.25561	6.32211	7.12713	6.83592	7.15471	9.34009	8.17743	9.89734	10.3311	10.1224	9.48857	10.8508	8.20192	8.22345	7.97659	62104.1	48189.8	44250.1	39983.9	40153.8	35958.9	56041.2	49915.3	39822.3	46381.1	41100.9	39302.4	57681.2	43811.7	41683	61647	49230.6	39923.1
CSP5_0645	A0A1N5TPY2	29	19	205.462	0.0292869	1.53333	0.114533	1.16457	0.219793	0.613555	Cold Shock	Control	NAD-dependent aldehyde dehydrogenase OS=Cuniculiplasma divulgatum OX=1673428 GN=CPM_0623 PE=4 SV=1	8.26893	11.7245	9.81869	7.92515	9.04192	10.0659	8.05826	8.23875	10.8793	7.84188	12.4011	11.4519	10.774	11.5167	11.4269	10.4627	10.5325	11.4407	56952.1	57736.1	51068	60293.3	57428.2	50786	66062	57478.2	46385	44477.9	51498.5	43566	61393.9	53176.4	43896.2	78639.8	63054.2	57261.1
CSP5_0314	A0A1N5SQM0	29	14	184.506	0.343373	0.464233	0.383669	1.07714	0.107207	0.150892	Cold Shock	Control	TPR repeats containing protein OS=Cuniculiplasma divulgatum OX=1673428 GN=CPM_0283 PE=4 SV=1	7.84168	7.41723	7.75765	5.79131	5.3087	5.66207	6.64449	6.83653	7.03348	7.31678	6.63035	6.32756	6.17243	7.15106	5.49343	8.50084	9.00281	8.34896	54009.4	36525.5	40348.3	44059.4	33717.3	28567.1	54471.8	47695.5	29987.9	41499.6	27534	24071.7	35172.7	33018.7	21102.9	63893.8	53896.4	41786.9
CSP5_0886	A0A1N5UCL2	29	22	116.298	0.515437	0.287824	0.475624	1.03543	0.0502251	0.0959687	Cold Shock	Control	Peroxiredoxin OS=Cuniculiplasma divulgatum OX=1673428 GN=CPM_0883 PE=4 SV=1	28.6592	38.4813	34.693	22.91	22.4478	27.1634	25.2247	29.9524	34.3851	31.5051	31.8091	33.749	29.2819	24.8955	28.3781	31.0275	33.4388	29.1814	197390	189498	180442	174295	142573	137049	206793	208965	146604	178692	132094	128390	166859	114950	109014	233208	200185	146054
CSP5_0512	A0A1N5TB13	29	9	170.958	0.762277	0.117887	0.587084	1.02423	0.0345339	0.0596676	Control	Cold Shock	DNA polymerase OS=Cuniculiplasma divulgatum OX=1673428 GN=CPM_0484 PE=3 SV=1	3.26323	3.06599	3.24299	2.15175	2.26552	2.737	2.83193	2.93164	3.18484	2.78943	2.75414	3.08372	2.91785	2.45513	2.87087	2.72321	2.76721	2.70605	22475.5	15098.2	16867.2	16370.2	14389.1	13809.1	23216.3	20452.8	13578.9	15821.2	11437.2	11731.3	16627	11336.1	11028.4	20468.1	16566.2	13543.9
CSP5_0871	A0A1N5UAZ4	28	13	206.807	0.0143609	1.84282	0.0852574	1.2897	0.367038	0.731765	Control	Cold Shock	Transcription initiation factor IIB OS=Cuniculiplasma divulgatum OX=1673428 GN=tfb PE=3 SV=1	19.5604	20.6995	18.6599	21.3971	17.1282	18.6338	17.8703	16.8606	22.3891	13.6141	16.2264	14.6725	10.7762	9.14672	10.4154	20.0588	19.9124	19.4711	134722	101933	97052	162786	108787	94014.2	146501	117629	95458.1	77217.1	67383.8	55817.9	61406.4	42233.3	40010.7	150766	119208	97453.8
CSP5_1155	A0A1N5UYL4	28	14	195.654	0.0277979	1.55599	0.112552	1.20708	0.271517	0.62291	Cold Shock	Control	Uncharacterized protein OS=Cuniculiplasma divulgatum OX=1673428 GN=CSP5_1155 PE=4 SV=1	7.75656	6.20517	7.60599	5.73529	12.079	11.4616	8.16527	8.8617	9.08673	11.8445	10.8018	9.87927	11.0227	11.1653	9.9106	9.12848	9.63753	9.50316	53423.1	30556.8	39559.6	43633.2	76717.6	57827.8	66939.3	61824.2	38742.1	67179.8	44857.1	37583.4	62811.1	51553.8	38071.4	68611.3	57696.1	47563.7
CSP5_0404	A0A1N5SZ57	28	16	163.473	0.0360828	1.4427	0.126999	1.49842	0.583439	0.575225	Cold Shock	Control	Alanine--tRNA ligase OS=Cuniculiplasma divulgatum OX=1673428 GN=alaS PE=3 SV=1	1.45638	4.68106	4.17327	0.970039	7.12469	7.01835	5.12374	5.31977	6.03109	7.36212	8.02297	7.73087	7.75677	7.91105	8.54968	5.2485	5.04717	5.15211	10030.8	23051.5	21705.6	7379.91	45251.2	35410	42004.7	37113.7	25714.1	41756.8	33317.2	29410.3	44200.8	36527.8	32843.4	39448.6	30215.5	25786.5
CSP5_1359	A0A1N5VES4	28	23	212.364	0.092895	1.03201	0.200764	1.08371	0.115985	0.389849	Cold Shock	Control	Succinate--CoA ligase [ADP-forming] subunit beta OS=Cuniculiplasma divulgatum OX=1673428 GN=sucC PE=3 SV=1	19.2033	17.272	19.1916	15.6904	13.1859	16.5174	15.3066	16.518	18.4305	16.9566	17.7114	17.74	18.0886	16.49	17.421	19.4055	20.668	19.5017	132263	85054.6	99817.3	119370	83748	83336.3	125484	115239	78579.9	96175.3	73550.5	67487.8	103075	76139.7	66922.7	145855	123731	97606.8
CSP5_0206	A0A1N5SFC5	28	15	199.807	0.15255	0.816587	0.255679	1.12385	0.168448	0.292418	Control	Cold Shock	3-hydroxyacyl-CoA dehydrogenase OS=Cuniculiplasma divulgatum OX=1673428 GN=CPM_0172 PE=3 SV=1	3.18611	4.40384	4.57271	2.87914	3.15206	3.491	2.71243	2.78682	3.1358	2.80795	2.96815	2.70414	2.75235	2.89214	2.86348	3.3604	3.38573	3.24432	21944.3	21686.3	23783.2	21904.1	20019.7	17613.3	22236.6	19442.5	13369.8	15926.2	12325.9	10287.3	15683.9	13353.9	11000	25257.4	20269	16237.9
CSP5_1499	A0A1N5VT09	28	14	196.102	0.530037	0.275694	0.480557	1.05196	0.0730808	0.0927533	Cold Shock	Control	2-methylcitrate dehydratase OS=Cuniculiplasma divulgatum OX=1673428 GN=CSP5_1499 PE=4 SV=1	3.58218	3.02813	3.76669	2.13942	2.19402	2.56159	2.52634	3.03536	3.23917	2.66041	3.32064	2.99705	2.31783	2.82792	2.55031	3.42448	3.76806	3.56097	24672.2	14911.8	19591	16276.4	13935	12924.1	20711	21176.4	13810.5	15089.4	13789.7	11401.6	13207.8	13057.4	9796.99	25739	22557.9	17822.8
CSP5_1642	A0A1N5W363	28	9	134.786	0.708343	0.149756	0.568466	1.03432	0.0486848	0.0648498	Cold Shock	Control	CRISPR-associated helicase Cas3 OS=Cuniculiplasma divulgatum OX=1673428 GN=CSP5_1642 PE=4 SV=1	2.41904	2.27345	2.42964	1.70948	1.22707	1.62415	2.08341	2.31723	2.36735	1.77641	1.95673	1.90323	1.81669	1.89829	1.74733	2.60159	2.84328	2.54052	16661.1	11195.4	12636.8	13005.5	7793.49	8194.39	17079.9	16166.3	10093.4	10075.5	8125.75	7240.39	10352.1	8765.02	6712.33	19554	17021.6	12715.4
CSP5_1763	A0A1N5WCI8	28	7	159.836	0.740759	0.130323	0.582155	1.07563	0.105179	0.061584	Control	Cold Shock	Arginyl-tRNA synthetase OS=Cuniculiplasma divulgatum OX=1673428 GN=CPM_1729 PE=3 SV=1	2.55605	2.52164	2.4449	0.915338	1.14595	1.26308	2.18279	2.26043	1.21543	1.90197	1.62471	1.11549	1.28541	1.51223	0.939418	2.60097	2.1774	2.18749	17604.7	12417.6	12716.2	6963.75	7278.29	6372.68	17894.6	15770.1	5182.12	10787.7	6746.97	4243.62	7324.73	6982.42	3608.76	19549.3	13035.3	10948.5
CSP5_0443	A0A1N5T3N1	27	16	212.434	0.00505648	2.29615	0.0444928	1.24369	0.314629	0.861414	Cold Shock	Control	mRNA 3'-end processing factor OS=Cuniculiplasma divulgatum OX=1673428 GN=CSP5_0443 PE=4 SV=1	5.27842	6.4299	6.63991	5.10936	7.02496	5.88886	7.01437	7.36241	8.10151	6.72967	7.83577	6.83685	7.88048	8.87115	7.21137	9.20606	9.68877	8.9308	36355	31663.5	34534.9	38871.3	44617.8	29711.4	57504.1	51364.3	34541.5	38169.6	32539.8	26009.2	44905.8	40960.9	27702.4	69194.3	58002.9	44699
CSP5_1526	A0A1N5VUR7	27	14	163.388	0.158262	0.800623	0.259393	1.19856	0.261302	0.285403	Cold Shock	Control	Putative methylthioribose-1-phosphate isomerase OS=Cuniculiplasma divulgatum OX=1673428 GN=CSP5_1526 PE=3 SV=1	4.46002	4.80464	3.91468	0.967935	4.65444	4.19855	4.06563	3.79857	4.85896	4.89016	5.57369	5.01635	5.26645	4.96001	5.26832	4.08413	3.83901	3.91855	30718.3	23660.1	20360.7	7363.9	29561.9	21183.2	33330.2	26501	20716.6	27736.2	23146	19083.5	30010.1	22901.9	20238.2	30697	22982.7	19612.5
CSP5_0374	A0A1N5SVW1	27	16	214.412	0.253413	0.596171	0.332101	1.05325	0.0748542	0.19999	Cold Shock	Control	NAD-dependent aldehyde dehydrogenase OS=Cuniculiplasma divulgatum OX=1673428 GN=CSP5_0374 PE=4 SV=1	5.6784	6.46446	5.82447	4.2573	4.88285	5.32785	4.65692	4.49543	6.18757	5.59779	6.0269	5.24796	5.67216	5.45185	5.77338	5.40424	5.66606	5.47915	39109.9	31833.7	30293.7	32388.9	31012.6	26880.9	38177.6	31362.7	26381.3	31749.8	25028.1	19964.6	32322	25172.9	22178.4	40619.2	33920.5	27423.3
CSP5_0851	A0A1N5UA67	27	9	143.83	0.317929	0.49767	0.371233	1.06318	0.0883911	0.162776	Control	Cold Shock	Glucoamylase OS=Cuniculiplasma divulgatum OX=1673428 GN=CPM_0848 PE=4 SV=1	1.24952	1.48709	1.76923	1.58479	1.22319	1.48668	1.48756	1.5492	1.16016	1.44893	1.35953	1.27919	1.49188	1.12702	1.33014	1.50508	1.46977	1.21347	8606.03	7323.05	9201.95	12056.8	7768.89	7500.85	12195.1	10808.1	4946.47	8218.09	5645.74	4866.37	8501.25	5203.8	5109.72	11312.5	8798.95	6073.49
CSP5_0398	A0A1N5SY71	27	18	175.637	0.33915	0.469608	0.382419	1.04289	0.0605809	0.152774	Cold Shock	Control	Phosphomannomutase/phosphoglucomutase OS=Cuniculiplasma divulgatum OX=1673428 GN=CPM_0370 PE=3 SV=1	6.80855	8.15189	6.93018	7.39168	6.6925	7.60209	5.93856	5.64445	7.61742	6.84994	8.24246	7.92217	7.41714	6.82413	7.33734	7.13677	7.12891	6.61071	46893.8	40143.3	36044.6	56234.8	42506.3	38355.2	48684.6	39378.9	32477.6	38851.7	34228.7	30138	42265.5	31509.2	28186.3	53641.2	42678	33086.9
CSP5_1610	A0A1N5W2H3	27	10	186.846	0.433447	0.363064	0.430642	1.06358	0.0889285	0.117642	Control	Cold Shock	Threonine--tRNA ligase OS=Cuniculiplasma divulgatum OX=1673428 GN=thrS PE=3 SV=1	2.40853	3.06116	2.69064	4.06204	2.39508	2.9028	2.42103	2.47178	2.76074	2.1779	3.01042	2.564	2.63661	2.69664	2.87335	2.64053	2.68162	2.38785	16588.7	15074.4	13994.3	30903.4	15212	14645.6	19847.7	17244.5	11770.7	12352.7	12501.5	9754.15	15024.3	12451.2	11037.9	19846.7	16053.8	11951.3
CSP5_0596	A0A1N5TKH0	27	12	175.612	0.474727	0.323556	0.452462	1.0386	0.0546398	0.105903	Cold Shock	Control	DNA gyrase subunit A OS=Cuniculiplasma divulgatum OX=1673428 GN=CPM_0589 PE=4 SV=1	2.84574	2.99631	3.37773	3.65626	2.59266	3.26351	3.55062	3.43105	3.47004	3.3605	3.31871	3.61923	3.97921	2.82493	3.63006	3.41587	3.26255	2.89934	19600	14755.1	17568	27816.3	16466.8	16465.6	29108.1	23936.9	14794.9	19060.2	13781.7	13768.5	22675	13043.6	13944.8	25674.3	19531.6	14511.3
CSP5_2016	A0A1N5WW01	27	18	169.58	0.854142	0.0684699	0.622605	1.01823	0.0260611	0.0535517	Control	Cold Shock	Mandelate racemase subfamily of enolase superfamily enzyme OS=Cuniculiplasma divulgatum OX=1673428 GN=CPM_1948 PE=4 SV=1	11.8343	13.0936	11.1542	11.6597	7.83063	8.72322	9.27688	8.59279	11.9297	6.37391	10.7523	11.2113	10.4825	10.26	10.791	10.7863	10.2991	11.4542	81508.8	64478.5	58014.2	88705	49734.9	44011.7	76052.3	59948.2	50863.2	36151.8	44651.2	42650.6	59732.9	47373.8	41453.5	81071.4	61656.7	57328.9
CSP5_0236	A0A1N5SI58	27	18	138.161	0.863867	0.063553	0.624718	1.01862	0.0266094	0.0530881	Control	Cold Shock	50S ribosomal protein L1 OS=Cuniculiplasma divulgatum OX=1673428 GN=rpl1 PE=3 SV=1	6.78722	7.98488	6.73112	2.31732	5.53186	5.49003	6.48466	6.33052	7.81811	5.58463	7.46555	6.82436	6.03683	5.35977	5.54712	6.35165	5.92061	5.37136	46746.8	39320.9	35009.3	17629.8	35134.7	27699.2	53161.5	44165.3	33333.2	31675.1	31002.4	25961.7	34400	24747.8	21309.2	47740.1	35444.4	26883.9
CSP5_0486	A0A1N5T7Q7	26	10	180.577	0.00308207	2.51116	0.0370414	1.20315	0.266812	0.904237	Control	Cold Shock	Succinate dehydrogenase/fumarate reductase subunit A OS=Cuniculiplasma divulgatum OX=1673428 GN=CSP5_0486 PE=4 SV=1	5.13992	6.60606	5.36511	5.89762	6.15289	7.11975	5.66958	4.77619	6.40626	4.36463	5.47471	4.34932	4.99589	4.94471	5.61537	5.07582	4.6755	4.66611	35401.1	32531	27904.5	44868.2	39079	35921.7	46479.5	33321.4	27313.7	24755.4	22735	16546	28468.3	22831.3	21571.4	38150.7	27990.4	23354.1
CSP5_1931	A0A1N5WPK4	26	17	187.741	0.0588535	1.23023	0.162602	1.12947	0.175643	0.480817	Cold Shock	Control	Branched-chain-amino-acid aminotransferase OS=Cuniculiplasma divulgatum OX=1673428 GN=ilvE PE=3 SV=1	13.7124	12.7072	12.1993	8.07276	9.13818	10.2807	11.0628	10.339	12.0605	12.9535	14.065	13.2168	13.3362	12.0598	13.2699	11.6962	10.7021	11.1648	94443.8	62575.6	63449.7	61416.4	58039.6	51869.6	90693.3	72130.9	51421	73470.2	58408.1	50280.1	75994.3	55684	50976	87910.8	64069.4	55880.1
CSP5_0086	A0A1N5S5L5	26	14	123.026	0.0756586	1.12114	0.179235	1.18497	0.244849	0.430858	Cold Shock	Control	Type III restriction protein subunit R OS=Cuniculiplasma divulgatum OX=1673428 GN=CSP5_0086 PE=4 SV=1	2.12669	2.09578	1.93484	1.77264	2.53378	2.87592	1.89473	1.92582	2.54804	2.56757	2.6485	3.66436	2.62411	2.64076	3.04209	1.93012	2.01954	2.21659	14647.5	10320.5	10063.3	13486	16092.8	14510	15533.1	13435.6	10863.8	14562.9	10998.5	13940.2	14953.1	12193.2	11686.1	14507.1	12090.2	11094.1
CSP5_0658	A0A1N5TR54	26	9	120.763	0.463326	0.334113	0.446782	1.07928	0.110065	0.108965	Control	Cold Shock	RNA-binding protein snRNP OS=Cuniculiplasma divulgatum OX=1673428 GN=CPM_0636 PE=4 SV=1	1.73621	1.51802	1.65847	0.96249	1.01327	1.23846	1.80104	1.60858	1.63562	1.33498	1.21798	1.50801	1.35607	0.972911	1.33039	1.53093	1.5074	1.44594	11958.1	7475.35	8625.9	7322.47	6435.58	6248.46	14765	11222.4	6973.61	7571.79	5057.95	5736.87	7727.36	4492.24	5110.67	11506.7	9024.2	7236.99
CSP5_0805	A0A1N5U4T0	26	9	121.224	0.613251	0.212362	0.518321	1.10445	0.143322	0.0773837	Cold Shock	Control	Thioredoxin domain protein OS=Cuniculiplasma divulgatum OX=1673428 GN=CSP5_0805 PE=4 SV=1	1.65345	2.46804	2.12942	0.940472	1.64443	0.604308	2.5654	2.02743	1.31953	3.08975	1.49099	0.856828	2.52663	1.82308	1.03598	1.61394	2.37061	2.14816	11388.1	12153.6	11075.3	7154.97	10444.3	3048.95	21031.2	14144.5	5625.95	17524.6	6191.67	3259.6	14397.6	8417.74	3979.68	12130.6	14191.9	10751.6
CSP5_0024	A0A1N5S0L3	25	11	144.631	2.21267e-05	4.65508	0.00136287	1.34131	0.423647	0.999818	Cold Shock	Control	CTP synthase OS=Cuniculiplasma divulgatum OX=1673428 GN=pyrG PE=3 SV=1	2.32557	2.37291	2.65486	2.21087	2.13456	2.28167	2.07261	2.18274	2.19333	3.19052	2.89976	2.25865	3.39548	3.42315	2.9838	3.25136	3.16129	2.83787	16017.3	11685.2	13808.2	16819.9	13557.3	11511.8	16991.4	15228	9351.46	18096.1	12041.9	8592.5	19348.7	15805.8	11462.2	24437.8	18925.4	14203.6
CSP5_0506	A0A1N5TAK7	25	11	185.037	0.00874215	2.05838	0.0634392	1.15275	0.205084	0.800217	Cold Shock	Control	Glycine hydroxymethyltransferase OS=Cuniculiplasma divulgatum OX=1673428 GN=CPM_0478 PE=4 SV=1	3.56427	3.15287	3.08573	3.12971	2.24086	2.88862	2.93293	2.92148	3.12621	3.94968	3.27068	3.50557	3.26621	3.12426	3.22411	3.81814	3.54788	3.46703	24548.9	15526.1	16049.2	23810.3	14232.5	14574.1	24044.3	20381.9	13328.9	22402	13582.2	13336.1	18612	14425.7	12385.3	28697.8	21239.8	17352.6
CSP5_0196	A0A1N5SEN8	25	13	164.278	0.0278666	1.55492	0.112552	1.12967	0.175907	0.62247	Cold Shock	Control	Electron transfer flavoprotein subunit alpha/beta OS=Cuniculiplasma divulgatum OX=1673428 GN=CSP5_0196 PE=4 SV=1	3.12249	3.01573	2.93382	3.87985	4.34448	4.07754	2.93274	3.14509	3.52752	3.91016	4.163	4.2065	4.02111	3.86373	3.86307	3.50555	3.71643	3.74692	21506.1	14850.7	15259.1	29517.3	27593.2	20572.6	24042.7	21941.9	15039.9	22177.8	17287.8	16002.6	22913.7	17840	14839.9	26348.4	22248.8	18753.5
CSP5_0085	A0A1N5S5J2	25	9	132.748	0.070196	1.15369	0.176476	1.21825	0.284804	0.445815	Cold Shock	Control	Adenine specific DNA methylase Mod OS=Cuniculiplasma divulgatum OX=1673428 GN=CSP5_0085 PE=4 SV=1	3.03693	4.52455	4.20454	1.44177	3.53238	3.68363	3.7757	3.90659	4.88436	3.6956	4.73248	3.84464	4.20879	4.62653	4.36606	4.9754	5.13437	4.60657	20916.8	22280.8	21868.3	10968.7	22435.3	18585.2	30953.4	27254.6	20824.9	20960.8	19652.7	14626	23983.2	21362.2	16772.2	37396	30737.5	23056.1
CSP5_1967	A0A1N5WSC8	25	13	179.857	0.0923748	1.03445	0.200519	1.1828	0.242208	0.390969	Control	Cold Shock	Coiled-coil protein OS=Cuniculiplasma divulgatum OX=1673428 GN=CPM_1905 PE=4 SV=1	3.08996	3.99605	3.72595	3.06703	3.49119	2.69913	4.39536	3.72306	3.14581	4.42986	2.73825	2.26456	3.579	1.93043	1.98339	2.95896	3.42674	3.17977	21282.1	19678.2	19379.1	23333.5	22173.7	13618.1	36033.4	25974.2	13412.4	25125.5	11371.2	8614.99	20394.4	8913.41	7619.14	22240	20514.6	15914.9
CSP5_0665	A0A1N5TS67	25	9	183.895	0.125997	0.899641	0.23796	1.10779	0.147684	0.329476	Cold Shock	Control	Cysteine desulfurase OS=Cuniculiplasma divulgatum OX=1673428 GN=CPM_0643 PE=3 SV=1	3.59103	4.17268	3.83904	2.88196	3.42538	3.38015	2.8226	2.69665	3.95386	3.85136	4.83585	4.23091	3.39401	3.70843	3.74698	3.47079	3.49936	3.34163	24733.2	20548	19967.3	21925.5	21755.7	17054.1	23139.8	18813.4	16857.6	21844.3	20082	16095.5	19340.3	17123	14393.9	26087.1	20949.3	16725
CSP5_0237	A0A1N5SI66	25	16	185.41	0.226333	0.645252	0.313379	1.07745	0.107621	0.219609	Cold Shock	Control	50S ribosomal protein L10 OS=Cuniculiplasma divulgatum OX=1673428 GN=rpl10 PE=3 SV=1	13.0163	14.831	13.1185	7.83256	12.0063	13.8131	12.3419	12.4098	16.0577	13.7292	15.7407	14.2267	13.4688	12.4417	12.9382	14.3745	13.8576	13.5897	89649.8	73034.2	68230.5	59588.9	76255.7	69692	101180	86577.8	68463.4	77869.8	65366.8	54122.1	76750.2	57447.1	49702	108041	82959.8	68017
CSP5_0595	A0A1N5TKJ0	25	14	148.829	0.674498	0.171019	0.553013	1.018	0.0257396	0.068778	Cold Shock	Control	DNA gyrase subunit B OS=Cuniculiplasma divulgatum OX=1673428 GN=CPM_0588 PE=4 SV=1	5.6302	7.43427	7.8623	5.33483	5.3518	5.63286	6.8306	7.53129	7.24275	6.97906	6.84229	6.49081	6.3155	6.61926	5.50708	6.84847	7.49468	6.81313	38777.9	36609.5	40892.6	40586.6	33991	28419.8	55997.6	52542.5	30880.1	39584.1	28414.2	24692.8	35988	30563.2	21155.4	51474.3	44867.8	34100
CSP5_1302	A0A1N5VB12	25	17	141.136	0.911305	0.0403364	0.636947	1.02063	0.0294654	0.0513014	Cold Shock	Control	Alpha-glucosidase OS=Cuniculiplasma divulgatum OX=1673428 GN=CSP5_1302 PE=3 SV=1	3.53643	2.36744	3.1622	3.74764	2.93076	2.26373	2.88299	2.83829	2.55913	4.24998	2.82665	2.31504	2.94445	2.8672	1.8474	3.22639	3.15106	3.40288	24357.1	11658.3	16446.9	28511.5	18614.2	11421.3	23634.9	19801.5	10911.1	24105.2	11738.3	8807.04	16778.5	13238.7	7096.74	24250.1	18864.2	17031.5
CSP5_0318	A0A1N5SQ77	25	7	180.455	0.93848	0.0275751	0.641385	1.00095	0.00137159	0.0506244	Cold Shock	Control	Sugar phosphate nucleotydyl transferase OS=Cuniculiplasma divulgatum OX=1673428 GN=CSP5_0318 PE=4 SV=1	5.48793	6.22012	5.48388	4.68321	4.34722	5.17843	5.65889	5.09643	6.39103	5.38367	5.26124	5.18787	5.28466	4.55965	5.05679	6.1295	5.9061	5.82384	37798.1	30630.4	28522.3	35629.2	27610.6	26127	46391.8	35555.6	27248.8	30535.3	21848.5	19736	30113.9	21053.3	19425.6	46070.4	35357.5	29148.6
CSP5_0319	A0A1N5SQX4	24	13	208.65	0.000313385	3.50392	0.00965133	1.2479	0.319497	0.989923	Cold Shock	Control	8-amino-7-ketopelargonate synthase OS=Cuniculiplasma divulgatum OX=1673428 GN=CSP5_0319 PE=3 SV=1	6.98221	7.2361	6.8478	5.2782	5.31403	5.63057	5.74934	5.54225	6.78948	7.97068	7.23838	6.76405	8.10404	8.36334	7.23728	8.38919	7.74467	7.28433	48089.9	35633.6	35616.1	40155.7	33751.2	28408.2	47133.3	38665.9	28947.6	45208.4	30059	25732.3	46179.7	38616.2	27801.9	63054.6	46364.3	36458.4
CSP5_1329	A0A1N5VC40	24	13	138.098	0.0100036	1.99984	0.067926	1.18384	0.24348	0.78284	Cold Shock	Control	Leucyl-tRNA synthetase OS=Cuniculiplasma divulgatum OX=1673428 GN=CPM_1328 PE=3 SV=1	1.81288	1.64144	2.03136	1.51306	1.61844	1.47604	1.44412	1.73828	1.7042	1.69347	2.05351	1.82937	1.78166	2.20526	1.57132	2.18824	2.23372	2.17723	12486.1	8083.15	10565.3	11511.1	10279.2	7447.13	11839	12127.2	7266.03	9605.06	8527.68	6959.43	10152.5	10182.4	6036.21	16447.2	13372.4	10897.1
CSP5_0255	A0A1N5SJU9	24	14	157.531	0.0429666	1.36687	0.13748	1.13631	0.184358	0.542153	Cold Shock	Control	2-oxoacid dehydrogenase multienzyme complex_ 2-oxoacid decarboxylase (E1) component subunit beta OS=Cuniculiplasma divulgatum OX=1673428 GN=CSP5_0255 PE=4 SV=1	10.6119	11.2768	10.209	6.33436	8.2177	9.86519	9.16957	8.62227	10.8622	10.6733	10.3261	11.223	11.7506	10.4672	11.5705	10.7062	10.4692	9.59237	73089.5	55531.6	53098.2	48190.8	52193.3	49773.4	75172.6	60153.8	46311.8	60537.1	42881.3	42695.4	66959.3	48330.2	44447.9	80469.7	62674.8	48010.2
CSP5_0202	A0A1N5SF27	24	7	154.422	0.0488521	1.31112	0.14678	1.16739	0.223282	0.517357	Cold Shock	Control	Cystathionine beta-lyase/cystathionine gamma-synthase OS=Cuniculiplasma divulgatum OX=1673428 GN=CSP5_0202 PE=4 SV=1	5.2	5.07459	4.74047	6.42963	5.32602	6.643	4.6583	4.26817	5.68913	7.41166	5.49885	6.6244	7.0593	7.34247	6.28884	4.95574	4.91683	5.97068	35814.9	24989.4	24655.7	48915.6	33827.3	33516.3	38189	29777.1	24256.1	42037.7	22835.2	25201	40226.4	33902.5	24158.5	37248.2	29435.1	29883.5
CSP5_1969	A0A1N5WS62	24	12	167.397	0.139193	0.856382	0.246015	1.07831	0.108769	0.310066	Cold Shock	Control	Probable urocanate hydratase OS=Cuniculiplasma divulgatum OX=1673428 GN=hutU PE=3 SV=1	9.2691	10.2033	9.69446	7.98326	6.25879	6.67199	7.84935	7.55039	8.67295	8.5566	8.86079	9.02541	9.01062	8.74865	8.61933	9.17563	9.26025	8.7031	63840.8	50245.2	50421.9	60735.4	39751.6	33662.5	64349.3	52675.8	36977.9	48531.6	36796.4	34335.1	51345.7	40395.3	33111	68965.7	55437.5	43559.3
CSP5_1306	A0A1N5VC02	24	12	146.63	0.162276	0.789747	0.263032	1.12028	0.16386	0.280646	Cold Shock	Control	Uncharacterized protein OS=Cuniculiplasma divulgatum OX=1673428 GN=CPM_1305 PE=4 SV=1	4.25486	4.64453	4.65564	2.2463	3.60181	3.45552	4.03771	4.06831	4.85209	3.37437	5.00473	5.0522	4.31156	4.48114	4.23505	4.34521	4.4246	4.89597	29305.3	22871.6	24214.5	17089.5	22876.3	17434.3	33101.3	28382.8	20687.3	19138.9	20783.3	19219.9	24568.8	20690.8	16268.9	32659.4	26488.4	24504.5
CSP5_1051	A0A1N5UNS1	24	10	159.043	0.259094	0.586543	0.335971	1.09333	0.128729	0.19622	Cold Shock	Control	Formate--tetrahydrofolate ligase OS=Cuniculiplasma divulgatum OX=1673428 GN=fhs PE=3 SV=1	5.00456	6.03386	5.53836	2.45632	4.92032	5.52736	5.23638	4.97259	5.58414	4.61336	5.60671	5.06155	5.98017	5.36041	5.5214	6.59722	5.51018	5.2483	34468.8	29713.2	28805.6	18687.3	31250.6	27887.5	42928.1	34691.6	23808.5	26166.2	23283.1	19255.5	34077.1	24750.7	21210.4	49585.9	32987.3	26268
CSP5_0647	A0A1N5TPP1	24	8	154.229	0.33016	0.481275	0.378343	1.41171	0.497446	0.156898	Cold Shock	Control	ArsA family efflux pump ATPase OS=Cuniculiplasma divulgatum OX=1673428 GN=CPM_0625 PE=4 SV=1	1.04743	2.16861	1.51739	1.77469	1.76928	2.06521	5.85821	1.49424	2.25075	6.76127	2.05671	1.98108	8.09103	1.59486	1.98423	1.81613	1.84442	2.02798	7214.16	10679.1	7892.1	13501.6	11237.3	10419.7	48025.9	10424.6	9596.3	38348.8	8540.97	7536.57	46105.6	7363.96	7622.4	13650.3	11041.8	10150.1
CSP5_1378	A0A1N5VI16	24	10	170.925	0.380174	0.420018	0.406781	1.07477	0.104032	0.135833	Cold Shock	Control	2-oxoglutarate ferredoxin oxidoreductase subunit beta OS=Cuniculiplasma divulgatum OX=1673428 GN=CSP5_1378 PE=4 SV=1	5.94321	6.01677	5.26787	1.50306	2.82938	2.39544	4.70224	4.55966	5.89685	4.32975	5.08803	5.04027	3.97059	3.8665	4.22351	5.2513	4.99862	5.27062	40933.8	29629.1	27398.8	11435.1	17970.3	12085.8	38549.2	31810.8	25141.8	24557.6	21129.2	19174.5	22625.8	17852.8	16224.5	39469.7	29924.8	26379.6
CSP5_0242	A0A1N5SIF3	24	10	160.615	0.423023	0.373636	0.424774	1.06213	0.0869635	0.120909	Cold Shock	Control	Glutamate formiminotransferase OS=Cuniculiplasma divulgatum OX=1673428 GN=CPM_0208 PE=4 SV=1	4.66785	3.88593	4.35594	2.63522	2.48946	2.36074	3.53806	3.36296	3.49958	4.35384	3.87191	3.11911	3.20901	3.21941	3.06777	4.2836	3.83859	3.74593	32149.7	19136	22655.7	20048.4	15811.4	11910.8	29005.2	23461.9	14920.8	24694.3	16079	11865.9	18286.1	14865	11784.8	32196.3	22980.1	18748.5
CSP5_0662	A0A1N5TSS3	24	18	162.491	0.76252	0.117749	0.587084	1.03326	0.0471997	0.0596471	Cold Shock	Control	FeS assembly ATPase SufC OS=Cuniculiplasma divulgatum OX=1673428 GN=CPM_0640 PE=4 SV=1	11.8425	10.7994	11.3178	12.1846	11.5843	11.5351	12.1627	12.2447	14.5275	13.0506	11.3879	10.8944	10.2434	11.2973	9.35604	15.1612	15.4376	14.9685	81565	53180.9	58865.1	92698.3	73575.6	58198.5	99710.5	85425.8	61939.1	74020.7	47290.9	41445.1	58370.3	52163	35941.1	113954	92419.2	74917.9
CSP5_1082	A0A1N5UR86	23	11	160.466	0.00387184	2.41208	0.0397471	1.22021	0.287125	0.885917	Cold Shock	Control	HD superfamily phosphohydrolase OS=Cuniculiplasma divulgatum OX=1673428 GN=CSP5_1082 PE=4 SV=1	1.26963	1.87516	1.6728	1.39388	1.32688	1.52081	1.59891	1.61892	1.84711	1.84767	1.84696	2.47617	1.76451	1.68226	1.94365	2.04919	1.79574	1.82817	8744.55	9234.07	8700.41	10604.4	8427.47	7673.04	13108	11294.5	7875.33	10479.7	7669.9	9420.02	10054.8	7767.51	7466.51	15402.1	10750.4	9150.07
CSP5_1580	A0A1N5W1G5	23	15	171.93	0.00478882	2.31977	0.0436982	1.21097	0.276158	0.866682	Cold Shock	Control	50S ribosomal protein L3p OS=Cuniculiplasma divulgatum OX=1673428 GN=CPM_1570 PE=4 SV=1	7.46295	6.48195	8.43831	8.49998	9.66631	8.58845	7.83618	8.63368	9.41217	11.2852	10.9442	9.13569	8.41836	9.82977	8.31289	10.5283	10.6821	11.7102	51401	31919.8	43888.6	64666.6	61393.9	43331.7	64241.4	60233.4	40129.6	64007.8	45448.1	34754.6	47970.8	45387.1	31933.8	79132.8	63949.4	58609.9
CSP5_0816	A0A1N5U7D9	23	11	129.326	0.00636924	2.19591	0.0498168	1.19155	0.252841	0.83744	Cold Shock	Control	Proline--tRNA ligase OS=Cuniculiplasma divulgatum OX=1673428 GN=proS PE=3 SV=1	3.83405	3.99852	3.55294	2.63538	2.77958	2.87978	3.58756	3.24999	3.71319	3.32506	4.48463	4.23846	4.32805	3.82561	3.94868	4.01591	3.96952	3.88583	26406.9	19690.4	18479.2	20049.5	17654	14529.5	29411	22673.8	15831.5	18859.2	18623.4	16124.2	24662.8	17664.1	15168.8	30184.3	23764	19448.7
CSP5_1957	A0A1N5WRK1	23	11	157.017	0.0155424	1.80848	0.0864374	1.38859	0.47362	0.719752	Cold Shock	Control	Glutamine synthetase OS=Cuniculiplasma divulgatum OX=1673428 GN=CPM_1895 PE=3 SV=1	2.39516	4.46578	3.57594	1.18275	3.77465	3.88747	3.64222	3.46559	4.48195	3.42694	5.25516	4.84127	4.95912	4.67707	5.4881	4.9121	4.89944	4.40862	16496.6	21991.3	18598.8	8998.16	23974.1	19613.6	29859.1	24177.9	19109.2	19437	21823.2	18417.5	28258.8	21595.5	21082.5	36920.2	29331	22065.3
CSP5_1330	A0A1N5VDF7	23	17	143.827	0.0188905	1.72376	0.0969622	1.13255	0.179569	0.688872	Cold Shock	Control	Short-chain dehydrogenase/reductase SDR OS=Cuniculiplasma divulgatum OX=1673428 GN=CPM_1329 PE=4 SV=1	2.80887	3.88321	2.90978	2.58148	2.67023	3.17125	3.17298	2.7364	3.62399	3.07176	3.62048	3.452	3.57561	3.53832	3.70025	3.54713	3.28983	3.41554	19346	19122.5	15134.1	19639.5	16959.5	16000.1	26012.3	19090.7	15451.2	17422.5	15034.8	13132.3	20375.1	16337.5	14214.5	26660.8	19694.9	17094.9
CSP5_0381	A0A1N5SWW2	23	15	159.876	0.0203198	1.69208	0.100126	1.14789	0.198988	0.676891	Cold Shock	Control	Oxidoreductase OS=Cuniculiplasma divulgatum OX=1673428 GN=CPM_0352 PE=4 SV=1	4.74515	6.55366	5.15538	5.6249	4.47702	4.28203	4.92259	4.57069	6.27309	5.28838	6.34247	6.12147	6.50816	5.7939	6.4639	5.98209	5.3563	5.64031	32682.1	32273	26813.7	42793.3	28435	21604.4	40355.6	31887.7	26745.9	29994.8	26338.5	23287.7	37085.8	26752.3	24831	44962.4	32066.1	28230
CSP5_1363	A0A1N5VI02	23	16	148.286	0.023709	1.62509	0.108135	1.15573	0.208807	0.650807	Cold Shock	Control	Acetyl-CoA C-acetyltransferase OS=Cuniculiplasma divulgatum OX=1673428 GN=CSP5_1363 PE=4 SV=1	13.5257	13.9535	13.1511	10.0492	8.93476	10.1092	9.83425	10.6578	12.8309	12.506	12.2715	13.6902	14.7742	13.9163	14.841	12.3238	12.7183	12.0529	93157.7	68713.1	68400.3	76453.1	56747.6	51004.7	80621.6	74354.6	54705.9	70931.8	50960.2	52081.1	84188.4	64256	57011.6	92627.8	76139.5	60325
CSP5_0334	A0A1N5SS79	23	13	183.918	0.0288108	1.54044	0.1137	1.38719	0.472165	0.616504	Control	Cold Shock	Amino acid-binding ACT domain protein OS=Cuniculiplasma divulgatum OX=1673428 GN=CPM_0303 PE=4 SV=1	8.75708	9.49372	8.68104	6.43725	9.73008	11.5085	8.46884	8.47629	11.535	6.29868	5.69287	5.62176	3.69277	3.49894	3.15394	10.5713	10.7583	10.6079	60314.3	46751	45151	48973.6	61798.9	58064.3	69427.9	59135.4	49180.4	35725.1	23640.9	21386.7	21042.7	16155.7	12115.8	79455.7	64406	53092.7
CSP5_1895	A0A1N5WLU8	23	9	149.025	0.0409681	1.38755	0.136602	1.14981	0.201393	0.551255	Cold Shock	Control	Aspartate ammonia-lyase OS=Cuniculiplasma divulgatum OX=1673428 GN=CPM_1834 PE=4 SV=1	7.26234	9.61722	7.78597	5.59682	6.19571	7.53376	5.6271	5.92749	7.64313	7.77601	8.29771	8.04346	8.45659	8.93295	8.18014	7.72286	8.70232	6.54381	50019.2	47359.2	40495.7	42579.7	39351	38010.5	46131.3	41353.6	32587.2	44104.3	34458.1	30599.5	48188.6	41246.3	31423.9	58046.4	52097.4	32752
CSP5_0416	A0A1N5T075	23	8	136.587	0.0409833	1.38739	0.136602	1.17787	0.236186	0.551184	Cold Shock	Control	dTDP-4-dehydrorhamnose reductase OS=Cuniculiplasma divulgatum OX=1673428 GN=CPM_0388 PE=4 SV=1	4.55388	4.69776	4.34989	2.32288	5.17434	4.6496	4.80233	4.52235	4.84258	4.89655	5.95298	5.31042	5.20223	5.52768	5.38511	5.13996	4.71687	4.88377	31364.8	23133.7	22624.2	17672.1	32863.9	23458.9	39369.7	31550.5	20646.8	27772.4	24721.1	20202.2	29644.2	25523	20686.8	38632.9	28238.1	24443.5
CSP5_0260	A0A1N5SK18	23	7	121.949	0.0456164	1.34088	0.141368	1.09907	0.136289	0.530639	Control	Cold Shock	Prolyl oligopeptidase OS=Cuniculiplasma divulgatum OX=1673428 GN=CSP5_0260 PE=4 SV=1	1.44662	1.36077	1.31546	1.4544	1.07852	1.27615	1.17591	1.34856	1.32767	1.11579	1.11239	1.33009	1.22409	1.00167	1.29998	1.1722	1.28688	1.17871	9963.54	6701.01	6841.85	11064.9	6850.05	6438.63	9640.13	9408.31	5660.66	6328.57	4619.43	5060	6975.32	4625.03	4993.87	8810.5	7704.08	5899.5
CSP5_0048	A0A1N5S2H7	23	7	131.046	0.0477055	1.32143	0.144377	1.14349	0.193443	0.521972	Control	Cold Shock	Isopentenyl-diphosphate delta-isomerase OS=Cuniculiplasma divulgatum OX=1673428 GN=fni PE=3 SV=1	4.55933	3.51577	4.39521	3.56116	3.02689	3.17116	3.8988	4.06437	3.73811	3.45269	2.79877	3.08126	3.25497	3.36462	2.64336	3.82799	3.65922	3.59013	31402.3	17313.1	22859.9	27092.8	19224.8	15999.6	31962.5	28355.3	15937.8	19583.1	11622.5	11722	18548	15535.5	10154.4	28771.8	21906.3	17968.7
CSP5_1520	A0A1N5VUI3	23	14	180.754	0.0710505	1.14843	0.176661	1.24579	0.317066	0.443402	Control	Cold Shock	DNA-directed RNA polymerase subunit A'' OS=Cuniculiplasma divulgatum OX=1673428 GN=rpoA2 PE=3 SV=1	5.74727	6.96641	5.41112	4.69409	5.80053	6.94665	5.19968	4.84266	6.19259	3.95358	3.6837	3.48895	2.92074	2.85147	2.58504	7.61568	7.34577	7.13578	39584.2	34305.5	28143.8	35711.9	36841	35048.3	42627.2	33785.2	26402.7	22424	15297.4	13272.9	16643.4	13166.2	9930.37	57240.8	43976.3	35714.9
CSP5_1710	A0A1N5W832	23	9	156.624	0.0722673	1.14106	0.177149	1.09104	0.125703	0.440014	Control	Cold Shock	Translation initiation factor aIF2 subunit gamma OS=Cuniculiplasma divulgatum OX=1673428 GN=CSP5_1710 PE=4 SV=1	4.46666	4.2333	4.58837	4.122	3.43736	3.52569	3.69936	4.29282	4.40143	3.67294	3.16905	3.96134	3.51917	3.8131	3.63753	3.98612	4.07742	3.86239	30764.1	20846.5	23864.6	31359.5	21831.8	17788.3	30327.5	29949.1	18765.9	20832.3	13160.2	15070	20053.5	17606.3	13973.5	29960.3	24409.9	19331.4
CSP5_1916	A0A1N5WQ39	23	11	128.554	0.0731247	1.13594	0.177149	2.19117	1.1317	0.43766	Cold Shock	Control	FAD dependent oxidoreductase OS=Cuniculiplasma divulgatum OX=1673428 GN=CSP5_1916 PE=4 SV=1	0.943649	0.877769	1.47405	1.23855	1.90923	2.42459	1.06309	1.48695	1.67474	0.989425	1.77204	1.61788	4.41569	7.92426	7.49226	1.43348	1.46856	1.57454	6499.37	4322.5	7666.7	9422.67	12126.2	12232.9	8715.22	10373.8	7140.41	5611.85	7358.8	6154.85	25162.2	36588.8	28781.4	10774.3	8791.72	7880.65
CSP5_0891	A0A1N5UCG9	23	17	112.235	0.153194	0.814759	0.255887	1.09347	0.128913	0.291613	Cold Shock	Control	Rubrerythrin OS=Cuniculiplasma divulgatum OX=1673428 GN=CPM_0888 PE=4 SV=1	27.381	28.0462	29.0119	19.7778	16.6079	20.0481	22.9941	26.7769	29.3764	24.9115	27.3214	25.7322	27.2959	27.8021	24.5829	26.6728	28.8758	27.3907	188586	138111	150894	150467	105482	101150	188506	186811	125249	141294	113458	97892.2	155541	128371	94435	200478	172868	137092
CSP5_0329	A0A1N5SRC8	23	13	173.243	0.189435	0.72254	0.288434	1.11213	0.153328	0.251716	Control	Cold Shock	Glycyl-tRNA synthetase OS=Cuniculiplasma divulgatum OX=1673428 GN=CSP5_0329 PE=4 SV=1	2.3071	2.49363	2.39741	3.10378	1.72772	2.02628	1.97586	1.92767	2.41746	1.44785	2.10731	2.38773	2.08175	2.02885	2.10786	2.04692	1.98929	2.12481	15890.1	12279.7	12469.2	23613.1	10973.3	10223.3	16198.2	13448.5	10307.1	8211.99	8751.09	9083.55	11862.6	9367.84	8097.31	15385	11909.1	10634.7
CSP5_0229	A0A1N5SH88	23	18	156.014	0.456323	0.340728	0.441757	1.04523	0.0638195	0.110912	Cold Shock	Control	Acetyl-CoA C-acyltransferase OS=Cuniculiplasma divulgatum OX=1673428 GN=CSP5_0229 PE=4 SV=1	8.9412	9.77346	7.68793	6.60399	6.24116	7.43201	7.1073	6.23016	8.67382	6.1959	8.26271	8.51585	8.63348	7.65358	9.04511	8.35646	7.87189	7.26289	61582.4	48128.6	39985.7	50242.2	39639.6	37497.1	58266	43465.1	36981.6	35142.1	34312.7	32396.6	49196.6	35339	34746.6	62808.6	47126	36351
CSP5_0217	A0A1N5SG82	23	7	136.21	0.480155	0.318618	0.454777	1.03959	0.0560105	0.104491	Control	Cold Shock	Lysine--tRNA ligase OS=Cuniculiplasma divulgatum OX=1673428 GN=lysS PE=3 SV=1	3.2588	3.13827	3.03864	3.55091	2.53451	2.48552	2.78168	2.55201	3.19057	2.92391	2.62531	2.80931	2.77392	2.83971	2.6064	2.99246	2.94991	2.99969	22444.9	15454.1	15804.3	27014.8	16097.5	12540.3	22804.3	17804.3	13603.3	16583.9	10902.2	10687.4	15806.8	13111.8	10012.4	22491.8	17660	15013.6
CSP5_1608	A0A1N5W1Q0	23	16	136.496	0.512693	0.290143	0.47487	1.0446	0.0629509	0.0965925	Cold Shock	Control	Uncharacterized protein OS=Cuniculiplasma divulgatum OX=1673428 GN=CPM_1598 PE=4 SV=1	23.2553	19.7812	18.9475	12.2504	10.7571	11.6595	17.3773	16.7231	18.1158	22.1983	16.5131	16.2068	16.2978	14.2806	15.1196	18.7218	18.2164	17.9522	160171	97410.9	98547.9	93198.8	68322	58826.4	142460	116670	77238.5	125905	68574.5	61655.1	92870.7	65938.1	58081.9	140716	109055	89851.4
CSP5_1437	A0A1N5VP75	23	11	130.848	0.550881	0.258942	0.483839	1.08554	0.118411	0.0884507	Control	Cold Shock	Type I restriction-modification system subunit M OS=Cuniculiplasma divulgatum OX=1673428 GN=CSP5_1437 PE=4 SV=1	3.42273	3.81541	3.29111	2.22398	4.56997	5.7358	3.37862	3.45805	4.509	3.2535	3.57168	3.81164	3.16225	2.94881	3.36091	3.82082	4.0173	3.74673	23574	18788.7	17117.4	16919.7	29025.4	28939.1	27698.1	24125.3	19224.5	18453.3	14832.2	14500.5	18019.6	13615.6	12910.9	28718	24050	18752.5
CSP5_0139	A0A1N5SA42	23	12	147.015	0.579306	0.237092	0.500798	1.08621	0.119309	0.0830895	Cold Shock	Control	Gluconolactonase OS=Cuniculiplasma divulgatum OX=1673428 GN=CPM_0109 PE=4 SV=1	2.11051	3.58449	3.20074	3.61228	5.63102	6.39382	3.31624	3.76153	5.077	2.44574	5.93925	5.70155	4.01329	5.41201	5.97779	3.26339	3.31868	3.77894	14536.1	17651.5	16647.4	27481.7	35764.5	32259.1	27186.7	26242.6	21646.3	13871.9	24664.1	21690.2	22869.2	24989	22963.6	24528.2	19867.7	18913.8
CSP5_0333	A0A1N5SRZ5	23	11	203.628	0.640984	0.193153	0.532625	1.04305	0.0608138	0.0732335	Control	Cold Shock	DNA repair and recombination protein RadA OS=Cuniculiplasma divulgatum OX=1673428 GN=radA PE=3 SV=1	8.28159	9.6256	9.57143	5.80321	6.46027	7.69582	8.00735	8.54343	9.79347	6.98924	7.31446	7.45056	7.66951	7.37895	7.73924	8.60198	9.15048	8.44226	57039.3	47400.5	49782	44149.9	41031.3	38828.1	65644.6	59603.8	41755.3	39641.9	30374.9	28343.9	43703.6	34070.9	29730.2	64654	54780.4	42253.8
CSP5_1953	A0A1N5WSL9	23	12	152.615	0.667209	0.175738	0.548863	1.03831	0.0542434	0.0696976	Cold Shock	Control	Citrate synthase OS=Cuniculiplasma divulgatum OX=1673428 GN=CSP5_1953 PE=3 SV=1	3.67864	3.58871	3.52992	2.12211	2.22048	2.2011	3.06377	2.82707	3.38185	3.30207	2.81855	2.70494	2.63537	2.61817	2.2829	3.80135	3.77301	3.69699	25336.5	17672.3	18359.5	16144.7	14103	11105.3	25116.9	19723.3	14418.8	18728.8	11704.7	10290.3	15017.3	12088.9	8769.74	28571.6	22587.6	18503.6
CSP5_1384	A0A1N5VHB4	23	7	140.938	0.850341	0.0704071	0.621673	1.03515	0.0498403	0.0537422	Cold Shock	Control	Fructose-1_6-bisphosphate aldolase/phosphatase OS=Cuniculiplasma divulgatum OX=1673428 GN=fbp PE=3 SV=1	1.25016	1.08202	0.992085	1.0957	0.93991	0.927463	1.19327	0.913061	0.910889	1.38546	0.737359	0.625773	1.19107	0.763419	1.08797	1.42316	1.14082	1.27657	8610.43	5328.3	5159.94	8335.88	5969.68	4679.38	9782.48	6370.03	3883.66	7858.08	3062.05	2380.61	6787.14	3524.94	4179.42	10696.7	6829.64	6389.31
CSP5_1337	A0A1N5VCX2	23	5	130.983	0.870432	0.0602654	0.624718	1.02576	0.0366921	0.0527942	Control	Cold Shock	Phosphoenolpyruvate carboxykinase [GTP] OS=Cuniculiplasma divulgatum OX=1673428 GN=pckG PE=3 SV=1	1.38267	2.43496	2.27199	1.2159	1.42686	1.7574	1.73275	1.71591	1.73689	1.2979	1.99375	1.97071	1.73834	1.68855	1.87133	1.59391	1.61539	1.5118	9523.14	11990.7	11816.9	9250.41	9062.44	8866.7	14205.2	11971.1	7405.41	7361.49	8279.48	7497.11	9905.7	7796.57	7188.68	11980.1	9670.72	7566.62
CSP5_0588	A0A1N5TJ42	22	11	149.621	0.0541377	1.2665	0.156003	1.14009	0.189151	0.497274	Cold Shock	Control	Aspartate--tRNA(Asp) ligase OS=Cuniculiplasma divulgatum OX=1673428 GN=aspS PE=3 SV=1	2.08465	2.53994	1.90071	2.13043	2.5525	2.71577	2.46782	2.12951	2.5386	3.00546	2.56935	2.19914	2.77148	2.08854	2.54792	3.14599	3.03804	2.64437	14358	12507.7	9885.81	16208	16211.8	13702	20231.3	14856.7	10823.6	17046.5	10669.8	8366.1	15792.9	9643.43	9787.78	23645.8	18187.6	13235.2
CSP5_1456	A0A1N5VP23	22	12	165.788	0.128251	0.89194	0.238506	1.30788	0.387233	0.326006	Cold Shock	Control	Pyridoxal 5'-phosphate synthase subunit PdxS OS=Cuniculiplasma divulgatum OX=1673428 GN=pdxS PE=3 SV=1	4.43847	8.46851	7.13785	0.511995	7.26262	7.38816	7.43742	6.82198	7.76046	9.21534	9.74687	9.40473	8.63562	8.29862	7.87793	8.56079	6.70454	6.40235	30569.9	41702.5	37124.7	3895.18	46127.2	37275.9	60972.3	47594	33087.5	52267.9	40476.1	35778.1	49208.8	38317.3	30262.9	64344.4	40137.5	32044
CSP5_0430	A0A1N5T216	22	13	140.946	0.166453	0.778708	0.26804	1.19038	0.251422	0.275838	Cold Shock	Control	GvpD gas vesicle protein_ contains RecA/KaiC family ATPase domain OS=Cuniculiplasma divulgatum OX=1673428 GN=CPM_0402 PE=4 SV=1	1.21755	2.21868	2.01035	1.18802	4.00059	3.95106	2.28301	2.30205	2.33251	3.29031	3.05852	2.94666	3.23584	3.48716	3.18551	2.14776	2.09847	2.14748	8385.83	10925.7	10456	9038.24	25409.1	19934.5	18716.2	16060.4	9944.89	18662.1	12701.2	11209.9	18439	16101.3	12237.1	16142.9	12562.7	10748.2
CSP5_0445	A0A1N5T3K4	22	14	167.407	0.19673	0.706129	0.294899	1.14	0.189032	0.244786	Cold Shock	Control	Nucleoside-diphosphate-sugar epimerase OS=Cuniculiplasma divulgatum OX=1673428 GN=CPM_0417 PE=4 SV=1	2.29812	4.40442	3.95885	2.62832	3.20742	3.76694	3.63956	3.34239	4.49181	2.71039	4.40056	4.13719	2.83729	4.27645	4.54654	4.53763	4.46974	4.26527	15828.3	21689.2	20590.4	19995.9	20371.4	19005.5	29837.2	23318.4	19151.2	15372.9	18274.3	15739	16167.9	19745.7	17465.4	34105.6	26758.6	21347.9
CSP5_2013	A0A1N5WVT8	22	16	151.236	0.230526	0.637281	0.31466	1.13226	0.179205	0.216379	Cold Shock	Control	Glycine/serine hydroxymethyltransferase OS=Cuniculiplasma divulgatum OX=1673428 GN=CPM_1945 PE=4 SV=1	4.41579	8.26813	7.25932	4.10446	5.45692	5.60723	6.33975	5.78339	7.20902	3.96251	7.67666	7.1763	8.19444	6.66737	7.58931	7.01692	6.89819	6.46309	30413.7	40715.7	37756.5	31226.1	34658.7	28290.4	51973.5	40348.2	30736.3	22474.7	31879	27300.6	46694.8	30785.3	29154.2	52740.4	41296.8	32348
CSP5_1942	A0A1N5WQB6	22	13	137.418	0.336005	0.473655	0.380614	1.07063	0.0984615	0.154199	Control	Cold Shock	Maltose alpha-D-glucosyltransferase/alpha-amylase OS=Cuniculiplasma divulgatum OX=1673428 GN=CPM_1880 PE=4 SV=1	1.33463	1.4114	1.34692	1.11742	0.819596	1.06005	1.11046	1.19672	1.14291	1.07347	1.21751	1.24041	1.13156	0.85499	1.03281	1.06076	1.22855	1.00471	9192.24	6950.35	7005.49	8501.13	5205.52	5348.34	9103.63	8348.98	4872.9	6088.56	5055.97	4718.84	6448.01	3947.76	3967.52	7972.86	7354.85	5028.63
CSP5_0495	A0A1N5T8D9	22	9	129.705	0.353084	0.452122	0.385772	1.08611	0.11917	0.14669	Cold Shock	Control	Pyruvate dehydrogenase (Quinone) OS=Cuniculiplasma divulgatum OX=1673428 GN=CPM_0467 PE=3 SV=1	1.56489	1.54765	1.60597	0.860905	1.13795	1.38026	1.48182	1.42356	2.11756	1.32554	1.28315	2.09013	1.41422	1.48722	1.51119	1.85104	1.61841	1.66948	10778.1	7621.3	8352.81	6549.63	7227.49	6963.89	12148	9931.54	9028.43	7518.23	5328.57	7951.43	8058.71	6866.96	5805.2	13912.7	9688.79	8355.82
CSP5_0779	A0A1N5U239	22	3	105.912	0.405416	0.3921	0.418766	1.05399	0.0758661	0.126737	Cold Shock	Control	UvrD helicase/Cas4 nuclease OS=Cuniculiplasma divulgatum OX=1673428 GN=CSP5_0779 PE=4 SV=1	0.705151	0.653774	0.831803	0.944376	0.715796	0.763249	0.731602	0.928785	0.96076	0.829357	0.659871	0.895692	0.944324	0.747735	0.902167	0.777711	0.900269	0.968831	4856.72	3219.45	4326.3	7184.67	4546.26	3850.86	5997.71	6479.73	4096.29	4703.98	2740.26	3407.45	5381.09	3452.53	3465.66	5845.41	5389.56	4849.04
CSP5_0505	A0A1N5T9B5	22	16	95.2037	0.908876	0.0414953	0.636947	1.00186	0.00267561	0.0513741	Cold Shock	Control	CBS domain protein OS=Cuniculiplasma divulgatum OX=1673428 GN=CPM_0477 PE=4 SV=1	4.539	5.64912	5.41868	5.86504	4.38556	5.06854	5.41288	5.31848	6.14432	5.24368	5.36077	6.13671	5.38743	4.74181	5.47061	5.18133	5.17131	5.19672	31262.3	27818.6	28183.1	44620.3	27854.2	25572.6	44375.1	37104.7	26196.9	29741.3	22261.8	23345.7	30699.5	21894.4	21015.2	38943.7	30958.6	26009.8
CSP5_1452	A0A1N5VNP9	22	5	118.626	0.944243	0.0249161	0.641593	1.02259	0.0322342	0.0505127	Control	Cold Shock	Folylpolyglutamate synthase/dihydrofolate synthase OS=Cuniculiplasma divulgatum OX=1673428 GN=CSP5_1452 PE=4 SV=1	0.623582	0.741185	0.734203	1.22721	1.08085	1.48214	0.815803	0.868788	0.921816	0.997112	0.966503	1.05772	0.90525	0.79099	0.871706	0.919067	0.947599	0.851913	4294.91	3649.9	3818.67	9336.42	6864.81	7477.93	6687.99	6061.16	3930.25	5655.46	4013.62	4023.86	5158.43	3652.25	3348.64	6907.87	5672.91	4263.86
CSP5_0699	A0A1N5TUW0	21	12	130.696	0.060732	1.21658	0.165336	1.48582	0.571263	0.474601	Cold Shock	Control	Cystathionine gamma-synthase OS=Cuniculiplasma divulgatum OX=1673428 GN=CSP5_0699 PE=4 SV=1	1.75952	1.5293	1.63375	1.83477	2.47067	2.53094	1.62157	1.74682	2.00426	2.14304	1.94099	1.5232	4.62564	4.72519	4.36841	2.15921	2.10086	1.868	12118.7	7530.89	8497.32	13958.6	15692	12769.5	13293.7	12186.8	8545.36	12155	8060.39	5794.67	26358.5	21817.7	16781.2	16229	12577.1	9349.43
CSP5_1376	A0A1N5VGS6	21	7	130.584	0.086923	1.06087	0.189825	1.60991	0.686981	0.403119	Cold Shock	Control	Peptide chain release factor subunit 1 OS=Cuniculiplasma divulgatum OX=1673428 GN=prf1 PE=3 SV=1	1.53836	1.44907	1.46382	1.53632	1.22444	1.59074	1.47741	1.46895	1.62516	1.23401	1.30468	1.51538	4.82982	3.0641	4.83486	1.57793	1.66317	1.50746	10595.4	7135.85	7613.51	11688.1	7776.81	8025.86	12111.9	10248.2	6929.03	6999.12	5417.96	5764.9	27522	14147.9	18573	11860	9956.76	7544.91
CSP5_0230	A0A1N5SHL2	21	16	140.629	0.108353	0.965158	0.218999	1.12592	0.171106	0.359218	Cold Shock	Control	UPF0219 protein CSP5_0230 OS=Cuniculiplasma divulgatum OX=1673428 GN=CSP5_0230 PE=3 SV=1	6.48296	9.08698	7.22939	4.9719	6.21712	7.13734	5.98142	5.43507	6.8489	6.03005	8.50051	7.74126	7.73008	8.37062	8.43083	6.91383	7.03062	6.12191	44651.3	44748.1	37600.8	37825.5	39486.9	36010.4	49035.9	37918.1	29200.9	34201.5	35300.3	29449.8	44048.7	38649.8	32386.9	51965.6	42089.6	30640.4
CSP5_0757	A0A1N5U091	21	13	149.34	0.170867	0.767341	0.268358	1.13928	0.188126	0.270909	Cold Shock	Control	Glutamyl-tRNA reductase OS=Cuniculiplasma divulgatum OX=1673428 GN=hemA PE=3 SV=1	6.74325	4.33804	3.62824	2.409	3.70831	3.89675	3.94594	3.49324	4.73473	6.78151	4.81258	4.69452	4.3804	4.10754	4.54424	4.39983	4.43516	3.88092	46444	21362.3	18870.8	18327.3	23552.7	19660.5	32349	24370.8	20186.9	38463.6	19985.3	17859.2	24961.1	18965.8	17456.6	33069.9	26551.6	19424.2
CSP5_0504	A0A1N5T917	21	8	145.888	0.195868	0.708035	0.294899	1.16112	0.215516	0.245589	Cold Shock	Control	U62 family protease subunit B OS=Cuniculiplasma divulgatum OX=1673428 GN=CPM_0476 PE=4 SV=1	2.67487	2.72407	2.07346	0.67502	2.2151	2.18276	2.23816	1.90663	2.32582	2.63642	2.70999	2.49315	2.40563	2.61677	3.16973	2.08467	1.87642	2.08692	18423.2	13414.4	10784.3	5135.45	14068.8	11012.8	18348.5	13301.7	9916.35	14953.3	11253.8	9484.6	13708.2	12082.5	12176.4	15668.7	11233.4	10445.1
CSP5_0005	A0A1N5RY64	21	10	143.526	0.201486	0.695756	0.296518	1.14258	0.192296	0.240436	Cold Shock	Control	Bifunctional phosphoribosylaminoimidazolecarboxamide formyltransferase/IMP cyclohydrolase OS=Cuniculiplasma divulgatum OX=1673428 GN=CPM_0005 PE=4 SV=1	0.989418	2.04365	1.83508	0.928079	1.80052	1.97276	1.62433	1.81448	0.822348	1.80546	1.89964	1.37559	1.63261	1.84723	1.44685	1.80849	2.0867	1.90007	6814.6	10063.8	9544.43	7060.68	11435.7	9953.26	13316.3	12658.8	3506.16	10240.3	7888.69	5233.12	9303.18	8529.22	5558.05	13592.9	12492.2	9509.91
CSP5_0539	A0A1N5TDJ3	21	13	127.264	0.229934	0.638397	0.31466	1.07217	0.100539	0.216831	Cold Shock	Control	Inosine-5'-monophosphate dehydrogenase OS=Cuniculiplasma divulgatum OX=1673428 GN=guaB PE=3 SV=1	2.10674	2.76917	2.80535	1.93942	2.86334	2.40073	3.17024	2.62943	2.96128	2.41709	3.03053	2.52923	3.15805	2.77674	2.69397	3.06517	2.85986	2.82167	14510.1	13636.6	14590.9	14754.8	18186	12112.5	25989.8	18344.4	12625.7	13709.3	12585	9621.88	17995.7	12821.1	10348.8	23038.3	17120.9	14122.6
CSP5_0499	A0A1N5T9L7	21	9	119.073	0.295522	0.52941	0.35849	1.13544	0.183256	0.174425	Cold Shock	Control	Glycosyl hydrolase family 15 OS=Cuniculiplasma divulgatum OX=1673428 GN=CSP5_0499 PE=4 SV=1	0.801804	0.960502	1.18347	0.564669	0.793704	0.980052	0.934799	1.11527	1.0301	1.07796	1.48965	0.74622	1.26507	1.07903	1.21186	0.62945	1.11551	0.882521	5522.41	4729.91	6155.35	4295.92	5041.08	4944.71	7663.52	7780.74	4391.93	6113.99	6186.09	2838.82	7208.84	4982.22	4655.33	4731.05	6678.15	4417.05
CSP5_1291	A0A1N5V9K4	21	12	143.344	0.361561	0.441818	0.392726	1.11778	0.160637	0.14316	Cold Shock	Control	Enolase OS=Cuniculiplasma divulgatum OX=1673428 GN=eno PE=3 SV=1	3.30946	4.3605	3.61216	3.13137	2.96011	3.07642	2.71621	3.02444	2.43762	3.94561	3.00073	2.31563	3.47991	4.06275	2.28034	4.40153	4.57249	3.94114	22793.9	21472.9	18787.2	23823	18800.6	15521.6	22267.6	21100.2	10393	22378.8	12461.2	8809.27	19829.7	18759	8759.89	33082.7	27373.8	19725.6
CSP5_1574	A0A1N5VYF9	21	15	139.241	0.381328	0.418702	0.406781	1.11299	0.154436	0.135396	Cold Shock	Control	30S ribosomal protein S3 OS=Cuniculiplasma divulgatum OX=1673428 GN=rps3 PE=3 SV=1	3.93489	7.01196	5.22211	3.17395	5.98732	5.35649	7.28619	6.36843	7.54889	3.64466	6.67477	5.61469	6.80711	6.08718	5.78347	9.22705	7.46002	6.45417	27101.5	34529.8	27160.8	24146.9	38027.4	27025.4	59732.5	44429.8	32185.4	20671.9	27718.5	21359.8	38789.3	28106.4	22217.1	69352.1	44660.3	32303.4
CSP5_1717	A0A1N5W8P0	21	14	157.503	0.509265	0.293056	0.473045	1.06712	0.0937158	0.0973806	Cold Shock	Control	Peroxiredoxin OS=Cuniculiplasma divulgatum OX=1673428 GN=CPM_1688 PE=3 SV=1	9.09325	8.30084	8.55091	5.49101	4.59857	5.14529	7.77927	7.82322	9.65963	6.23052	7.68386	6.86634	7.36344	6.31291	6.4552	9.98757	9.74394	10.2575	62629.6	40876.8	44474.2	41774.8	29207	25959.8	63774.8	54579.2	41184.7	35338.5	31908.9	26121.4	41959.5	29148.7	24797.5	75068.4	58333.2	51339.2
CSP5_1341	A0A1N5VDE8	21	10	152.541	0.533676	0.272722	0.480774	1.04066	0.0575046	0.0919781	Cold Shock	Control	Translation initiation factor IF-2 OS=Cuniculiplasma divulgatum OX=1673428 GN=CPM_1340 PE=3 SV=1	0.92617	1.15537	0.965586	1.02275	1.50914	1.61796	1.01949	0.90469	1.06943	1.40673	1.24625	1.07602	1.25256	1.20757	1.17128	1.13448	1.05587	1.05422	6378.98	5689.5	5022.12	7780.91	9585.03	8163.2	8357.83	6311.63	4559.63	7978.71	5175.32	4093.48	7137.55	5575.73	4499.46	8526.95	6321.08	5276.4
CSP5_0830	A0A1N5U8G1	21	12	131.657	0.577825	0.238204	0.500395	1.08453	0.117067	0.0833552	Cold Shock	Control	SelB-II domain-containing translation elongation factor OS=Cuniculiplasma divulgatum OX=1673428 GN=CSP5_0830 PE=4 SV=1	5.13649	5.90197	5.43598	5.10655	4.01825	4.29934	4.5591	4.74739	6.1239	2.52968	5.23887	5.5975	6.71828	6.05349	6.50912	5.58521	5.23005	5.69831	35377.5	29063.8	28273.1	38849.9	25521.2	21691.7	37375.7	33120.5	26109.8	14347.9	21755.6	21294.4	38283.1	27950.9	25004.7	41979.4	31310.3	28520.2
CSP5_0397	A0A1N5SYD1	21	10	120.888	0.60868	0.215611	0.516374	1.05849	0.0820093	0.0781105	Cold Shock	Control	2_3-bisphosphoglycerate-independent phosphoglycerate mutase OS=Cuniculiplasma divulgatum OX=1673428 GN=apgM PE=3 SV=1	2.46766	3.89502	3.72835	5.97303	5.67553	7.29627	3.83184	4.38502	5.83793	5.56149	5.28931	7.06899	5.01294	4.95017	6.66481	3.18059	3.72476	4.158	16996	19180.7	19391.5	45441.9	36047.1	36812.2	31413.6	30592.4	24890.5	31543.8	21965.1	26892.3	28565.5	22856.5	25602.8	23905.9	22298.7	20811
CSP5_0470	A0A1N5T601	21	13	180.729	0.702892	0.153112	0.567946	1.00919	0.0131924	0.0654457	Cold Shock	Control	Acyl-CoA dehydrogenase OS=Cuniculiplasma divulgatum OX=1673428 GN=CSP5_0470 PE=3 SV=1	6.05459	6.57333	6.08906	4.01029	3.67572	4.12916	4.86948	4.66154	5.79984	5.05661	5.10158	4.97097	5.36549	5.22311	5.11708	5.40401	5.04452	5.00095	41700.9	32369.8	31669.8	30509.7	23345.7	20833.1	39920.2	32521.5	24728.1	28680.3	21185.5	18910.9	30574.5	24116.7	19657.2	40617.5	30199.6	25030
CSP5_0833	A0A1N5U9Z5	21	11	139.278	0.740172	0.130667	0.582155	1.0167	0.0238907	0.0616389	Control	Cold Shock	Asparaginyl-tRNA synthetase OS=Cuniculiplasma divulgatum OX=1673428 GN=CSP5_0833 PE=4 SV=1	2.24855	2.76038	2.94269	2.5562	2.30993	2.8441	2.62899	2.68996	3.10117	2.37271	2.47368	2.75974	2.28387	2.05599	2.71799	3.00832	3.1111	2.90308	15486.9	13593.3	15305.3	19447.2	14671.1	14349.5	21552.6	18766.7	13222.1	13457.6	10272.5	10498.8	13014.3	9493.17	10441.1	22611	18624.9	14530
CSP5_1988	A0A1N5WT97	21	12	135.477	0.765348	0.116141	0.587426	1.027	0.0384355	0.0594099	Control	Cold Shock	Aldo/keto reductase family oxidoreductase OS=Cuniculiplasma divulgatum OX=1673428 GN=CSP5_1988 PE=4 SV=1	5.46784	4.6947	4.50632	6.19288	3.66718	4.06021	4.12786	4.06632	4.47393	4.63902	4.71952	4.95024	5.01715	4.2549	4.82748	4.10657	3.85025	3.80748	37659.6	23118.7	23437.9	47114.5	23291.4	20485.2	33840.4	28369	19075	26311.8	19598.9	18832	28589.5	19646.2	18544.7	30865.7	23049.9	19056.6
CSP5_0305	A0A1N5SPS8	21	11	141.17	0.784033	0.105666	0.595165	1.01339	0.0191918	0.0579242	Control	Cold Shock	Phosphoribosylaminoimidazole synthetase OS=Cuniculiplasma divulgatum OX=1673428 GN=CPM_0274 PE=4 SV=1	2.74221	3.71906	3.23947	3.2196	3.06234	3.43272	3.44891	3.06248	3.77748	2.73975	3.28693	3.29445	2.83414	3.81133	3.2568	3.56086	3.36592	3.16157	18886.9	18314.2	16848.8	24494.3	19449.9	17319.3	28274.3	21365.6	16105.6	15539.4	13649.7	12533	16149.9	17598.1	12510.9	26764	20150.4	15823.8
CSP5_1579	A0A1N5VYQ2	21	10	156.394	0.974358	0.0112813	0.649686	1.00126	0.00182058	0.0501082	Cold Shock	Control	50S ribosomal protein L4p OS=Cuniculiplasma divulgatum OX=1673428 GN=CSP5_1579 PE=4 SV=1	9.53114	8.34163	9.06386	8.82614	6.51171	7.79619	8.23566	8.65209	9.94053	9.12163	9.73797	9.09541	7.76521	7.08441	7.19385	8.66146	8.91882	9.41728	65645.6	41077.7	47142.1	67147.9	41358	39334.5	67516.3	60361.9	42382.3	51736.4	40439.1	34601.4	44248.9	32710.9	27635.1	65101.1	53393.5	47133.8
CSP5_0778	A0A1N5U3D7	20	9	134.727	9.55171e-07	6.01992	0.000156888	1.52679	0.610503	1	Cold Shock	Control	Acryloyl-coenzyme A reductase OS=Cuniculiplasma divulgatum OX=1673428 GN=CSP5_0778 PE=3 SV=1	1.79184	2.47361	2.11961	2.21903	2.13585	2.16735	1.99816	1.79628	2.16199	2.93076	3.06154	2.70369	3.02562	3.09397	2.83877	3.95487	3.72909	3.46267	12341.3	12181.1	11024.3	16882.1	13565.5	10935.1	16381	12531.9	9217.84	16622.8	12713.7	10285.6	17241.1	14285.8	10905.1	29725.5	22324.6	17330.8
CSP5_0436	A0A1N5T2P0	20	14	143.573	0.0041754	2.3793	0.0419886	1.15869	0.212498	0.879331	Control	Cold Shock	DNA polymerase sliding clamp OS=Cuniculiplasma divulgatum OX=1673428 GN=pcn PE=3 SV=1	13.351	15.2667	14.0602	11.6271	11.6839	13.8381	12.3516	12.0631	13.397	11.1035	11.7165	11.6229	9.99438	9.68179	10.7023	12.4077	12.9169	11.3811	91954.8	75179.4	73128.5	88457.1	74208	69818.2	101259	84158.8	57119.5	62977.2	48655.2	44216.7	56951.5	44703.9	41112.7	93258.3	77328.4	56962.8
CSP5_1320	A0A1N5VBD5	20	9	129.859	0.00945441	2.02437	0.0656153	1.24353	0.314445	0.79023	Control	Cold Shock	Single-stranded DNA-specific exonuclease RecJ OS=Cuniculiplasma divulgatum OX=1673428 GN=CSP5_1320 PE=4 SV=1	3.39642	2.68415	3.045	3.9138	2.58908	2.36661	2.4239	2.86782	3.05976	2.06322	1.77222	2.59292	2.17892	2.33704	2.18454	2.69832	2.65244	2.70722	23392.8	13217.9	15837.4	29775.6	16444.1	11940.4	19871.2	20007.5	13045.6	11702.2	7359.55	9864.18	12416.2	10790.9	8391.87	20281.1	15879.2	13549.8
CSP5_1152	A0A1N5UYN6	20	12	131.158	0.0346175	1.4607	0.124245	1.37186	0.456138	0.58295	Cold Shock	Control	Uncharacterized protein OS=Cuniculiplasma divulgatum OX=1673428 GN=CSP5_1152 PE=4 SV=1	1.24426	1.49944	1.41005	1.26185	2.85259	2.01396	1.91721	1.79919	1.23438	2.43479	2.61046	1.25224	3.01546	2.95249	2.92232	2.01687	2.0726	1.62028	8569.85	7383.86	7333.81	9599.93	18117.7	10161.1	15717.3	12552.2	5262.9	13809.7	10840.5	4763.85	17183.1	13632.6	11226.1	15159.2	12407.8	8109.59
CSP5_1563	A0A1N5VXC9	20	15	99.7835	0.0517697	1.28592	0.15269	1.15973	0.213795	0.506041	Cold Shock	Control	50S ribosomal protein L6 OS=Cuniculiplasma divulgatum OX=1673428 GN=rpl6 PE=3 SV=1	6.58604	10.1705	10.9146	6.32594	9.66766	9.6945	9.28639	10.4093	11.75	11.8091	11.7462	11.0522	9.54914	10.7905	9.22226	11.0322	11.2424	11.9071	45361.2	50083.6	56767.9	48126.8	61402.5	48912.1	76130.3	72621	50097.2	66979	48778.9	42045.4	54414.4	49823.1	35427.1	82920.3	67303.9	59595.6
CSP5_0861	A0A1N5UAX4	20	9	135.306	0.464803	0.332731	0.446873	1.03032	0.0430956	0.108561	Cold Shock	Control	Thioredoxin reductase OS=Cuniculiplasma divulgatum OX=1673428 GN=CPM_0858 PE=4 SV=1	2.49749	2.54706	2.36332	2.1228	2.26028	2.33189	2.23451	2.37742	2.95309	2.58779	2.52642	2.54667	2.22281	2.26975	2.24888	2.58685	2.81145	2.54486	17201.5	12542.8	12291.9	16149.9	14355.8	11765.2	18318.6	16586.3	12590.8	14677.5	10491.5	9688.21	12666.4	10480.2	8639.02	19443.2	16831.1	12737.1
CSP5_0210	A0A1N5SFS3	20	14	133.92	0.494035	0.306242	0.463874	1.03859	0.0546309	0.101005	Cold Shock	Control	Citrate synthase OS=Cuniculiplasma divulgatum OX=1673428 GN=CSP5_0210 PE=3 SV=1	6.07679	6.8159	6.73574	4.49479	3.87834	4.25273	5.34397	4.95595	6.03694	5.84955	6.40217	5.23339	5.53265	5.4163	4.70115	5.48502	6.11873	5.7275	41853.8	33564.4	35033.3	34195.6	24632.6	21456.5	43810.1	34575.5	25739.1	33177.7	26586.4	19909.2	31527	25008.8	18059.4	41226.4	36630.5	28666.4
CSP5_0708	A0A1N5TVS6	20	14	156.446	0.539821	0.26775	0.480774	1.03723	0.0527362	0.0906927	Control	Cold Shock	Glucose 1-dehydrogenase OS=Cuniculiplasma divulgatum OX=1673428 GN=CSP5_0708 PE=4 SV=1	4.78262	4.4372	4.59594	4.35763	3.10945	3.94479	3.82423	4.07445	4.08189	3.93398	4.21879	4.37126	4.38692	3.36955	4.16893	4.00053	4.17292	3.24975	32940.2	21850.6	23904	33152.2	19749.1	19902.9	31351.2	28425.7	17403.5	22312.9	17519.5	16629.4	24998.2	15558.3	16014.9	30068.7	24981.7	16265.1
CSP5_0020	A0A1N5S075	20	11	132.806	0.841877	0.0747512	0.619001	1.00333	0.00479642	0.0541848	Cold Shock	Control	Acyl-coenzyme A synthetase/AMP-(Fatty) acid ligase OS=Cuniculiplasma divulgatum OX=1673428 GN=CPM_0020 PE=4 SV=1	5.07727	5.53461	5.33812	5.45575	4.93232	4.91071	5.44783	5.4297	3.49172	5.53947	4.28311	3.50933	5.19966	6.01693	2.71928	6.45323	5.77552	6.27341	34969.6	27254.7	27764.1	41506.5	31326.8	24776.2	44661.5	37880.6	14887.3	31419	17786.6	13350.4	29629.5	27782.1	10446.1	48503.6	34575.8	31398.7
CSP5_1069	A0A1N5UPU2	20	7	111.269	0.984725	0.00668518	0.653943	1.00541	0.00778774	0.0500384	Control	Cold Shock	PepT family ABC transporter ATPase OS=Cuniculiplasma divulgatum OX=1673428 GN=CSP5_1069 PE=4 SV=1	3.02537	3.06393	2.31116	3.04477	1.86976	2.91908	3.07544	2.10936	3.39296	2.66755	3.23953	3.56993	2.78235	2.31113	2.66308	2.45752	2.60796	2.37922	20837.2	15088.1	12020.6	23164.2	11875.5	14727.8	25212.6	14716.1	14466.2	15129.9	13452.9	13581	15854.8	10671.2	10230.2	18471.1	15612.8	11908.1
CSP5_0439	A0A1N5T2C0	19	13	106.603	0.00102067	2.99111	0.0218669	1.24505	0.316208	0.963683	Cold Shock	Control	Glycine dehydrogenase subunit 2 OS=Cuniculiplasma divulgatum OX=1673428 GN=CSP5_0439 PE=4 SV=1	3.30278	3.66547	3.48267	2.60114	3.10747	4.04414	2.83641	3.05489	3.96868	3.62151	3.60333	4.20335	4.32973	4.25378	4.509	4.32431	4.20118	4.38468	22747.8	18050.3	18113.7	19789.1	19736.6	20404.1	23253	21312.6	16920.8	20540.6	14963.6	15990.7	24672.3	19641.1	17321.2	32502.3	25150.8	21945.5
CSP5_0248	A0A1N5SJJ6	19	11	141.728	0.00467677	2.33005	0.0436323	1.28305	0.359573	0.868931	Cold Shock	Control	Isocitrate dehydrogenase OS=Cuniculiplasma divulgatum OX=1673428 GN=CSP5_0248 PE=4 SV=1	7.61116	10.5609	9.31827	5.32613	6.07756	7.49475	6.79668	7.91921	10.4051	10.3183	11.6721	11.2856	9.61834	10.21	9.90476	9.56949	10.1809	8.99089	52421.7	52006.5	48465.3	40520.4	38600.6	37813.6	55719.5	55248.9	44363.2	58523.9	48471.1	42933.6	54808.7	47142.6	38049	71926	60948.9	44999.8
CSP5_1748	A0A1N5WDG9	19	7	114.981	0.00570235	2.24395	0.0474571	1.18511	0.245024	0.849256	Cold Shock	Control	Carbamate kinase OS=Cuniculiplasma divulgatum OX=1673428 GN=CPM_1714 PE=3 SV=1	4.62006	5.88635	4.97547	3.58694	3.72716	4.71485	4.44801	4.10681	5.36527	5.20713	5.68417	5.80015	5.65477	5.1441	5.61708	5.21413	5.65199	5.12675	31820.6	28986.9	25877.9	27288.9	23672.4	23788.1	36465	28651.4	22875.3	29534	23604.8	22065.3	32222.9	23751.9	21577.9	39190.3	33836.3	25659.6
CSP5_0358	A0A1N5SUV2	19	5	122.258	0.0328498	1.48347	0.121705	1.15956	0.213576	0.592642	Cold Shock	Control	Signal recognition particle 54 kDa protein OS=Cuniculiplasma divulgatum OX=1673428 GN=srp54 PE=3 SV=1	2.9883	3.23701	2.67198	2.0796	2.01164	2.38485	2.77045	2.51414	3.00446	3.28602	3.20605	2.92758	3.14863	2.53578	2.73813	3.3389	3.52946	2.72743	20581.8	15940.4	13897.3	15821.3	12776.6	12032.4	22712.2	17540.1	12809.8	18637.8	13313.8	11137.3	17942	11708.5	10518.5	25095.7	21129.5	13650.9
CSP5_2011	A0A1N5WVQ8	19	9	110.724	0.0445378	1.35127	0.14068	1.3556	0.438932	0.535253	Cold Shock	Control	Glycine cleavage system T protein (Aminomethyltransferase) OS=Cuniculiplasma divulgatum OX=1673428 GN=CSP5_2011 PE=4 SV=1	4.08234	4.20067	3.92122	1.28865	5.04464	4.41485	4.28931	4.2592	4.39494	5.44	6.78092	5.8482	7.06173	5.86503	5.81667	4.23209	4.11309	3.50267	28117.1	20685.9	20394.7	9803.84	32040.1	22274.5	35163.9	29714.6	18738.2	30854.8	28159.3	22248.1	40240.3	27080.7	22344.6	31809.1	24623.5	17531
CSP5_0527	A0A1N5TBS9	19	14	160.245	0.0550111	1.25955	0.156687	1.23102	0.299849	0.494129	Control	Cold Shock	30S ribosomal protein S2 OS=Cuniculiplasma divulgatum OX=1673428 GN=rps2 PE=3 SV=1	14.0694	14.0032	15.0883	10.35	7.72089	9.59132	13.0601	13.9164	14.1151	10.2942	10.5296	11.0231	8.8762	7.41081	7.88671	11.5478	12.3186	11.0254	96902.5	68957.5	78476	78741.1	49037.9	48391.6	107067	97088.7	60181	58387.1	43726.6	41934.7	50579.7	34218.1	30296.7	86795	73746.9	55182.8
CSP5_0898	A0A1N5UC75	19	9	152.229	0.0770508	1.11322	0.180677	1.16874	0.224954	0.427215	Cold Shock	Control	Alcohol dehydrogenase (NADP+) OS=Cuniculiplasma divulgatum OX=1673428 GN=CPM_0895 PE=3 SV=1	1.75618	1.93912	2.01136	2.13066	3.25444	3.33467	2.31306	2.30553	2.57425	2.58453	3.25286	2.69032	3.45029	3.11386	3.02379	2.44203	2.32132	2.38833	12095.7	9549.05	10461.3	16209.8	20670	16824.6	18962.6	16084.7	10975.5	14659	13508.2	10234.7	19661	14377.7	11615.8	18354.7	13896.8	11953.7
CSP5_0737	A0A1N5TYF6	19	11	147.477	0.114335	0.94182	0.224777	1.13218	0.179106	0.348584	Cold Shock	Control	Xaa-Pro aminopeptidase OS=Cuniculiplasma divulgatum OX=1673428 GN=CSP5_0737 PE=3 SV=1	2.48917	4.22463	3.86504	1.91158	3.63838	3.75534	3.7486	3.59073	4.08969	4.45896	4.11876	3.94074	3.9263	3.67289	3.72014	4.0615	3.75458	3.79832	17144.1	20803.8	20102.5	14543	23108.6	18947	30731.2	25051	17436.8	25290.5	17104.1	14991.6	22373.4	16958.9	14290.9	30526.9	22477.2	19010.8
CSP5_1091	A0A1N5US35	19	8	132.876	0.135401	0.868377	0.244548	1.11363	0.155276	0.315427	Cold Shock	Control	Glutamate--tRNA ligase OS=Cuniculiplasma divulgatum OX=1673428 GN=gltX PE=3 SV=1	0.669331	0.992106	0.9866	1.13334	1.04253	1.15992	1.11337	0.96352	1.17435	1.03998	1.09573	0.869539	1.28779	1.16499	1.36402	1.05569	1.1424	1.26435	4610.01	4885.54	5131.41	8622.29	6621.46	5852.2	9127.46	6722.06	5006.97	5898.62	4550.25	3307.96	7338.27	5379.14	5239.86	7934.77	6839.12	6328.14
CSP5_1361	A0A1N5VG45	19	8	113.264	0.230198	0.637898	0.31466	1.06448	0.0901446	0.216629	Cold Shock	Control	Thymidylate synthase ThyX OS=Cuniculiplasma divulgatum OX=1673428 GN=CSP5_1361 PE=4 SV=1	2.08086	2.573	2.52161	1.82843	1.86498	2.02959	1.66535	2.04805	2.38701	2.1163	2.05373	2.40941	2.44177	2.3607	2.40389	2.11776	2.253	2.06728	14331.9	12670.5	13115.2	13910.4	11845.1	10240	13652.6	14288.4	10177.2	12003.3	8528.57	9166.05	13914.1	10900.1	9234.52	15917.5	13487.8	10346.8
CSP5_1640	A0A1N5W358	19	10	132.753	0.316548	0.499561	0.370752	1.06139	0.0859501	0.163461	Control	Cold Shock	CRISPR-associated protein Csb1 OS=Cuniculiplasma divulgatum OX=1673428 GN=CSP5_1640 PE=4 SV=1	9.02985	8.38113	9.13066	8.3884	6.39772	7.35105	8.14156	8.33877	8.95907	7.11134	6.70032	8.0443	6.86559	6.811	6.76036	8.81484	9.09335	9.6304	62192.9	41272.2	47489.5	63817.7	40634	37088.7	66744.8	58175.9	38197.8	40334.3	27824.6	30602.7	39122.6	31448.5	25969.8	66253.9	54438.3	48200.5
CSP5_0998	A0A1N5UJQ0	19	14	130.125	0.93124	0.0309386	0.639558	1.00379	0.00545752	0.0507805	Control	Cold Shock	Nucleoside-diphosphate-sugar epimerase OS=Cuniculiplasma divulgatum OX=1673428 GN=CPM_1013 PE=4 SV=1	5.59533	5.35076	6.06882	5.58439	4.93702	5.32987	4.57656	5.18391	6.08222	5.80443	5.82016	6.28115	4.90886	4.86827	5.01672	4.97518	5.34867	5.50154	38537.7	26349.4	31564.6	42485.2	31356.6	26891.1	37518.8	36165.9	25932.1	32921.8	24169.5	23895.2	27972.4	22478.3	19271.7	37394.3	32020.4	27535.4
CSP5_1712	A0A1N5W8E4	18	11	74.8248	0.0161384	1.79214	0.0864374	1.4816	0.567156	0.713931	Control	Cold Shock	Nucleoid DNA-binding protein OS=Cuniculiplasma divulgatum OX=1673428 GN=CPM_1683 PE=3 SV=1	9.46676	11.2222	9.88297	8.92848	8.87583	11.2512	8.73323	9.0969	10.3494	6.28886	6.92229	6.64728	2.96778	2.49314	2.99386	10.3654	11.359	9.22735	65202.1	55262.6	51402.4	67926.5	56373.3	56766.4	71595.4	63465.1	44125.7	35669.4	28746.3	25288	16911.5	11511.6	11500.9	77908.5	68001.8	46183.3
CSP5_1398	A0A1N5VIN3	18	16	108.561	0.0214869	1.66783	0.103296	1.10647	0.145966	0.667562	Cold Shock	Control	30S ribosomal protein S10 OS=Cuniculiplasma divulgatum OX=1673428 GN=rps10 PE=3 SV=1	5.73152	6.17711	5.46264	4.65892	4.74172	4.76053	5.35226	5.0079	5.94335	5.70169	6.89034	6.03376	5.78378	5.68922	5.80418	5.68483	5.77218	5.56912	39475.8	30418.6	28411.8	35444.4	30116.2	24018.5	43878.1	34937.9	25340	32339.1	28613.7	22954	32958	26268.9	22296.7	42728.2	34555.8	27873.7
CSP5_0597	A0A1N5TK36	18	5	92.5595	0.0244904	1.611	0.108313	1.18533	0.245293	0.645201	Cold Shock	Control	Homoserine dehydrogenase OS=Cuniculiplasma divulgatum OX=1673428 GN=CPM_0590 PE=4 SV=1	1.39875	1.56581	1.39972	1.20465	1.53129	1.67461	1.30081	1.23029	1.28605	2.24245	1.61371	1.47897	1.76033	1.92985	1.32626	1.57909	1.51571	1.47933	9633.9	7710.72	7280.11	9164.79	9725.75	8448.98	10664.1	8583.2	5483.18	12718.8	6701.3	5626.39	10031	8910.72	5094.79	11868.8	9073.99	7404.1
CSP5_0307	A0A1N5SP87	18	10	126.162	0.0402699	1.39502	0.136602	1.18342	0.242957	0.554525	Cold Shock	Control	NifX family protein OS=Cuniculiplasma divulgatum OX=1673428 GN=CPM_0276 PE=4 SV=1	8.08963	12.0688	10.5336	5.72314	8.34828	8.92135	9.0524	8.12306	10.3275	11.3878	13.6819	11.7687	9.94314	9.6876	9.84246	10.2121	9.63967	9.91553	55717.2	59431.8	54786.2	43540.8	53022.6	45011.3	74212	56671.1	44032.1	64589.5	56817.1	44771.2	56659.5	44730.7	37809.7	76755.7	57709	49627.6
CSP5_0550	A0A1N5TEL4	18	6	100.685	0.0700331	1.1547	0.176476	1.13627	0.184301	0.446278	Control	Cold Shock	Coenzyme A biosynthesis bifunctional protein CoaBC OS=Cuniculiplasma divulgatum OX=1673428 GN=CSP5_0550 PE=3 SV=1	5.07982	4.43925	5.01658	4.27534	3.54691	3.10861	3.82531	4.15102	4.06716	3.98161	3.03859	3.8768	3.78564	4.04827	3.77481	3.70641	3.72439	3.07511	34987.2	21860.7	26091.7	32526.1	22527.6	15684.1	31360.1	28959.8	17340.7	22583	12618.4	14748.4	21571.9	18692.1	14500.9	27858	22296.5	15391.1
CSP5_0590	A0A1N5TIY8	18	8	113.263	0.169941	0.769702	0.268358	1.16707	0.222892	0.271931	Cold Shock	Control	ROK family protein OS=Cuniculiplasma divulgatum OX=1673428 GN=CPM_0583 PE=4 SV=1	2.66956	6.20362	5.21217	2.02257	5.15113	5.29315	6.06219	5.04571	6.01427	6.18117	6.67995	4.9384	6.15837	5.89354	6.7222	4.54203	4.77626	5.07919	18386.6	30549.2	27109	15387.4	32716.5	26705.8	49698.1	35201.7	25642.4	35058.6	27740	18787	35092.5	27212.3	25823.2	34138.7	28593.6	25421.5
CSP5_0669	A0A1N5TTF5	18	7	85.3001	0.243293	0.613871	0.324471	1.12175	0.165745	0.20699	Cold Shock	Control	HerA helicase OS=Cuniculiplasma divulgatum OX=1673428 GN=CPM_0647 PE=4 SV=1	0.752574	1.14681	1.04191	1.11381	1.37753	1.43583	1.01113	1.15539	1.46075	1.19249	1.84465	1.58772	1.22236	1.40111	1.27721	0.956747	1.15467	1.13661	5183.34	5647.39	5419.11	8473.71	8749.16	7244.26	8289.29	8060.68	6228.06	6763.59	7660.33	6040.1	6965.43	6469.38	4906.39	7191.08	6912.54	5688.78
CSP5_1668	A0A1N5W7A8	18	10	127.369	0.249419	0.60307	0.329496	1.07055	0.0983493	0.202708	Cold Shock	Control	Enolase superfamily enzyme OS=Cuniculiplasma divulgatum OX=1673428 GN=CSP5_1668 PE=4 SV=1	2.23739	2.49742	2.21511	1.29647	2.28649	2.47213	2.0559	2.18153	2.60064	2.32734	2.45683	2.43907	2.31023	2.38131	2.50136	2.33705	2.33787	2.15192	15410	12298.3	11521	9863.38	14522.2	12472.8	16854.4	15219.6	11088.1	13200.3	10202.6	9278.88	13164.5	10995.3	9608.93	17565.7	13995.9	10770.5
CSP5_1406	A0A1N5VK35	18	4	105.411	0.251511	0.599444	0.330737	1.268	0.34255	0.201277	Control	Cold Shock	PilT family ATPase OS=Cuniculiplasma divulgatum OX=1673428 GN=CSP5_1406 PE=4 SV=1	0.515936	1.02414	0.969371	0.281023	0.457457	0.505713	0.944988	0.960618	1.07002	0.289051	0.550359	0.587946	0.356587	0.435214	0.475412	0.895146	0.878073	0.83922	3553.5	5043.29	5041.8	2137.98	2905.46	2551.5	7747.06	6701.81	4562.12	1639.45	2285.49	2236.7	2031.96	2009.52	1826.29	6728.08	5256.68	4200.33
CSP5_1050	A0A1N5UPF3	18	9	118.951	0.270925	0.567151	0.346733	1.11131	0.152266	0.188709	Cold Shock	Control	Aldo/keto reductase OS=Cuniculiplasma divulgatum OX=1673428 GN=CPM_1062 PE=4 SV=1	1.82043	2.61841	2.58459	1.0144	1.99112	1.81926	2.27499	2.19951	1.59901	2.40771	2.34205	2.28651	2.41629	2.34175	1.67871	2.44557	2.39675	1.60131	12538.2	12894.1	13442.7	7717.39	12646.3	9178.81	18650.4	15345	6817.54	13656.1	9725.88	8698.48	13768.9	10812.6	6448.74	18381.3	14348.4	8014.61
CSP5_1559	A0A1N5VYP7	18	13	125.554	0.282849	0.548445	0.34931	1.07688	0.106853	0.181573	Cold Shock	Control	30S ribosomal protein S5 OS=Cuniculiplasma divulgatum OX=1673428 GN=rps5 PE=3 SV=1	7.79125	9.10569	7.44193	4.49304	5.36309	5.72271	7.51304	6.48358	9.01486	6.89491	8.05999	7.21194	7.21513	6.71046	6.92092	8.56147	8.24764	7.94449	53662.1	44840.2	38706.3	34182.4	34062.7	28873.1	61592.2	45233.1	38435.7	39106.8	33470.9	27436.1	41114.3	30984.3	26586.6	64349.5	49375.5	39762.5
CSP5_0256	A0A1N5SJM4	18	7	110.22	0.309416	0.509457	0.36475	1.07972	0.110651	0.167062	Cold Shock	Control	2-oxoacid dehydrogenase multienzyme complex_ 2-oxoacid decarboxylase (E1) component subunit alpha OS=Cuniculiplasma divulgatum OX=1673428 GN=CSP5_0256 PE=4 SV=1	11.7331	10.1843	9.53488	3.71229	6.6894	6.20793	8.22108	7.62985	9.48775	9.36714	8.54416	7.87663	9.08324	8.86995	8.35115	9.18282	8.73664	9.24002	80811.6	50151.8	49591.9	28242.5	42486.6	31321.2	67396.8	53230.1	40451.9	53128.9	35481.5	29964.8	51759.5	40955.3	32080.8	69019.7	52302.9	46246.7
CSP5_1692	A0A1N5W6P8	18	8	100.074	0.329405	0.48227	0.378343	1.11415	0.155941	0.157252	Cold Shock	Control	o-succinylbenzoate synthase OS=Cuniculiplasma divulgatum OX=1673428 GN=menC PE=3 SV=1	1.52654	1.64408	1.65702	3.10462	2.75819	3.11057	1.98232	1.94243	2.17719	2.03367	2.18639	2.72438	3.01602	3.22951	3.10378	1.90382	1.92631	2.05095	10514	8096.13	8618.31	23619.5	17518.2	15693.9	16251.2	13551.5	9282.65	11534.7	9079.48	10364.3	17186.3	14911.7	11923.1	14309.5	11532.1	10265.1
CSP5_1934	A0A1N5WRW3	18	13	146.298	0.410032	0.387183	0.419179	1.04935	0.0694927	0.125171	Cold Shock	Control	Electron transfer flavoprotein subunit alpha OS=Cuniculiplasma divulgatum OX=1673428 GN=CPM_1872 PE=4 SV=1	7.49844	10.3653	9.13685	7.92793	8.27077	8.89386	7.52103	7.77015	9.37427	9.36159	10.9926	10.6438	8.56152	8.26267	8.41575	8.37815	8.27181	7.65854	51645.4	51042.9	47521.8	60314.5	52530.4	44872.7	61657.7	54209	39968.1	53097.4	45649.4	40491.8	48786.6	38151.3	32328.9	62971.6	49520.1	38331.3
CSP5_1451	A0A1N5VNL2	18	10	95.7537	0.618327	0.208782	0.519936	1.03898	0.0551633	0.076591	Cold Shock	Control	Ala-tRNA(Pro) hydrolase OS=Cuniculiplasma divulgatum OX=1673428 GN=CSP5_1451 PE=4 SV=1	8.14215	11.9813	9.44913	7.75342	8.76559	10.3981	9.11052	8.54454	12.2926	7.33307	12.3236	12.1607	9.83161	9.61974	10.7541	9.49056	8.63364	9.65943	56078.9	59000.7	49145.9	58986.8	55673.2	52462.2	74688.5	59611.6	52410.8	41592	51176.4	46262.5	56024	44417.3	41311.7	71332.7	51686.3	48345.8
CSP5_1179	A0A1N5V103	18	6	86.6542	0.647568	0.188715	0.53719	1.07988	0.110871	0.0723115	Control	Cold Shock	Phosphoribosylformylglycinamidine synthase subunit PurL OS=Cuniculiplasma divulgatum OX=1673428 GN=purL PE=3 SV=1	0.957788	0.835286	1.01267	2.2211	1.63781	1.44248	1.02923	1.16664	1.13473	1.32281	0.998228	0.897665	1.47603	1.57506	1.08528	1.09975	1.02847	1.10837	6596.75	4113.3	5266.98	16897.8	10402.3	7277.81	8437.71	8139.12	4838.01	7502.74	4145.37	3414.96	8410.96	7272.55	4169.08	8265.91	6157.04	5547.42
CSP5_0458	A0A1N5T4Z3	18	11	125.562	0.726206	0.13894	0.577161	1.04248	0.060014	0.0629924	Control	Cold Shock	Phosphoglycerate kinase OS=Cuniculiplasma divulgatum OX=1673428 GN=pgk PE=3 SV=1	3.8314	3.55277	4.45723	7.26038	5.11056	5.97159	4.72578	5.03699	4.60582	5.14681	4.25827	5.7997	5.36194	5.29521	5.16216	3.91356	3.99092	3.80865	26388.7	17495.3	23182.5	55235.9	32458.8	30128.8	38742.2	35140.9	19637.3	29191.9	17683.4	22063.6	30554.2	24449.7	19830.3	29415	23892.1	19062.5
CSP5_1064	A0A1N5UP20	18	9	108.16	0.737498	0.132239	0.582155	1.05161	0.0726006	0.0618915	Control	Cold Shock	Coenzyme A transferase OS=Cuniculiplasma divulgatum OX=1673428 GN=CSP5_1064 PE=4 SV=1	0.640558	0.439181	0.682059	1.23467	0.871739	1.13129	0.703434	0.851169	0.83951	0.799057	0.399823	0.991463	1.00396	0.672369	0.935357	0.698903	0.762807	0.767015	4411.83	2162.71	3547.46	9393.22	5536.7	5707.77	5766.78	5938.24	3579.33	4532.12	1660.35	3771.79	5720.92	3104.54	3593.16	5253.08	4566.63	3838.94
CSP5_0654	A0A1N5TQW5	18	6	122.256	0.793192	0.100622	0.596714	1.02496	0.0355702	0.0572468	Control	Cold Shock	Isovaleryl-CoA dehydrogenase OS=Cuniculiplasma divulgatum OX=1673428 GN=CPM_0632 PE=3 SV=1	1.70825	1.88593	1.61154	1.23454	1.19786	1.32385	1.22951	1.27906	0.893822	1.69786	1.12269	0.744138	1.33153	1.40016	0.877747	1.78179	1.60835	1.49897	11765.6	9287.11	8381.79	9392.21	7607.98	6679.29	10079.5	8923.44	3810.89	9630.01	4662.22	2830.9	7587.56	6464.97	3371.85	13392.3	9628.54	7502.39
CSP5_0289	A0A1N5SNB1	18	11	133.056	0.97004	0.0132103	0.649443	1.01195	0.0171419	0.0501478	Control	Cold Shock	30S ribosomal protein S7 OS=Cuniculiplasma divulgatum OX=1673428 GN=rps7 PE=3 SV=1	13.117	14.3394	11.4245	8.37746	9.63434	11.8913	12.6506	11.2327	14.5945	11.8287	12.8876	12.6525	11.1317	9.2453	11.6477	12.4465	12.8828	11.2719	90342.9	70613.1	59420.1	63734.4	61190.9	59995.6	103710	78366	62224.8	67090.7	53518.7	48133.6	63432.1	42688.4	44744.6	93549.9	77124.3	56416.5
CSP5_1067	A0A1N5UQ54	17	9	124.399	0.00205273	2.68767	0.0319186	1.8534	0.890177	0.93133	Control	Cold Shock	PepT family ABC transporter substrate-binding component OS=Cuniculiplasma divulgatum OX=1673428 GN=CSP5_1067 PE=4 SV=1	9.14726	9.60076	9.00746	8.4477	7.96107	9.18839	7.57218	7.51516	9.52183	7.11203	7.64591	7.97048	1.94067	1.63151	1.86111	4.48546	4.75068	4.6663	63001.6	47278.1	46848.8	64268.8	50563.4	46358.7	62077.1	52430	40597.2	40338.3	31751.4	30321.8	11058.6	7533.19	7149.41	33713.5	28440.5	23355
CSP5_0812	A0A1N5U5A3	17	10	133.123	0.00215438	2.66668	0.0319186	1.24793	0.319537	0.928458	Cold Shock	Control	Aminotransferase OS=Cuniculiplasma divulgatum OX=1673428 GN=CSP5_0812 PE=3 SV=1	3.47128	3.46689	3.89204	2.67148	2.8889	2.9409	3.36331	3.65557	3.50537	4.99469	4.41591	4.1862	3.47875	3.53339	3.43846	4.45292	4.30949	4.44805	23908.4	17072.4	20242.9	20324.2	18348.3	14837.9	27572.6	25503.3	14945.5	28329.1	18338.1	15925.4	19823.1	16314.8	13208.8	33468.9	25799.3	22262.7
CSP5_1153	A0A1N5UYN7	17	6	89.1619	0.00622398	2.20593	0.0494659	1.29658	0.374711	0.839955	Cold Shock	Control	Uncharacterized protein OS=Cuniculiplasma divulgatum OX=1673428 GN=CSP5_1153 PE=4 SV=1	2.547	2.20027	2.18594	2.12135	2.63803	1.88137	2.58472	2.37964	1.70635	3.62484	3.16973	1.92259	2.58171	2.99636	2.52011	3.43902	3.18997	2.80447	17542.4	10835	11369.3	16138.9	16755	9492.18	21189.6	16601.7	7275.17	20559.5	13163	7314.06	14711.5	13835.1	9680.95	25848.3	19097.1	14036.5
CSP5_1534	A0A1N5VY52	17	5	86.7282	0.01942	1.71175	0.098111	1.12979	0.176058	0.684359	Cold Shock	Control	Type 2 DNA topoisomerase 6 subunit B OS=Cuniculiplasma divulgatum OX=1673428 GN=top6B PE=3 SV=1	2.4801	2.43708	2.60723	2.17656	2.84602	2.99648	2.34018	2.613	2.93293	2.84528	2.76854	3.61455	2.8601	2.76619	3.22511	2.73503	2.86339	2.79237	17081.7	12001.2	13560.5	16558.9	18076	15118.3	19184.9	18229.7	12504.8	16138	11497	13750.7	16297.8	12772.4	12389.2	20557	17142	13975.9
CSP5_0253	A0A1N5SK35	17	6	109.64	0.0195126	1.70969	0.098111	1.5285	0.612117	0.683578	Control	Cold Shock	Dihydrolipoyl dehydrogenase OS=Cuniculiplasma divulgatum OX=1673428 GN=CPM_0219 PE=3 SV=1	6.00727	4.76288	6.33112	3.49125	2.73482	2.12484	4.0737	5.04901	4.33226	2.55533	1.49349	2.85833	2.10121	2.50768	2.27666	3.85382	4.34335	3.46459	41375	23454.4	32928.8	26560.9	17369.7	10720.5	33396.4	35224.7	18471	14493.4	6202.06	10873.8	11973.5	11578.7	8745.76	28966	26001.9	17340.4
CSP5_0845	A0A1N5U869	17	6	94.8663	0.0299463	1.52366	0.115282	1.17659	0.23461	0.609534	Control	Cold Shock	Fatty-acyl-CoA synthase OS=Cuniculiplasma divulgatum OX=1673428 GN=CSP5_0845 PE=4 SV=1	1.97777	2.59336	1.85726	1.64075	1.82818	1.86158	1.56139	1.40243	1.89746	1.47188	1.70981	1.57353	1.60366	1.59175	1.77276	1.52639	1.33324	1.54272	13621.8	12770.8	9659.82	12482.6	11611.4	9392.31	12800.3	9784.15	8090.01	8348.27	7100.36	5986.11	9138.2	7349.62	6810.04	11472.6	7981.62	7721.39
CSP5_1141	A0A1N5UVY8	17	6	111.611	0.049756	1.30315	0.14859	1.36997	0.454141	0.513787	Control	Cold Shock	Cysteine--tRNA ligase OS=Cuniculiplasma divulgatum OX=1673428 GN=cysS PE=3 SV=1	0.845401	0.926471	0.994587	0.988506	1.0174	0.948166	0.765309	0.85313	1.08788	0.510848	0.616299	0.71603	0.23606	0.374587	0.302741	1.05626	1.12366	1.21465	5822.69	4562.33	5172.95	7520.4	6461.85	4783.83	6274.04	5951.91	4638.27	2897.44	2559.32	2723.97	1345.15	1729.58	1162.97	7939.05	6726.93	6079.35
CSP5_0137	A0A1N5S9N4	17	3	90.4572	0.0560068	1.25176	0.157346	1.30483	0.383857	0.490599	Cold Shock	Control	Xaa-Pro aminopeptidase OS=Cuniculiplasma divulgatum OX=1673428 GN=CPM_0107 PE=3 SV=1	0.374776	1.12655	0.96665	0.171649	0.928003	0.934008	1.03454	0.934986	0.981551	1.15443	1.19206	1.33463	1.02848	1.02906	1.08775	1.05211	0.923496	0.922471	2581.26	5547.58	5027.65	1305.88	5894.05	4712.4	8481.2	6522.99	4184.93	6547.72	4950.28	5077.29	5860.65	4751.5	4178.57	7907.84	5528.61	4617.01
CSP5_0438	A0A1N5T261	17	11	119.684	0.0690788	1.16065	0.175899	1.28259	0.359057	0.449012	Cold Shock	Control	Glycine dehydrogenase subunit 1 OS=Cuniculiplasma divulgatum OX=1673428 GN=CPM_0410 PE=4 SV=1	1.94557	4.40084	3.48016	1.84031	3.971	3.24115	3.37251	3.45696	2.69492	4.82083	4.70617	2.12869	4.25831	4.85538	3.42403	4.81123	3.72208	3.70313	13400.1	21671.5	18100.7	14000.8	25221.1	16352.7	27648	24117.7	11490	27342.9	19543.4	8098.1	24265.3	22418.8	13153.4	36162.1	22282.7	18534.3
CSP5_0671	A0A1N5TRZ1	17	10	124.305	0.171552	0.765604	0.268358	1.07923	0.110007	0.270158	Cold Shock	Control	Carboxypeptidase OS=Cuniculiplasma divulgatum OX=1673428 GN=CPM_0649 PE=4 SV=1	7.06458	8.60103	7.53336	8.28816	6.60832	7.07625	5.65874	5.53105	7.67187	7.5148	9.17338	8.09108	7.5458	7.80535	7.70511	7.21548	7.08158	6.97435	48657.2	42355.1	39181.8	63055	41971.6	35702.1	46390.6	38587.8	32709.7	42622.7	38094.5	30780.6	42998.6	36039.7	29599	54232.8	42394.7	34906.9
CSP5_1567	A0A1N5VXM9	17	11	125.859	0.226192	0.645524	0.313379	1.12906	0.175117	0.219719	Cold Shock	Control	30S ribosomal protein S4e OS=Cuniculiplasma divulgatum OX=1673428 GN=rps4e PE=3 SV=1	10.4369	19.8	15.3491	8.44477	14.5937	13.1146	16.9424	14.5125	16.0834	14.0472	20.6888	12.7648	20.2832	16.8035	16.7718	11.9747	16.4049	16.2226	71883.8	97503.4	79832.4	64246.5	92689.6	66167.6	138895	101248	68572.9	79673.4	85915.1	48560.6	115581	77587	64428.6	90003.7	98209.8	81194.7
CSP5_0660	A0A1N5TS33	17	7	114.668	0.441418	0.35515	0.434151	1.06483	0.0906263	0.11523	Cold Shock	Control	Nucleoside-diphosphate-sugar epimerase OS=Cuniculiplasma divulgatum OX=1673428 GN=CPM_0638 PE=4 SV=1	3.29112	3.5992	3.83378	2.57463	2.15094	2.63851	3.12415	3.43694	3.17168	4.00563	3.84822	3.88487	3.47969	2.83983	3.05542	3.12696	2.90642	2.47762	22667.6	17724	19939.9	19587.4	13661.3	13312.2	25611.9	23978.1	13522.8	22719.3	15980.6	14779.1	19828.5	13112.4	11737.3	23502.8	17399.6	12400.6
CSP5_1109	A0A1N5UUH5	17	10	99.9252	0.473136	0.325014	0.45182	1.0269	0.0382918	0.106323	Cold Shock	Control	Aspartate carbamoyltransferase OS=Cuniculiplasma divulgatum OX=1673428 GN=pyrB PE=3 SV=1	2.20539	2.00021	2.1585	1.76953	1.94863	2.47408	1.98338	2.08026	2.65064	2.11166	2.15981	2.34903	2.25192	2.16643	2.29736	2.10865	2.17089	2.17319	15189.6	9849.88	11226.6	13462.3	12376.4	12482.6	16259.8	14513	11301.3	11977	8969.11	8936.32	12832.3	10003.1	8825.26	15849	12996.3	10876.9
CSP5_0441	A0A1N5T3C7	17	11	96.2956	0.571924	0.242662	0.496379	1.02844	0.0404623	0.0844284	Cold Shock	Control	Replication factor A large subunit OS=Cuniculiplasma divulgatum OX=1673428 GN=CPM_0413 PE=4 SV=1	3.96099	4.61632	3.81355	2.48223	3.91276	4.20981	3.52454	3.34624	4.33624	3.8101	4.35635	4.00267	4.2821	3.9308	4.03099	3.82476	3.50881	3.42895	27281.3	22732.7	19834.7	18884.4	24851.2	21240	28894.3	23345.3	18487.9	21610.3	18090.7	15227.2	24400.9	18149.7	15485	28747.6	21005.9	17162
CSP5_0479	A0A1N5T6C5	17	7	97.3431	0.857266	0.0668844	0.623039	1.02666	0.0379576	0.0533991	Cold Shock	Control	Mevalonate pyrophosphate decarboxylase OS=Cuniculiplasma divulgatum OX=1673428 GN=CSP5_0479 PE=4 SV=1	5.96786	6.9883	5.74087	4.83535	3.74737	3.89646	4.60772	4.24425	5.42945	1.09487	6.63141	6.19716	6.04968	4.97715	5.2261	5.9629	5.24514	5.28509	41103.5	34413.3	29858.9	36786.6	23800.8	19659	37774.3	29610.3	23149	6209.94	27538.4	23575.7	34473.2	22981.1	20076	44818.2	31400.6	26452.1
CSP5_0362	A0A1N5SUZ2	17	8	127.638	0.868187	0.0613866	0.624718	1.01963	0.0280448	0.0528929	Control	Cold Shock	Exosome complex component Rrp41 OS=Cuniculiplasma divulgatum OX=1673428 GN=rrp41 PE=3 SV=1	4.71524	4.27174	4.88477	5.71776	2.72099	2.7661	3.78663	3.91387	4.79164	4.39874	4.04508	3.78161	3.22393	2.59754	3.14545	4.88072	5.25606	5.51637	32476.1	21035.8	25406.2	43499.9	17281.9	13955.9	31042.9	27305.4	20429.6	24948.9	16798.1	14386.2	18371.1	11993.7	12083.2	36684.3	31466	27609.7
CSP5_1868	A0A1N5WLW8	17	8	130.273	0.920837	0.0358174	0.639558	1.03088	0.0438704	0.0510356	Cold Shock	Control	Ribose-phosphate pyrophosphokinase OS=Cuniculiplasma divulgatum OX=1673428 GN=CSP5_1868 PE=3 SV=1	2.5449	2.74324	2.80745	2.17022	1.86517	1.91571	2.30954	2.57295	2.73158	2.75621	1.93735	1.84429	2.42791	1.99582	1.66477	3.61773	3.33703	2.74841	17528	13508.8	14601.8	16510.7	11846.3	9665.45	18933.7	17950.4	11646.3	15632.8	8045.28	7016.19	13835.1	9215.35	6395.18	27191.5	19977.5	13755.9
CSP5_0278	A0A1N5SMB3	16	10	103.998	1.66864e-09	8.77764	8.22227e-07	1.83443	0.875336	1	Control	Cold Shock	Proteasome subunit alpha OS=Cuniculiplasma divulgatum OX=1673428 GN=psmA PE=3 SV=1	4.39612	6.34838	5.19061	4.77963	5.63155	6.44563	5.77299	5.69125	6.09766	2.70665	3.32031	3.18487	3.22294	3.22899	3.04592	3.07733	2.77763	2.88459	30278.2	31262.1	26996.9	36362.7	35767.8	32520.5	47327.3	39705.3	25997.9	15351.7	13788.3	12116.1	18365.4	14909.3	11700.8	23129.8	16628.6	14437.5
CSP5_0442	A0A1N5T2Q4	16	14	98.6538	0.00212094	2.67347	0.0319186	1.19441	0.256297	0.929398	Cold Shock	Control	S-methyl-5'-thioadenosine phosphorylase OS=Cuniculiplasma divulgatum OX=1673428 GN=mtnP PE=3 SV=1	6.67087	6.40437	6.37995	5.31061	6.26006	7.26024	6.73472	7.02965	8.24994	7.19876	8.2159	9.23358	8.77165	7.93291	8.27361	7.25869	7.27425	7.86401	45945.5	31537.8	33182.8	40402.3	39759.7	36630.5	55211.6	49042.8	35174.4	40830.2	34118.4	35127	49984	36628.7	31782.9	54557.6	43548.1	39359.7
CSP5_0332	A0A1N5SRL4	16	8	107.833	0.00810318	2.09134	0.0606691	1.33271	0.414364	0.809599	Cold Shock	Control	Glyceraldehyde-3-phosphate dehydrogenase OS=Cuniculiplasma divulgatum OX=1673428 GN=gap PE=3 SV=1	2.98615	3.57809	3.07628	1.18136	2.57943	2.9125	2.62234	2.63517	3.66938	3.84427	4.12429	3.97373	3.5962	3.68705	3.7135	3.78512	3.53506	3.37934	20567	17620	16000.1	8987.63	16382.8	14694.6	21498.1	18384.4	15644.7	21804	17127	15117.1	20492.4	17024.3	14265.3	28449.7	21163	16913.7
CSP5_1289	A0A1N5V8W4	16	5	88.4183	0.0103587	1.9847	0.0680567	1.21394	0.279701	0.778195	Cold Shock	Control	Ribokinase OS=Cuniculiplasma divulgatum OX=1673428 GN=CSP5_1289 PE=4 SV=1	0.781573	0.966032	0.957122	0.913476	0.796841	0.897172	0.762283	0.905193	0.96449	0.862375	0.8806	0.835151	1.07736	1.12061	1.08739	1.23251	1.2603	1.28749	5383.07	4757.15	4978.09	6949.59	5061	4526.55	6249.23	6315.14	4112.19	4891.25	3656.89	3177.14	6139.2	5174.2	4177.19	9263.76	7544.93	6443.94
CSP5_1357	A0A1N5VER8	16	9	89.4246	0.0152591	1.81647	0.0864374	1.18148	0.2406	0.722573	Cold Shock	Control	Ornithine carbamoyltransferase OS=Cuniculiplasma divulgatum OX=1673428 GN=CPM_1356 PE=3 SV=1	4.26394	6.91539	6.36926	4.35538	6.16562	6.73646	5.59228	5.73924	6.90916	7.01141	6.50732	6.13556	7.11923	7.84831	6.73419	6.91157	7.07452	7.33174	29367.8	34054.2	33127.2	33135	39159.9	33987.8	45845.7	40040.2	29457.8	39767.6	27023.1	23341.3	40567.9	36238.1	25869.3	51948.6	42352.4	36695.7
CSP5_0855	A0A1N5U8W6	16	7	114.067	0.0172145	1.76411	0.090239	1.21178	0.277125	0.703795	Cold Shock	Control	Acetyl-CoA C-acetyltransferase OS=Cuniculiplasma divulgatum OX=1673428 GN=CPM_0852 PE=4 SV=1	9.0754	7.64413	8.59231	5.64523	8.45799	9.6032	8.32878	8.40209	8.9916	10.1807	8.40965	10.2246	13.2069	10.887	10.9707	9.27771	9.41393	7.99791	62506.7	37642.9	44689.5	42948	53719.5	48451.5	68279.7	58617.8	38336.5	57743.3	34923	38897.2	75257.7	50268.9	42143.6	69732.9	56357.6	40029.8
CSP5_1716	A0A1N5WAN4	16	3	100.815	0.0288432	1.53996	0.1137	1.13715	0.185419	0.616302	Cold Shock	Control	Predicted ATP-dependent protease family S16 OS=Cuniculiplasma divulgatum OX=1673428 GN=CSP5_1716 PE=4 SV=1	3.78251	3.84066	3.15044	4.00207	3.61541	3.74725	3.84325	3.28894	3.9179	3.49764	4.65114	4.12257	4.91162	3.99579	5.05224	3.80435	4.09953	3.60526	26052	18913	16385.8	30447.2	22962.6	18906.2	31507.1	22945.5	16704.3	19838.1	19314.9	15683.4	27988.1	18449.8	19408.1	28594.1	24542.3	18044.5
CSP5_0838	A0A1N5U7K4	16	6	100.093	0.033528	1.47459	0.122378	1.1263	0.171586	0.588874	Cold Shock	Control	Malate dehydrogenase (Oxaloacetate-decarboxylating) OS=Cuniculiplasma divulgatum OX=1673428 GN=CPM_0835 PE=4 SV=1	2.24474	2.55969	2.6735	3.24554	2.86089	2.81737	2.36685	2.47971	3.183	3.76503	2.82211	2.7309	3.05831	2.89778	3.15761	2.92983	3.00654	3.14874	15460.6	12605	13905.2	24691.6	18170.4	14214.6	19403.5	17299.9	13571	21354.6	11719.4	10389.1	17427.3	13380	12129.9	22021.1	17999	15759.6
CSP5_1625	A0A1N5W4I8	16	8	97.797	0.0347959	1.45847	0.124245	1.10099	0.138798	0.581995	Cold Shock	Control	Heavy metal reductase OS=Cuniculiplasma divulgatum OX=1673428 GN=CSP5_1625 PE=4 SV=1	6.16015	7.60506	6.1835	6.59234	5.90852	6.77562	6.30013	5.77235	6.55639	5.97641	7.93726	7.11893	7.03757	7.42818	6.67884	7.55835	7.61765	6.34338	42427.9	37450.5	32161	50153.5	37526.9	34185.4	51648.8	40271.2	27953.8	33897.2	32961.2	27082.3	40102.6	34298.3	25656.7	56809.8	45604	31748.9
CSP5_0224	A0A1N5SGR9	16	9	105.757	0.0379382	1.42092	0.132583	1.24121	0.311744	0.565812	Control	Cold Shock	Transcription antiterminator NusG OS=Cuniculiplasma divulgatum OX=1673428 GN=CPM_0190 PE=4 SV=1	4.51635	4.39672	4.93111	5.6171	4.51187	4.77942	4.34463	5.28322	5.33025	3.49336	2.823	3.48845	2.78676	3.15835	2.47997	5.37336	5.91697	5.69604	31106.3	21651.3	25647.2	42734	28656.4	24113.8	35617.5	36858.7	22726	19813.8	11723.2	13271	15879.9	14583.1	9526.75	40387.1	35422.6	28508.9
CSP5_0801	A0A1N5U4W4	16	9	96.8739	0.0616911	1.20978	0.165879	1.33275	0.414401	0.471497	Cold Shock	Control	Homogentisate 1_2-dioxygenase OS=Cuniculiplasma divulgatum OX=1673428 GN=CSP5_0801 PE=4 SV=1	3.09862	3.32018	2.98557	2.06244	2.59318	3.10261	3.45299	2.83586	3.46748	6.98911	5.31719	4.99636	3.15392	3.19693	3.60607	3.04191	2.82588	2.74869	21341.7	16349.9	15528.3	15690.7	16470.2	15653.7	28307.8	19784.6	14783.9	39641.1	22080.8	19007.5	17972.1	14761.2	13852.6	22863.5	16917.5	13757.3
CSP5_1772	A0A1N5WFE3	16	7	92.5724	0.0671176	1.17316	0.172252	1.26877	0.343427	0.454749	Cold Shock	Control	Replication factor C small subunit OS=Cuniculiplasma divulgatum OX=1673428 GN=CSP5_1772 PE=4 SV=1	1.20468	2.35493	1.90491	0.555679	1.5884	1.85365	2.39	1.93321	2.37413	2.54736	2.52145	2.14534	2.68392	2.15114	1.75299	2.46315	2.4189	1.81848	8297.19	11596.7	9907.66	4227.52	10088.4	9352.32	19593.3	13487.2	10122.3	14448.2	10470.9	8161.46	15294	9932.51	6734.09	18513.5	14481	9101.56
CSP5_0132	A0A1N5S995	16	6	71.0446	0.0733517	1.13459	0.177149	1.32661	0.40774	0.437041	Cold Shock	Control	Acyl-CoA synthetase (AMP-forming)/AMP-acid ligase II OS=Cuniculiplasma divulgatum OX=1673428 GN=CPM_0102 PE=4 SV=1	1.29268	1.77226	1.84539	1.10862	1.40868	1.52493	1.9125	1.53547	1.36424	1.83168	1.74639	4.06559	1.7222	1.66504	1.52077	2.58889	1.59864	1.5212	8903.3	8727.33	9598.08	8434.2	8946.96	7693.81	15678.8	10712.3	5816.55	10389	7252.28	15466.6	9813.71	7688.03	5842.03	19458.5	9570.46	7613.67
CSP5_1257	A0A1N5V6H9	16	6	87.9611	0.0734274	1.13414	0.177149	1.11157	0.152593	0.436835	Cold Shock	Control	tRNA sulfurtransferase OS=Cuniculiplasma divulgatum OX=1673428 GN=thiI PE=3 SV=1	3.53997	4.72356	3.75098	3.26058	3.4744	4.09196	4.07305	3.89667	5.04382	4.24607	4.50199	3.83261	4.4178	4.43316	3.95574	4.87509	5.28465	4.30807	24381.5	23260.8	19509.2	24806	22067.1	20645.4	33391.1	27185.4	21504.8	24083	18695.5	14580.3	25174.2	20469.3	15195.9	36642	31637.1	21562.1
CSP5_0212	A0A1N5SFX9	16	4	84.3455	0.0773669	1.11144	0.180677	1.27768	0.353532	0.426397	Cold Shock	Control	Bifunctional 4-alpha-glucanotransferase/amylo-alpha-1_6-glucosidase OS=Cuniculiplasma divulgatum OX=1673428 GN=CPM_0178 PE=4 SV=1	0.820468	0.782053	0.830083	0.789187	0.61947	0.719859	0.770401	0.759797	0.773337	0.821042	0.742733	1.90643	0.804129	0.821095	0.924236	1.08663	0.820602	0.843962	5650.96	3851.15	4317.35	6004.02	3934.46	3631.94	6315.78	5300.77	3297.19	4656.82	3084.37	7252.58	4582.21	3791.26	3550.44	8167.3	4912.63	4224.06
CSP5_0928	A0A1N5UG09	16	8	130.09	0.0789718	1.10253	0.182871	1.13461	0.182196	0.422294	Control	Cold Shock	Chaperonin Hsp20 OS=Cuniculiplasma divulgatum OX=1673428 GN=CPM_0924 PE=3 SV=1	2.10172	3.04687	2.92568	2.72414	2.72161	2.45001	3.16391	3.04368	3.31095	1.79868	2.4523	2.34371	2.84178	2.39902	2.28894	2.86211	2.65381	2.82426	14475.6	15004.1	15216.8	20724.9	17285.8	12361.2	25937.9	21234.4	14116.6	10201.8	10183.7	8916.09	16193.4	11077	8792.93	21512.1	15887.3	14135.5
CSP5_0472	A0A1N5T5Z9	16	13	136.525	0.126029	0.89953	0.23796	1.11913	0.162375	0.329426	Cold Shock	Control	Inorganic pyrophosphatase OS=Cuniculiplasma divulgatum OX=1673428 GN=ppa PE=3 SV=1	7.24614	15.8579	13.336	12.6259	12.4685	13.1054	12.6926	12.4053	15.4231	12.8115	16.2487	15.4867	14.4371	14.1761	15.5856	13.4444	12.9051	13.7845	49907.7	78090.8	69362.1	96055.6	79191.4	66121.5	104055	86546.3	65758	72664.6	67476.5	58915.5	82267.9	65455.4	59871.8	101051	77257.8	68992.1
CSP5_0039	A0A1N5S1G5	16	9	103.23	0.126042	0.899485	0.23796	1.27221	0.347341	0.329406	Control	Cold Shock	V-type ATP synthase beta chain OS=Cuniculiplasma divulgatum OX=1673428 GN=atpB PE=3 SV=1	1.9298	2.17796	1.80814	0.497355	1.72408	2.01745	1.71824	1.58994	1.91027	1.68406	1.56557	1.33086	1.18175	1.23635	1.16498	1.41675	1.24908	1.25443	13291.5	10725.2	9404.34	3783.8	10950.2	10178.7	14086.2	11092.3	8144.59	9551.71	6501.38	5062.95	6734.02	5708.61	4475.27	10648.6	7477.75	6278.48
CSP5_1195	A0A1N5V2R1	16	8	97.3194	0.148712	0.827655	0.255679	1.11516	0.157249	0.297304	Cold Shock	Control	Glucoamylase OS=Cuniculiplasma divulgatum OX=1673428 GN=CPM_1199 PE=4 SV=1	5.82605	5.38295	4.33925	2.75071	3.57759	4.52383	5.55952	4.35001	5.65478	5.12316	5.5468	5.26827	5.54515	4.45279	5.53538	5.46519	5.16301	4.69755	40126.8	26507.9	22568.9	20927	22722.4	22824.3	45577.2	30348.2	24109.7	29057.7	23034.3	20041.9	31598.2	20559.9	21264.1	41077.3	30909	23511.4
CSP5_0924	A0A1N5UE75	16	5	74.6204	0.239317	0.621026	0.322377	1.08371	0.115975	0.209844	Control	Cold Shock	Isobutyryl-CoA mutase subunit A OS=Cuniculiplasma divulgatum OX=1673428 GN=CSP5_0924 PE=4 SV=1	0.404877	0.404002	0.521727	0.38958	0.459848	0.532197	0.429162	0.492441	0.569619	0.329634	0.417524	0.514568	0.393531	0.396706	0.409381	0.445825	0.452615	0.518991	2788.58	1989.48	2713.56	2963.86	2920.65	2685.12	3518.29	3435.55	2428.62	1869.63	1733.86	1957.55	2242.48	1831.72	1572.63	3350.9	2709.63	2597.57
CSP5_1076	A0A1N5UQE8	16	10	93.6615	0.298906	0.524466	0.359235	1.07538	0.104847	0.172588	Control	Cold Shock	GTP cyclohydrolase MptA OS=Cuniculiplasma divulgatum OX=1673428 GN=mptA PE=3 SV=1	3.1495	2.41941	2.96466	3.23032	2.13625	2.31304	2.52292	2.57958	3.23804	2.39027	2.15107	2.79649	2.32488	2.2289	2.66808	2.69343	2.74045	2.83904	21692.1	11914.2	15419.5	24575.8	13568	11670.1	20683	17996.6	13805.7	13557.2	8932.8	10638.6	13248	10291.5	10249.4	20244.3	16406	14209.5
CSP5_1564	A0A1N5VXR1	16	12	92.9481	0.316765	0.499263	0.370752	1.07326	0.102002	0.163353	Cold Shock	Control	30S ribosomal protein S8 OS=Cuniculiplasma divulgatum OX=1673428 GN=rps8 PE=3 SV=1	2.99817	6.70067	5.88249	5.05865	4.79244	4.97853	5.99652	5.73074	6.56647	5.57866	5.65164	5.76532	5.10533	5.10872	5.75537	6.66415	6.04085	6.60284	20649.8	32996.9	30595.5	38485.5	30438.3	25118.5	49159.7	39980.9	27996.8	31641.2	23469.7	21932.8	29091.9	23588.6	22109.2	50088.9	36164.2	33047.5
CSP5_1500	A0A1N5VT47	16	5	122.019	0.342466	0.465382	0.383669	1.03338	0.0473722	0.151293	Cold Shock	Control	2-methylisocitrate lyase OS=Cuniculiplasma divulgatum OX=1673428 GN=prpB PE=3 SV=1	3.53467	3.62018	3.37959	3.88011	3.32919	3.42783	3.10327	2.81035	3.66737	3.17757	3.7418	3.42656	3.77852	3.55537	3.43799	3.55249	3.50173	3.60709	24345	17827.3	17577.6	29519.3	21144.7	17294.6	25440.7	19606.6	15636.2	18022.7	15538.7	13035.5	21531.3	16416.2	13207	26701.1	20963.5	18053.6
CSP5_1924	A0A1N5WP67	16	4	105.88	0.381394	0.418626	0.406781	1.14681	0.197632	0.135371	Cold Shock	Control	Ornithine cyclodeaminase OS=Cuniculiplasma divulgatum OX=1673428 GN=CPM_1863 PE=4 SV=1	1.47335	3.76288	3.20264	0.942962	3.23105	3.62283	4.13382	3.29105	4.27126	1.41083	4.66232	4.22794	3.8162	3.51297	4.01558	3.50768	3.25666	3.62247	10147.7	18530	16657.3	7173.91	20521.5	18278.4	33889.3	22960.2	18210.9	8001.99	19361.3	16084.2	21746	16220.5	15425.8	26364.3	19496.3	18130.6
CSP5_0704	A0A1N5TW72	16	5	108.143	0.423665	0.372977	0.424774	1.10791	0.147842	0.120704	Cold Shock	Control	dTDP-glucose 4_6-dehydratase/4-epimerase OS=Cuniculiplasma divulgatum OX=1673428 GN=CSP5_0704 PE=4 SV=1	1.57046	1.6013	1.94507	2.12076	2.20357	1.52525	1.52641	1.82249	1.39229	2.50531	2.3079	1.27304	1.92977	2.37381	1.13067	2.07299	2.16232	1.64683	10816.5	7885.49	10116.5	16134.4	13995.6	7695.44	12513.6	12714.7	5936.16	14209.7	9584.05	4842.99	10996.5	10960.6	4343.43	15581	12945	8242.45
CSP5_1358	A0A1N5VFX6	16	13	102.626	0.485507	0.313805	0.457428	1.03087	0.0438585	0.103126	Cold Shock	Control	Succinate--CoA ligase [ADP-forming] subunit alpha OS=Cuniculiplasma divulgatum OX=1673428 GN=sucD PE=3 SV=1	13.4482	12.4006	13.1924	11.5776	8.45435	9.96637	9.51767	10.9339	11.6416	10.5274	10.6586	11.4067	11.9881	12.4532	11.7188	11.6268	12.2686	11.6063	92624.4	61065.5	68614.9	88080.6	53696.4	50283.9	78026.3	76281.1	49635.1	59709.6	44262.2	43394	68312.3	57500.6	45017.4	87388.7	73447.1	58089.9
CSP5_1697	A0A1N5W844	16	10	107.078	0.539016	0.268398	0.480774	1.04018	0.0568379	0.0908595	Cold Shock	Control	Polyamine aminopropyltransferase OS=Cuniculiplasma divulgatum OX=1673428 GN=speE PE=3 SV=1	3.96018	2.86603	4.21042	7.50023	6.67467	6.33667	4.03003	4.48688	3.89854	6.30133	4.74557	5.30943	5.67815	5.87051	4.83235	4.35535	4.56734	4.07023	27275.7	14113.5	21898.9	57060.6	42393	31970.7	33038.4	31303	16621.8	35740.1	19707	20198.5	32356.1	27106	18563.4	32735.6	27342.9	20371.6
CSP5_1665	A0A1N5W748	16	9	93.3855	0.57218	0.242467	0.496379	1.02897	0.0411967	0.0843813	Control	Cold Shock	Glucosamine--fructose-6-phosphate aminotransferase OS=Cuniculiplasma divulgatum OX=1673428 GN=CSP5_1665 PE=4 SV=1	0.885037	1.02005	0.997272	0.862554	0.814938	1.07243	0.918812	0.86926	1.03981	0.686522	1.02955	1.04343	0.89407	0.887725	0.976001	0.91813	0.920253	0.88575	6095.68	5023.14	5186.92	6562.18	5175.94	5410.8	7532.46	6064.45	4433.33	3893.84	4275.42	3969.5	5094.73	4098.91	3749.29	6900.83	5509.2	4433.22
CSP5_1902	A0A1N5WPM4	16	7	104.687	0.625441	0.203814	0.524129	1.02077	0.0296513	0.0755054	Cold Shock	Control	Beta-hydroxyacid dehydrogenase OS=Cuniculiplasma divulgatum OX=1673428 GN=CPM_1841 PE=4 SV=1	3.88194	4.1076	4.56547	3.35695	2.66603	2.87356	3.24429	3.66729	3.7693	3.6433	3.17831	3.84296	3.58435	3.82552	3.39318	3.58484	3.94216	3.80505	26736.8	20227.5	23745.5	25539.2	16932.8	14498.1	26596.9	25585.1	16070.7	20664.2	13198.6	14619.7	20424.9	17663.6	13034.8	26944.3	23600.2	19044.4
CSP5_0803	A0A1N5U4B4	16	9	117.196	0.703085	0.152992	0.567946	1.21745	0.283859	0.0654243	Control	Cold Shock	4-hydroxyphenylpyruvate dioxygenase OS=Cuniculiplasma divulgatum OX=1673428 GN=CSP5_0803 PE=4 SV=1	11.4543	4.27688	4.19253	9.25869	2.42333	2.77737	3.3725	3.44592	4.17197	4.15242	4.14227	4.3571	4.50016	3.93346	4.56856	3.87302	4.07812	3.66423	78891.1	21061.2	21805.8	70438.7	15391.3	14012.8	27647.9	24040.7	17787.6	23551.9	17201.7	16575.6	25643.5	18162	17550	29110.3	24414.2	18339.6
CSP5_0235	A0A1N5SI78	16	13	118.66	0.866888	0.0620373	0.624718	1.01911	0.0273118	0.052951	Cold Shock	Control	50S ribosomal protein L11 OS=Cuniculiplasma divulgatum OX=1673428 GN=rpl11 PE=3 SV=1	11.8138	10.4088	10.4384	5.09008	6.59473	6.19834	8.97631	9.23725	9.47781	10.6801	9.37939	7.66924	6.36687	7.08067	5.5749	10.7908	10.694	11.4948	81367.4	51257.5	54291.5	38724.6	41885.3	31272.8	73588.2	64444.3	40409.5	60575.9	38950	29175.8	36280.7	32693.7	21415.9	81105.8	64020.6	57532
CSP5_0864	A0A1N5UB67	15	9	71.7401	0.012712	1.89579	0.0802863	1.15504	0.207945	0.74971	Cold Shock	Control	Oxidoreductase OS=Cuniculiplasma divulgatum OX=1673428 GN=CSP5_0864 PE=4 SV=1	3.32468	4.20306	4.07653	2.89831	2.85583	3.17278	3.29773	3.39573	3.69895	4.18832	4.49434	4.40197	3.82213	3.73245	3.76673	3.89044	3.96452	3.45715	22898.7	20697.6	21202.5	22049.9	18138.3	16007.8	27035	23690.5	15770.8	23755.5	18663.7	16746.3	21779.8	17233.9	14469.8	29241.2	23734	17303.2
CSP5_0246	A0A1N5SIV5	15	9	110.002	0.0249851	1.60232	0.108313	1.37103	0.455258	0.641723	Cold Shock	Control	Adenylosuccinate synthetase OS=Cuniculiplasma divulgatum OX=1673428 GN=purA PE=3 SV=1	3.48462	4.53845	3.61095	0.856531	3.1876	3.9081	3.29495	3.18657	4.37895	4.63165	5.38595	4.9125	4.71733	4.55477	4.85207	4.19759	4.49732	3.99416	24000.3	22349.2	18780.9	6516.35	20245.5	19717.7	27012.2	22231.3	18670.1	26269.9	22366.4	18688.4	26881	21030.8	18639.1	31549.8	26923.7	19990.9
CSP5_0134	A0A1N5S9C6	15	7	67.3245	0.116763	0.932697	0.226516	1.37599	0.460468	0.344438	Cold Shock	Control	Catalase-peroxidase OS=Cuniculiplasma divulgatum OX=1673428 GN=katG PE=3 SV=1	0.590013	0.889574	0.692724	0.299923	0.671726	0.643903	0.748796	0.68118	0.832232	2.16187	0.824475	0.820017	0.617467	0.797352	0.913783	0.744204	0.721775	0.723883	4063.7	4380.63	3602.93	2281.77	4266.35	3248.72	6138.66	4752.3	3548.3	12261.8	3423.82	3119.56	3518.54	3681.63	3510.28	5593.57	4320.99	3623.06
CSP5_0930	A0A1N5UGB1	15	7	115.253	0.131091	0.882426	0.240862	1.12243	0.166629	0.321727	Control	Cold Shock	Uncharacterized protein OS=Cuniculiplasma divulgatum OX=1673428 GN=CPM_0926 PE=4 SV=1	3.3978	2.54096	2.90863	3.33533	2.6681	2.39667	2.46197	2.86897	3.0871	2.52552	2.1445	2.57797	2.03292	2.26227	1.90483	3.11159	3.0727	3.23368	23402.3	12512.7	15128.1	25374.7	16946	12092	20183.3	20015.6	13162.1	14324.3	8905.51	9807.29	11584.3	10445.6	7317.38	23387.2	18395.1	16184.7
CSP5_0882	A0A1N5UB96	15	4	90.0092	0.137547	0.861548	0.245568	1.06655	0.0929523	0.312373	Control	Cold Shock	Adenylosuccinate lyase OS=Cuniculiplasma divulgatum OX=1673428 GN=CSP5_0882 PE=4 SV=1	1.75249	1.87477	1.85769	1.7233	1.82019	2.0739	1.76176	2.09302	2.08452	1.96202	1.8996	1.79131	1.95066	1.56786	1.73187	1.769	1.84295	1.463	12070.2	9232.14	9662.05	13110.6	11560.6	10463.6	14443	14602.1	8887.52	11128.3	7888.51	6814.64	11115.5	7239.3	6652.94	13296.1	11033.1	7322.39
CSP5_0536	A0A1N5TE25	15	8	91.4425	0.22963	0.638972	0.31466	1.08799	0.121671	0.217063	Cold Shock	Control	Dehypoxanthinylfutalosine cyclase OS=Cuniculiplasma divulgatum OX=1673428 GN=CPM_0508 PE=4 SV=1	8.9184	8.70597	7.37983	6.18456	5.04192	5.81809	8.37284	6.59742	8.23464	6.93755	9.22175	8.10053	7.6561	6.43299	8.30057	8.87566	7.83515	7.63532	61425.4	42871.8	38383.3	47051.2	32022.9	29354.3	68640.9	46027.3	35109.1	39348.6	38295.4	30816.6	43627.2	29703.1	31886.5	66711	46906	38215.1
CSP5_1118	A0A1N5UW25	15	8	102.318	0.246772	0.607703	0.326876	1.33404	0.415802	0.204541	Cold Shock	Control	Aldo/keto reductase family oxidoreductase OS=Cuniculiplasma divulgatum OX=1673428 GN=CPM_1122 PE=4 SV=1	3.08309	3.0858	3.10104	3.05739	2.27208	2.74842	2.60861	2.74547	2.86765	1.94341	2.19718	2.62829	6.87976	5.86635	6.04387	2.78874	2.95191	2.81129	21234.7	15195.8	16128.8	23260.2	14430.7	13866.7	21385.5	19153.9	12226.5	11022.7	9124.26	9998.71	39203.3	27086.8	23217.4	20960.7	17671.9	14070.6
CSP5_1144	A0A1N5UXQ0	15	9	87.253	0.275444	0.559966	0.34891	1.20055	0.263691	0.185955	Control	Cold Shock	Zinc finger protein OS=Cuniculiplasma divulgatum OX=1673428 GN=CPM_1148 PE=4 SV=1	1.60994	2.76962	2.3403	4.21024	1.57823	1.84709	1.50634	1.7495	2.38479	1.86731	2.27779	2.68847	1.52702	1.52547	2.03487	1.40895	1.71082	1.6151	11088.4	13638.8	12172.2	32030.8	10023.9	9319.23	12349	12205.5	10167.8	10591.1	9459.02	10227.6	8701.48	7043.58	7816.91	10589.9	10242	8083.63
CSP5_1095	A0A1N5USP2	15	8	101.67	0.34963	0.456391	0.385603	1.05335	0.074984	0.148165	Control	Cold Shock	TPR repeats containing protein OS=Cuniculiplasma divulgatum OX=1673428 GN=CPM_1099 PE=4 SV=1	4.66266	4.1235	4.85815	4.00807	3.53137	3.52972	3.73295	3.96308	4.25927	3.89582	3.29023	4.38631	3.25265	3.70725	3.63456	3.94967	4.04815	4.64697	32114	20305.8	25267.8	30492.8	22428.9	17808.7	30602.9	27648.7	18159.8	22096.5	13663.4	16686.7	18534.7	17117.5	13962.1	29686.4	24234.7	23258.3
CSP5_0518	A0A1N5TB27	15	7	72.2835	0.460757	0.336528	0.445175	1.04595	0.0648097	0.109673	Cold Shock	Control	Ribosome recycling factor ABCE1 OS=Cuniculiplasma divulgatum OX=1673428 GN=CPM_0490 PE=4 SV=1	3.63507	3.97062	3.92755	3.52459	2.86087	3.37766	3.64413	3.5232	4.40397	3.13306	3.18949	4.17703	4.12736	3.2982	4.00985	4.0469	4.31186	4.0841	25036.5	19553	20427.6	26814.5	18170.3	17041.5	29874.7	24579.8	18776.7	17770.2	13245.1	15890.5	23519.1	15228.8	15403.8	30417.2	25813.5	20441.1
CSP5_1827	A0A1N5WJ66	15	10	86.5664	0.637948	0.195215	0.531896	1.0304	0.0432079	0.0736668	Cold Shock	Control	Uncharacterized protein OS=Cuniculiplasma divulgatum OX=1673428 GN=CSP5_1827 PE=4 SV=1	12.3037	11.8758	12.7444	9.3248	8.4166	10.0374	10.7584	11.2574	12.0054	11.9028	12.548	12.2113	10.5451	8.54056	9.68897	12.0753	12.4884	11.7248	84741.4	58481.4	66284.9	70941.6	53456.6	50642.1	88198.1	78538.2	51186	67510.6	52108.4	46455	60090	39434.5	37220	90760.3	74763.3	58683.2
CSP5_0440	A0A1N5T2G0	15	6	120.934	0.684728	0.164482	0.558612	1.04503	0.0635455	0.0675324	Control	Cold Shock	Replication factor A small subunit OS=Cuniculiplasma divulgatum OX=1673428 GN=CPM_0412 PE=4 SV=1	1.43767	1.88705	2.05572	2.23399	1.21849	1.19389	1.56549	1.69618	1.88627	1.06696	1.37198	1.46859	1.68877	1.7391	1.44622	1.9811	2.0649	1.69324	9901.91	9292.63	10692	16995.8	7739	6023.61	12833.9	11833.5	8042.29	6051.62	5697.47	5586.89	9623.22	8029.97	5555.62	14890.3	12361.8	8474.73
CSP5_1096	A0A1N5UU79	15	6	86.7438	0.748945	0.12555	0.584223	1.01945	0.0277849	0.0608319	Cold Shock	Control	Hydroxymethylglutaryl-CoA reductase OS=Cuniculiplasma divulgatum OX=1673428 GN=CSP5_1096 PE=4 SV=1	3.56457	2.66379	2.04547	2.46995	2.17825	1.95421	2.18285	1.92188	2.50671	3.3015	2.5178	2.30446	2.48965	2.29235	2.6249	2.20361	2.08038	2.09087	24550.9	13117.6	10638.7	18791	13834.8	9859.68	17895.1	13408.1	10687.6	18725.6	10455.7	8766.78	14186.9	10584.5	10083.5	16562.7	12454.4	10464.9
CSP5_0657	A0A1N5TS54	15	7	96.9481	0.799432	0.0972185	0.599577	1.01175	0.0168524	0.0568041	Cold Shock	Control	Bifunctional phosphoglucose/phosphomannose isomerase OS=Cuniculiplasma divulgatum OX=1673428 GN=CPM_0635 PE=4 SV=1	1.92192	2.70739	2.05607	1.00296	1.97465	2.18366	2.07473	2.06964	2.64451	1.57708	2.62969	2.31636	2.1561	2.18229	2.28472	2.00825	1.86008	1.83993	13237.2	13332.3	10693.8	7630.4	12541.6	11017.3	17008.7	14439	11275.1	8944.92	10920.4	8812.04	12286.2	10076.3	8776.72	15094.4	11135.6	9208.93
CSP5_1333	A0A1N5VFH4	15	8	86.3543	0.842917	0.0742151	0.619001	1.01482	0.0212175	0.054129	Control	Cold Shock	Short-chain dehydrogenase/reductase SDR OS=Cuniculiplasma divulgatum OX=1673428 GN=CPM_1332 PE=4 SV=1	2.14728	2.13713	1.87815	3.14863	2.63077	2.68696	2.01314	1.8957	2.51292	1.59972	2.70553	2.71324	2.45989	2.55732	2.92895	2.01881	1.772	1.9879	14789.3	10524.1	9768.46	23954.3	16708.9	13556.7	16503.8	13225.5	10714.1	9073.35	11235.3	10321.9	14017.3	11807.9	11251.5	15173.7	10608.3	9949.49
CSP5_2015	A0A1N5WW05	15	9	80.5543	0.856077	0.0674874	0.623039	1.03644	0.0516431	0.0534568	Cold Shock	Control	KaiC family protein OS=Cuniculiplasma divulgatum OX=1673428 GN=CPM_1947 PE=4 SV=1	5.83059	3.44708	6.23098	5.5489	5.3658	3.58694	4.52765	5.98718	3.48678	6.48002	4.14667	3.69055	4.42293	5.24567	2.70899	6.70067	6.24098	5.97942	40158.1	16974.9	32408	42215.2	34080	18097.4	37117.9	41769.9	14866.2	36753.6	17220	14039.8	25203.4	24220.9	10406.5	50363.4	37362.4	29927.2
CSP5_1283	A0A1N5V8G3	14	4	85.4109	0.00142469	2.84628	0.0268224	1.27146	0.34649	0.950253	Control	Cold Shock	MoxR-like ATPase OS=Cuniculiplasma divulgatum OX=1673428 GN=CSP5_1283 PE=4 SV=1	1.54533	1.49284	1.4315	1.06949	1.01001	1.16526	1.22127	1.2128	1.4617	1.02143	1.00776	1.19935	0.928651	0.863715	0.960689	1.05649	1.02239	1.0709	10643.4	7351.35	7445.4	8136.5	6414.92	5879.14	10012	8461.19	6232.1	5793.36	4184.97	4562.63	5291.78	3988.04	3690.47	7940.79	6120.64	5359.89
CSP5_0320	A0A1N5SQK9	14	4	84.2758	0.00237343	2.62462	0.0331153	1.4565	0.542503	0.922429	Cold Shock	Control	Threonyl-and alanyl-tRNA synthetase second additional domain OS=Cuniculiplasma divulgatum OX=1673428 GN=CPM_0289 PE=4 SV=1	0.968362	1.27039	0.882261	0.446362	1.06937	1.11632	0.996817	0.968147	1.02268	1.31286	1.13322	0.925973	1.74709	1.62955	1.46034	1.61237	1.59608	1.31335	6669.58	6255.91	4588.73	3395.86	6791.89	5632.25	8171.95	6754.34	4360.3	7446.31	4705.94	3522.65	9955.52	7524.13	5609.88	12118.9	9555.1	6573.35
CSP5_0858	A0A1N5U8Y7	14	4	80.7794	0.00349483	2.45657	0.0393314	1.21041	0.275496	0.894435	Cold Shock	Control	Cysteine synthase A OS=Cuniculiplasma divulgatum OX=1673428 GN=CPM_0855 PE=4 SV=1	2.51495	3.42407	3.24287	2.63832	3.02273	3.4843	2.74827	2.82592	3.14189	4.30814	2.99599	4.23445	3.72171	3.53112	3.87641	3.33586	3.26321	3.4666	17321.6	16861.5	16866.5	20071.9	19198.3	17579.5	22530.5	19715.2	13395.7	24435	12441.5	16109	21207.6	16304.3	14891.2	25072.9	19535.6	17350.5
CSP5_1877	A0A1N5WKH7	14	6	87.148	0.0081261	2.09012	0.0606691	1.24598	0.317275	0.809255	Cold Shock	Control	Acetyl-CoA C-acetyltransferase OS=Cuniculiplasma divulgatum OX=1673428 GN=CPM_1816 PE=4 SV=1	0.799284	0.962941	0.924401	0.666785	0.742232	0.894998	0.587555	0.673474	0.780221	0.753698	0.999137	1.1794	0.81012	1.02459	0.998933	1.05595	1.09175	0.847985	5505.06	4741.92	4807.91	5072.8	4714.16	4515.58	4816.8	4698.53	3326.54	4274.85	4149.14	4486.74	4616.35	4730.85	3837.38	7936.69	6535.9	4244.2
CSP5_0751	A0A1N5TZP0	14	6	71.8735	0.0392702	1.40594	0.136271	1.14806	0.199192	0.559294	Control	Cold Shock	MoxR-like ATPase OS=Cuniculiplasma divulgatum OX=1673428 GN=CPM_0747 PE=4 SV=1	2.92196	2.65285	2.68579	2.31076	1.98691	2.74153	2.70397	2.51059	3.18104	2.51093	1.99324	2.48418	2.37598	1.76064	2.4989	2.3588	2.5003	2.15663	20125	13063.7	13969.1	17579.9	12619.5	13832	22167.2	17515.3	13562.6	14241.6	8277.37	9450.49	13539.2	8129.42	9599.48	17729.1	14968.4	10794
CSP5_1470	A0A1N5VQA5	14	6	102.216	0.0454107	1.34284	0.141368	1.10485	0.143848	0.531512	Cold Shock	Control	Aldo/keto reductase family oxidoreductase OS=Cuniculiplasma divulgatum OX=1673428 GN=CPM_1464 PE=4 SV=1	1.90857	2.33503	1.87301	1.84091	2.27419	2.27549	1.73993	1.75971	2.32955	2.47419	2.07536	2.13244	2.41137	2.46617	2.19298	2.22737	2.15639	2.12266	13145.3	11498.6	9741.73	14005.4	14444.1	11480.7	14264	12276.8	9932.26	14033.2	8618.38	8112.37	13740.8	11387.1	8424.31	16741.3	12909.5	10624
CSP5_1764	A0A1N5WEG9	14	4	65.8009	0.104947	0.979029	0.216372	1.18669	0.246947	0.365556	Control	Cold Shock	Major cell surface glycoprotein OS=Cuniculiplasma divulgatum OX=1673428 GN=CSP5_1764 PE=4 SV=1	0.966665	1.32588	1.00282	1.71357	1.37918	1.49107	1.24716	1.06528	1.46388	0.869818	1.37046	1.49357	0.829579	1.20189	1.31789	0.879665	0.807597	1.05136	6657.89	6529.19	5215.76	13036.6	8759.63	7522.98	10224.2	7432.03	6241.4	4933.46	5691.15	5681.96	4727.24	5549.5	5062.64	6611.72	4834.77	5262.12
CSP5_1080	A0A1N5UQQ8	14	5	95.3639	0.13149	0.881108	0.240862	1.12752	0.173154	0.321135	Control	Cold Shock	3_4-dihydroxy-2-butanone 4-phosphate synthase OS=Cuniculiplasma divulgatum OX=1673428 GN=CPM_1084 PE=3 SV=1	1.41906	1.44791	1.59855	1.55495	1.43909	1.48047	1.31891	1.41659	0.966846	1.44527	1.12507	0.814032	1.31941	1.3766	1.00818	1.43668	1.44904	1.23825	9773.73	7130.1	8314.24	11829.8	9140.1	7469.49	10812.5	9882.92	4122.24	8197.36	4672.12	3096.79	7518.47	6356.22	3872.9	10798.3	8674.83	6197.49
CSP5_1498	A0A1N5VSY6	14	5	80.9882	0.191216	0.718475	0.289915	1.18096	0.239958	0.249995	Control	Cold Shock	Superfamily II DNA and RNA helicase OS=Cuniculiplasma divulgatum OX=1673428 GN=CSP5_1498 PE=4 SV=1	2.1667	1.35176	1.55815	2.7322	1.17751	1.32721	1.69455	1.54784	1.44755	1.00631	1.62425	1.46165	1.79092	1.55547	1.6505	1.30158	1.25419	1.05962	14923.1	6656.61	8104.13	20786.2	7478.78	6696.26	13892	10798.6	6171.77	5707.62	6745.06	5560.52	10205.3	7182.11	6340.35	9782.92	7508.35	5303.46
CSP5_1001	A0A1N5UKZ6	14	8	82.1395	0.346072	0.460834	0.385603	1.13098	0.177569	0.149707	Cold Shock	Control	Phosphoheptose isomerase OS=Cuniculiplasma divulgatum OX=1673428 GN=CPM_1016 PE=4 SV=1	2.82906	4.65844	3.86856	0.366157	3.47659	3.3724	3.50739	3.55345	3.96424	4.37692	4.75552	2.39148	3.87372	4.03398	3.94889	3.188	3.52962	3.37458	19485.1	22940.1	20120.8	2785.66	22081	17014.9	28753.7	24790.9	16901.9	24825.2	19748.3	9097.82	22073.8	18626.1	15169.6	23961.6	21130.5	16889.9
CSP5_0163	A0A1N5SC53	14	6	108.259	0.352498	0.452843	0.385772	1.10982	0.150328	0.146939	Cold Shock	Control	Predicted dehydrogenase OS=Cuniculiplasma divulgatum OX=1673428 GN=CSP5_0163 PE=4 SV=1	2.8991	3.91756	3.01356	0.180297	3.03072	3.61513	2.79213	2.78769	3.90735	3.28967	3.59973	3.704	3.09274	3.15256	3.26117	3.13295	3.06054	2.72132	19967.5	19291.7	15673.9	1371.67	19249.1	18239.6	22890	19448.5	16659.3	18658.5	14948.7	14091	17623.5	14556.4	12527.7	23547.8	18322.3	13620.3
CSP5_0424	A0A1N5T175	14	6	106.358	0.389932	0.409011	0.412318	1.04177	0.0590359	0.132207	Cold Shock	Control	Probable glycine cleavage system H protein OS=Cuniculiplasma divulgatum OX=1673428 GN=gcvH PE=3 SV=1	6.83277	7.21838	6.44728	5.7091	5.37664	6.31145	5.89546	5.80142	7.05529	6.69581	6.89229	7.30925	6.19932	5.31933	6.13354	6.85453	7.12946	6.48039	47060.6	35546.3	33533	43433.9	34148.8	31843.5	48331.2	40474	30080.9	37977.5	28621.8	27806.3	35325.9	24561	23561.9	51519.8	42681.3	32434.6
CSP5_1505	A0A1N5VU14	14	9	97.6153	0.415741	0.381177	0.422387	1.11674	0.159299	0.123271	Control	Cold Shock	DNA-directed RNA polymerase subunit D OS=Cuniculiplasma divulgatum OX=1673428 GN=rpoD PE=3 SV=1	3.2453	7.26539	6.14849	3.93133	7.1873	7.96745	5.54442	5.76517	6.83218	3.9499	4.88587	4.29619	3.70712	4.35332	3.73245	7.82836	7.55096	7.9495	22351.9	35777.8	31978.9	29909	45648.9	40198.6	45453.4	40221.1	29129.6	22403.2	20289.7	16343.8	21124.5	20100.6	14338.2	58839.3	45204.7	39787.6
CSP5_1139	A0A1N5UXC3	14	7	91.8632	0.527169	0.278051	0.480065	1.04474	0.0631506	0.0933715	Cold Shock	Control	Nicotinate phosphoribosyltransferase OS=Cuniculiplasma divulgatum OX=1673428 GN=CSP5_1139 PE=4 SV=1	2.52104	2.41007	2.60446	1.41393	1.95742	2.06868	2.03023	2.32616	2.15234	2.64684	2.65388	2.01492	2.01935	2.26284	1.83031	2.41013	2.47919	2.0387	17363.6	11868.2	13546.1	10757	12432.2	10437.2	16643.9	16228.6	9176.68	15012.4	11020.8	7665.28	11506.9	10448.2	7031.1	18115	14842	10203.8
CSP5_1387	A0A1N5VHN8	14	9	102.712	0.603431	0.219373	0.514433	1.0243	0.0346372	0.0789607	Cold Shock	Control	HSP20 family molecular chaperone OS=Cuniculiplasma divulgatum OX=1673428 GN=CPM_1386 PE=3 SV=1	10.3709	13.0445	10.0688	3.6662	9.81027	11.286	12.0048	11.5028	15.8011	8.94548	9.90624	9.5622	12.1852	11.5778	12.9235	11.9807	12.0992	10.7456	71429.7	64236.6	52368.9	27891.9	62308.2	56942	98416.1	80249.8	67369.4	50737.3	41137.9	36377.2	69435.7	53458.4	49645.3	90049	72433	53782.4
CSP5_0843	A0A1N5U8W1	14	10	93.2948	0.709563	0.149009	0.568519	1.06524	0.091176	0.0647183	Control	Cold Shock	Transketolase subunit A OS=Cuniculiplasma divulgatum OX=1673428 GN=CSP5_0843 PE=4 SV=1	3.4826	3.96357	2.99109	6.79123	2.97968	3.30621	3.6713	3.01498	4.12971	2.85423	3.75609	3.43177	3.61234	3.46445	3.58582	4.21613	3.75003	3.55701	23986.3	19518.3	15557	51666.6	18924.9	16681	30097.5	21034.2	17607.4	16188.7	15598	13055.4	20584.4	15996.4	13774.9	31689.2	22450	17803
CSP5_1641	A0A1N5W436	14	1	64.4799	0.7479	0.126156	0.584223	1.01007	0.0144569	0.0609263	Cold Shock	Control	CRISPR-associated protein Csx17 OS=Cuniculiplasma divulgatum OX=1673428 GN=CSP5_1641 PE=4 SV=1	10.1008	12.9877	9.79614	7.83304	8.62714	10.7986	9.61203	9.24086	12.6765	10.7313	11.0519	11.7639	9.74192	9.93101	9.97038	10.3756	9.8009	9.22926	69569.2	63956.8	50950.8	59592.5	54793.8	54483	78799.8	64469.5	54047.3	60866	45895.5	44752.9	55512.9	45854.6	38301	77984.5	58674.2	46192.8
CSP5_1998	A0A1N5WUP0	14	6	95.2263	0.777325	0.109398	0.593843	1.029	0.0412393	0.0584414	Control	Cold Shock	Uncharacterized protein OS=Cuniculiplasma divulgatum OX=1673428 GN=CSP5_1998 PE=4 SV=1	3.55265	7.0215	2.96651	1.0916	4.07662	2.3589	3.08035	3.39376	2.60107	3.41969	3.87934	2.24136	3.45864	3.73764	3.05544	3.66266	3.08656	2.75219	24468.8	34576.8	15429.1	8304.71	25891.9	11901.5	25252.8	23676.8	11089.9	19395.9	16109.8	8526.73	19708.6	17257.9	11737.4	27529.2	18478	13774.8
CSP5_1512	A0A1N5VTP0	14	4	74.2683	0.844618	0.0733397	0.61902	1.02596	0.0369696	0.0540386	Cold Shock	Control	Glutamate-1-semialdehyde 2_1-aminomutase OS=Cuniculiplasma divulgatum OX=1673428 GN=hemL PE=3 SV=1	0.799606	0.854016	0.98016	0.693239	0.608923	0.681957	0.763978	1.0109	0.813211	0.87566	0.625637	0.565362	0.845153	0.708835	0.634852	1.12768	1.07665	0.933201	5507.27	4205.53	5097.92	5274.06	3867.47	3440.71	6263.12	7052.58	3467.2	4966.6	2598.1	2150.79	4815.98	3272.91	2438.77	8475.86	6445.47	4670.71
CSP5_1694	A0A1N5W775	14	6	77.2057	0.926553	0.0331298	0.639558	1.00245	0.00353144	0.0508909	Cold Shock	Control	Aldo/keto reductase family oxidoreductase OS=Cuniculiplasma divulgatum OX=1673428 GN=CPM_1665 PE=4 SV=1	3.00148	3.99	3.34616	3.74624	2.84451	3.38035	3.40139	3.09059	4.12721	2.80938	3.54297	3.787	3.26561	3.07605	3.70035	3.58577	3.4663	3.77029	20672.6	19648.4	17403.7	28500.8	18066.4	17055	27884.8	21561.7	17596.7	15934.3	14713	14406.8	18608.6	14203.1	14214.8	26951.3	20751.4	18870.4
CSP5_0787	A0A1N5U2R0	14	3	90.8346	0.930658	0.03121	0.639558	1.02114	0.0301776	0.0507938	Control	Cold Shock	Glucosamine 6-phosphate synthase OS=Cuniculiplasma divulgatum OX=1673428 GN=CSP5_0787 PE=4 SV=1	7.02336	5.41334	6.89072	3.75758	3.33569	4.24624	5.9643	6.41914	5.93451	5.01362	6.12158	4.58826	5.29798	3.47843	4.54015	6.54512	7.02459	5.36114	48373.2	26657.5	35839.3	28587.1	21186	21423.8	48895.6	44783.6	25302.3	28436.4	25421.2	17455	30189.8	16061	17440.9	49194.3	42053.5	26832.7
CSP5_0522	A0A1N5TC74	14	7	66.9858	0.948072	0.0231585	0.641593	1.00286	0.00412625	0.0504445	Cold Shock	Control	Histidine--tRNA ligase OS=Cuniculiplasma divulgatum OX=1673428 GN=hisS PE=3 SV=1	0.738654	0.644343	0.794364	0.674687	0.538915	0.702151	0.68942	0.769132	0.758782	0.689631	0.801354	0.711698	0.658237	0.683454	0.643606	0.758428	0.785742	0.59637	5087.46	3173.01	4131.57	5132.91	3422.82	3542.6	5651.89	5365.9	3235.14	3911.47	3327.8	2707.49	3750.87	3155.72	2472.4	5700.48	4703.94	2984.85
CSP5_1638	A0A1N5W397	14	5	71.5757	0.961319	0.0171322	0.646238	1.00444	0.00639101	0.0502465	Control	Cold Shock	CRISPR-associated endonuclease Cas1 OS=Cuniculiplasma divulgatum OX=1673428 GN=cas1 PE=3 SV=1	0.717271	0.582014	0.629726	1.06887	0.700134	0.755171	0.781693	0.662513	0.703793	0.915938	0.66784	0.70653	0.9687	0.705204	0.621826	0.759592	0.694468	0.53191	4940.19	2866.08	3275.27	8131.82	4446.78	3810.1	6408.35	4622.07	3000.69	5195.05	2773.36	2687.83	5519.99	3256.15	2388.74	5709.23	4157.51	2662.23
CSP5_0746	A0A1N5U111	14	7	73.9114	0.973679	0.0115843	0.649686	1.00449	0.00645783	0.0501141	Cold Shock	Control	Archaeosine tRNA-ribosyltransferase OS=Cuniculiplasma divulgatum OX=1673428 GN=CSP5_0746 PE=4 SV=1	3.96355	2.80959	3.88931	3.10249	2.32196	1.91294	2.92567	3.4836	2.32475	3.60344	2.18987	2.43724	2.52635	2.76211	1.73289	4.00095	3.79197	3.80898	27298.9	13835.6	20228.7	23603.3	14747.5	9651.47	23984.8	24303.6	9911.79	20438.1	9093.91	9271.92	14396	12753.5	6656.87	30071.9	22701.1	19064.1
CSP5_1194	A0A1N5V3K0	14	9	29.3103	0.997437	0.00111438	0.657072	1.01293	0.0185362	0.0500011	Control	Cold Shock	Transcriptional regulator OS=Cuniculiplasma divulgatum OX=1673428 GN=CPM_1198 PE=4 SV=1	12.4617	11.0478	8.76508	5.3965	9.21888	8.51	9.82077	8.98164	10.3654	11.9877	9.88784	7.99452	8.25051	8.1606	7.85492	10.4344	9.88671	9.03103	85829.9	54404.1	45588.1	41055.7	58552.1	42935.9	80511.1	62661	44193.9	67992.5	41061.5	30413.3	47014.3	37680.1	30174.6	78426.5	59187.9	45200.7
CSP5_0712	A0A1N5TXC9	13	6	70.0989	0.00100403	2.99825	0.0218669	1.20875	0.273512	0.96426	Control	Cold Shock	Type II secretion system ATPase subunit OS=Cuniculiplasma divulgatum OX=1673428 GN=CSP5_0712 PE=4 SV=1	2.79324	2.46894	2.88309	2.59956	1.96468	2.88185	2.28946	2.60655	2.67774	2.15328	1.9518	2.40341	2.24528	2.01503	2.1622	2.04271	2.14095	2.04991	19238.4	12158.1	14995.3	19777.1	12478.3	14539.9	18769.1	18184.8	11416.8	12213	8105.3	9143.2	12794.4	9304.02	8306.07	15353.4	12817.1	10259.9
CSP5_1136	A0A1N5UW27	13	7	91.1082	0.0100631	1.99727	0.067926	1.14193	0.19147	0.782055	Cold Shock	Control	Phosphoribosylaminoimidazole-succinocarboxamide synthase OS=Cuniculiplasma divulgatum OX=1673428 GN=purC PE=3 SV=1	2.28358	3.39962	2.93616	2.53273	2.802	2.99622	2.92364	2.87426	3.22522	3.32437	3.43112	3.64048	3.29162	3.16205	3.14482	3.64719	3.11016	2.90794	15728.1	16741.1	15271.3	19268.6	17796.4	15117	23968.1	20052.5	13751	18855.3	14248.5	13849.3	18756.8	14600.2	12080.8	27412.9	18619.3	14554.4
CSP5_1184	A0A1N5V2H7	13	7	108.745	0.0128718	1.89036	0.0802863	1.15985	0.21394	0.747905	Control	Cold Shock	Nucleoside-triphosphatase CPM_1188 OS=Cuniculiplasma divulgatum OX=1673428 GN=CPM_1188 PE=3 SV=1	2.07184	2.94041	2.75084	2.87594	2.76719	3.04763	2.72549	2.89588	3.11968	2.0203	2.52892	2.47014	2.48821	2.07124	2.41079	2.62245	2.79216	2.31831	14269.8	14479.8	14307.4	21879.7	17575.3	15376.4	22343.7	20203.3	13301.1	11458.8	10501.9	9397.05	14178.7	9563.59	9261.02	19710.8	16715.6	11603.2
CSP5_1267	A0A1N5V7P2	13	7	97.9911	0.0347676	1.45883	0.124245	1.26176	0.335432	0.582146	Control	Cold Shock	DNA-directed RNA polymerase subunit E OS=Cuniculiplasma divulgatum OX=1673428 GN=CSP5_1267 PE=4 SV=1	4.81274	4.18567	4.76335	3.72032	3.33377	3.6575	3.61766	4.0826	4.53134	2.95082	2.61024	2.75673	2.33199	2.32357	2.10564	4.73845	4.61156	4.6614	33147.6	20612	24774.7	28303.6	21173.9	18453.4	29657.8	28482.6	19319.8	16736.6	10839.6	10487.3	13288.5	10728.6	8088.79	35615	27607.6	23330.5
CSP5_1116	A0A1N5UUV1	13	4	80.5165	0.0405095	1.39244	0.136602	2.16501	1.11438	0.553397	Control	Cold Shock	FeCT family ABC transporter substrate-binding component OS=Cuniculiplasma divulgatum OX=1673428 GN=CSP5_1116 PE=4 SV=1	1.94664	3.11582	2.37901	0.262563	0.711326	0.425347	1.35278	1.54159	1.15565	1.12934	0.973283	0.488447	0.157218	0.413181	0.183854	0.810225	0.872867	0.925698	13407.5	15343.6	12373.5	1997.54	4517.86	2146.02	11090.2	10755	4927.2	6405.42	4041.78	1858.18	895.885	1907.79	706.272	6089.79	5225.52	4633.15
CSP5_1438	A0A1N5VN14	13	6	90.6365	0.062833	1.20181	0.166353	1.20518	0.269248	0.467859	Control	Cold Shock	Type I restriction-modification system subunit S OS=Cuniculiplasma divulgatum OX=1673428 GN=CSP5_1438 PE=4 SV=1	1.37824	1.5445	1.84166	1.56094	1.45266	1.28169	1.40075	1.76227	1.63523	1.12852	1.09682	1.19019	0.984041	0.994949	0.802605	1.67764	1.8266	1.79729	9492.6	7605.77	9578.67	11875.4	9226.34	6466.59	11483.4	12294.6	6971.97	6400.76	4554.78	4527.82	5607.41	4593.99	3083.19	12609.5	10935.1	8995.53
CSP5_0841	A0A1N5U7M1	13	11	110.659	0.0851433	1.06985	0.188985	1.16969	0.226123	0.407253	Cold Shock	Control	Transaldolase OS=Cuniculiplasma divulgatum OX=1673428 GN=CSP5_0841 PE=4 SV=1	7.5064	6.04794	7.13275	4.81395	5.07356	4.11711	6.07655	5.90373	5.61464	7.19831	6.60801	5.13623	6.31831	7.09865	4.99473	8.12154	7.8161	7.86711	51700.2	29782.6	37098.2	36623.8	32223.9	20772.3	49815.8	41187.8	23938.5	40827.7	27441.2	19539.6	36004	32776.7	19187.2	61042.9	46792	39375.2
CSP5_1079	A0A1N5UQZ5	13	3	112.273	0.106551	0.972444	0.217855	1.10627	0.145704	0.362546	Cold Shock	Control	FAD synthetase OS=Cuniculiplasma divulgatum OX=1673428 GN=CSP5_1079 PE=4 SV=1	2.0076	1.90599	2.16504	2.24253	1.74376	1.79537	1.80456	2.00584	2.1473	2.59961	1.93424	2.00088	2.0925	2.472	1.6369	2.26761	2.3914	2.31637	13827.3	9385.88	11260.6	17060.8	11075.2	9058.25	14793.8	13993.9	9155.22	14744.6	8032.37	7611.87	11923.8	11414	6288.14	17043.7	14316.4	11593.5
CSP5_1441	A0A1N5VMM2	13	1	54.0907	0.16997	0.769627	0.268358	1.84099	0.88048	0.271899	Control	Cold Shock	Integrase OS=Cuniculiplasma divulgatum OX=1673428 GN=CSP5_1441 PE=4 SV=1	3.12738	0.756271	0.577227	0.388275	0.517862	0.521057	0.579258	0.620586	0.350217	0.452465	0.608715	0.319214	0.321724	0.481026	0.287473	0.368914	0.818881	0.381886	21539.8	3724.2	3002.22	2953.94	3289.11	2628.92	4748.79	4329.56	1493.18	2566.31	2527.82	1214.38	1833.3	2221.05	1104.32	2772.82	4902.33	1911.35
CSP5_1679	A0A1N5W5V0	13	6	97.6772	0.212574	0.672491	0.307197	1.06524	0.0911767	0.230767	Cold Shock	Control	Dipeptidyl-peptidase VI OS=Cuniculiplasma divulgatum OX=1673428 GN=CSP5_1679 PE=4 SV=1	3.01102	4.32069	3.68925	4.87899	3.54098	3.54627	3.859	3.15291	3.80289	4.13839	4.10951	4.14147	4.45936	3.96164	4.01811	3.97321	3.5283	3.67722	20738.4	21276.9	19188.2	37118.6	22489.9	17892.2	31636.3	21996.5	16214	23472.3	17065.6	15755.2	25411	18292.1	15435.5	29863.3	21122.5	18404.6
CSP5_1858	A0A1N5WJG8;A0A1N5WI55	13	6	106.285	0.22183	0.653979	0.313051	1.0958	0.131982	0.223164	Cold Shock	Control	Short-chain dehydrogenase/reductase SDR OS=Cuniculiplasma divulgatum OX=1673428 GN=CSP5_1858 PE=4 SV=1	5.57968	6.10186	5.27179	6.30989	5.14084	5.55897	5.51817	4.89515	6.34924	8.06508	6.38454	6.97994	6.76743	6.19446	6.2571	5.12705	4.96151	4.84789	38430	30048.1	27419.1	48004.6	32651.2	28046.9	45238.2	34151.3	27070.6	45743.8	26513.2	26553.6	38563.2	28601.8	24036.6	38535.8	29702.6	24263.9
CSP5_1258	A0A1N5V7K1	13	8	98.6651	0.235785	0.627484	0.320065	1.14359	0.193572	0.212432	Control	Cold Shock	Rossmann fold nucleotide-binding protein OS=Cuniculiplasma divulgatum OX=1673428 GN=CSP5_1258 PE=4 SV=1	2.31222	2.45049	2.44202	1.58408	1.21068	1.60039	2.0912	2.10258	1.60459	1.85949	1.5433	1.39215	1.42946	1.40883	1.33814	2.22013	1.99495	2.02724	15925.4	12067.2	12701.2	12051.5	7689.41	8074.51	17143.7	14668.8	6841.3	10546.7	6408.9	5296.12	8145.54	6505.02	5140.45	16686.9	11943	10146.4
CSP5_1709	A0A1N5W8Y7	13	9	103.977	0.239867	0.620029	0.322377	1.0854	0.118226	0.209445	Cold Shock	Control	30S ribosomal protein S6e OS=Cuniculiplasma divulgatum OX=1673428 GN=rps6e PE=3 SV=1	11.3014	11.2686	11.8781	11.1246	9.94225	10.4691	11.3364	11.7513	14.3248	10.2353	13.2308	12.2563	10.7015	11.5407	10.1623	14.2967	14.5653	15.2378	77837.9	55491.4	61779.4	84634.6	63146.5	52820.3	92936.3	81983.9	61075.2	58053	54944.1	46626.2	60980.9	53287.2	39038.1	107456	87196.6	76265.7
CSP5_1150	A0A1N5UYE3	13	7	74.5625	0.275378	0.56007	0.34891	1.17214	0.229146	0.185995	Control	Cold Shock	Predicted ESCRT-III/Snf7 family cell division protein OS=Cuniculiplasma divulgatum OX=1673428 GN=CPM_1154 PE=4 SV=1	3.37756	2.42621	2.06255	4.81363	2.40611	2.59042	1.88569	1.84437	2.77292	2.14354	2.74375	2.75125	2.11676	2.09337	2.53052	2.07953	2.01003	2.1597	23262.9	11947.7	10727.5	36621.3	15282	13069.6	15458.9	12867.3	11822.6	12157.8	11394	10466.5	12062.1	9665.74	9720.96	15630.1	12033.3	10809.4
CSP5_1000	A0A1N5UJH4	13	8	87.2278	0.29683	0.527492	0.35849	1.09581	0.131995	0.173711	Control	Cold Shock	D-glycero-D-manno-heptose 7-phosphate kinase OS=Cuniculiplasma divulgatum OX=1673428 GN=CPM_1015 PE=4 SV=1	2.73569	2.98981	2.83785	1.89331	1.88519	2.23753	2.29744	2.55067	2.90356	2.31507	2.12907	2.62925	1.88635	1.57682	1.96442	2.70293	2.85968	2.31502	18842	14723.1	14760	14404	11973.5	11289.1	18834.5	17794.9	12379.6	13130.7	8841.42	10002.4	10749.1	7280.69	7546.28	20315.7	17119.8	11586.7
CSP5_0266	A0A1N5SL27	13	10	85.3165	0.32525	0.487782	0.376216	1.08782	0.121444	0.15922	Control	Cold Shock	NADPH:quinone reductase or related Zn-dependent oxidoreductase OS=Cuniculiplasma divulgatum OX=1673428 GN=CSP5_0266 PE=4 SV=1	4.16993	3.37188	3.0137	3.63718	2.33324	2.52149	3.04052	2.70962	3.04142	3.71976	2.94427	3.20222	2.98448	2.24238	2.91799	2.63914	2.44072	2.5005	28720.3	16604.6	15674.6	27671.1	14819.2	12721.8	24926.3	18903.9	12967.4	21097.8	12226.7	12182.1	17006.6	10353.8	11209.4	19836.3	14611.6	12515.1
CSP5_1750	A0A1N5WBY1	13	9	102.977	0.364997	0.437711	0.395282	1.18124	0.240298	0.141765	Control	Cold Shock	1_4-dihydroxy-6-naphtoate synthase OS=Cuniculiplasma divulgatum OX=1673428 GN=mqnD PE=3 SV=1	1.81164	2.36118	2.32098	0.991806	0.953536	1.05607	1.87859	1.94702	2.47887	1.55528	1.51622	1.98043	1.06894	0.940567	1.10252	1.68106	1.66525	1.86528	12477.6	11627.4	12071.7	7545.51	6056.22	5328.24	15400.8	13583.5	10568.9	8821.27	6296.45	7534.1	6091.2	4342.89	4235.3	12635.1	9969.22	9335.81
CSP5_1400	A0A1N5VJT7	13	6	87.3853	0.385004	0.414535	0.408647	1.04928	0.0693998	0.13402	Cold Shock	Control	30S ribosomal protein S3Ae OS=Cuniculiplasma divulgatum OX=1673428 GN=rps3ae PE=3 SV=1	8.16109	9.70061	7.71266	5.76473	8.01944	9.21071	7.39483	7.12343	10.0258	8.87295	9.93592	9.36578	8.29459	7.52665	7.99513	8.60692	8.04772	8.07067	56209.3	47769.9	40114.4	43857.2	50934.1	46471.3	60623.2	49697.1	42745.9	50325.9	41261.1	35629.9	47265.5	34752.9	30713.1	64691.2	48178.6	40394
CSP5_0959	A0A1N5UGP3	13	8	86.05	0.477468	0.321056	0.454196	1.05057	0.0711727	0.105187	Cold Shock	Control	Class V aminotransferase OS=Cuniculiplasma divulgatum OX=1673428 GN=CSP5_0959 PE=3 SV=1	3.35469	4.19157	3.47343	3.74116	3.21066	3.90745	3.72361	3.04919	4.00582	2.68719	4.36291	4.10882	3.95355	3.94987	4.48765	3.65937	3.51707	3.58264	23105.4	20641	18065.7	28462.1	20391.9	19714.5	30526.3	21272.9	17079.2	15241.3	18117.9	15631.1	22528.7	18237.8	17239.2	27504.5	21055.4	17931.3
CSP5_0456	A0A1N5T4R5	13	4	68.0688	0.499752	0.301246	0.468163	1.3823	0.467071	0.0996209	Control	Cold Shock	Signal recognition particle receptor FtsY OS=Cuniculiplasma divulgatum OX=1673428 GN=CPM_0428 PE=4 SV=1	2.87383	2.29334	2.08197	11.2748	1.41978	1.99221	1.9372	1.9067	2.30795	4.70404	1.79296	2.16298	1.65828	1.51683	2.2492	2.073	1.98755	2.17474	19793.5	11293.4	10828.5	85776.9	9017.52	10051.4	15881.3	13302.2	9840.15	26680.5	7445.66	8228.54	9449.45	7003.7	8640.28	15581.1	11898.7	10884.7
CSP5_0268	A0A1N5SL87	13	7	67.7705	0.509762	0.292632	0.473045	1.06875	0.0959179	0.0972657	Cold Shock	Control	Uncharacterized protein OS=Cuniculiplasma divulgatum OX=1673428 GN=CPM_0236 PE=4 SV=1	3.43468	3.73332	3.02257	2.9792	3.90547	3.54469	3.82163	3.37703	4.27169	2.60068	4.41068	4.09656	4.71939	4.15513	4.68111	3.38857	3.08363	3.1606	23656.3	18384.4	15720.7	22665.3	24804.9	17884.2	31329.9	23560.1	18212.7	14750.6	18316.3	15584.4	26892.7	19185.5	17982.4	25469.1	18460.5	15818.9
CSP5_0557	A0A1N5TFT4	13	5	70.6181	0.534133	0.272351	0.480774	1.04564	0.0643832	0.0918816	Control	Cold Shock	Uncharacterized protein OS=Cuniculiplasma divulgatum OX=1673428 GN=CPM_0529 PE=4 SV=1	1.24756	0.948103	1.21484	1.35007	1.14363	1.48204	1.13596	1.23149	1.1528	1.25712	1.62012	1.31079	1.22165	1.05558	1.25893	0.905711	1.02845	0.772128	8592.57	4668.85	6318.49	10271.2	7263.57	7477.41	9312.68	8591.56	4915.05	7130.17	6727.9	4986.58	6961.37	4873.96	4836.17	6807.49	6156.91	3864.53
CSP5_0031	A0A1N5S0X3	13	4	70.7953	0.72435	0.140052	0.576616	1.04526	0.0638638	0.0631787	Cold Shock	Control	Phospholipase D/transphosphatidylase OS=Cuniculiplasma divulgatum OX=1673428 GN=CPM_0031 PE=4 SV=1	2.70791	3.58963	2.81719	2.38014	5.43971	5.94637	3.77921	3.57088	4.75266	2.08528	5.30092	4.69616	4.66416	4.68739	5.09021	3.56861	3.21529	3.2591	18650.7	17676.9	14652.5	18107.8	34549.4	30001.5	30982.1	24912.5	20263.4	11827.4	22013.3	17865.4	26578	21643.1	19553.9	26822.3	19248.7	16311.9
CSP5_0844	A0A1N5U8W9	13	8	80.1527	0.786882	0.10409	0.595165	1.00894	0.0128338	0.0577099	Cold Shock	Control	Cell division protein FtsZ OS=Cuniculiplasma divulgatum OX=1673428 GN=ftsZ PE=3 SV=1	2.87867	3.17847	2.84959	1.79977	2.6561	3.23606	2.76114	2.6115	3.10155	2.59673	3.18852	3.05359	2.96297	2.67548	2.85392	2.76217	2.57595	2.62756	19826.8	15652.1	14821	13692.4	16869.7	16327	22636	18219.3	13223.8	14728.2	13241	11616.7	16884.1	12353.5	10963.3	20761	15421.2	13151
CSP5_1504	A0A1N5VT67	13	6	81.7905	0.908628	0.0416138	0.636947	1.01202	0.0172315	0.0513816	Control	Cold Shock	Inositol-phosphate phosphatase OS=Cuniculiplasma divulgatum OX=1673428 GN=CSP5_1504 PE=4 SV=1	3.09226	2.9752	2.49525	2.55818	1.89825	2.12705	2.32443	2.13908	3.09049	1.65462	2.3693	2.7433	2.84263	2.28765	2.75123	2.55648	2.46713	2.7583	21297.9	14651.1	12978	19462.2	12056.4	10731.7	19055.7	14923.4	13176.6	9384.76	9839.06	10436.2	16198.3	10562.8	10568.8	19214.9	14769.8	13805.4
CSP5_1495	A0A1N5VS76	13	4	65.7857	0.926956	0.0329409	0.639558	1.00232	0.00333868	0.0508812	Cold Shock	Control	DNA replication licensing factor MCM OS=Cuniculiplasma divulgatum OX=1673428 GN=CPM_1489 PE=3 SV=1	0.989085	0.949788	1.29614	0.70567	1.02392	0.770854	0.953698	1.01872	0.671616	1.02313	0.851689	0.761845	1.06678	1.0617	0.782597	0.878479	0.925189	1.04751	6812.31	4677.15	6741.38	5368.63	6503.27	3889.23	7818.46	7107.17	2863.5	5803.01	3536.83	2898.26	6078.89	4902.19	3006.33	6602.81	5538.75	5242.81
CSP5_1654	A0A1N5W460	13	4	80.3062	0.931639	0.0307524	0.639558	1.06682	0.0933157	0.0507714	Cold Shock	Control	Electron transfer flavoprotein subunit alpha OS=Cuniculiplasma divulgatum OX=1673428 GN=CSP5_1654 PE=4 SV=1	0.959108	0.578405	0.488096	0.457933	0.602311	0.590265	0.475824	0.476543	0.541253	1.01063	0.61265	0.409442	1.54753	0.519989	0.428754	0.385145	0.307048	0.293991	6605.84	2848.31	2538.64	3483.88	3825.47	2978.1	3900.83	3324.64	2307.68	5732.11	2544.17	1557.63	8818.38	2400.95	1647.05	2894.82	1838.18	1471.44
CSP5_0285	A0A1N5SMA6	12	9	100.745	3.14564e-07	6.50229	7.75011e-05	1.4029	0.488408	1	Cold Shock	Control	2-oxoacid ferredoxin oxidoreductase subunit beta OS=Cuniculiplasma divulgatum OX=1673428 GN=CPM_0253 PE=4 SV=1	7.37696	7.38275	7.11203	6.84635	5.81961	6.97824	6.93768	6.99392	8.06126	10.2187	9.10046	8.6616	9.83832	8.93889	10.36	10.3464	10.4405	11.1913	50808.7	36355.7	36990.4	52086	36962.2	35207.7	56875.4	48793.5	34369.9	57959	37791.7	32951	56062.2	41273.7	39797.7	77765.5	62503.3	56013
CSP5_1558	A0A1N5VX48	12	6	84.1121	0.000247361	3.60667	0.00870626	1.48609	0.571525	0.992464	Cold Shock	Control	50S ribosomal protein L30 OS=Cuniculiplasma divulgatum OX=1673428 GN=rpl30 PE=3 SV=1	2.29243	2.31367	2.10039	1.44178	1.90456	2.07141	2.68501	2.32342	2.419	3.19534	2.46431	2.52482	3.21842	3.19443	2.753	3.96598	3.76987	3.96946	15789.1	11393.5	10924.3	10968.9	12096.5	10451	22011.8	16209.5	10313.6	18123.4	10233.6	9605.08	18339.7	14749.7	10575.6	29809	22568.8	19867.3
CSP5_0736	A0A1N5TZ91	12	5	71.8376	0.00875463	2.05776	0.0634392	1.29894	0.377331	0.800038	Cold Shock	Control	Gamma-glutamyltransferase OS=Cuniculiplasma divulgatum OX=1673428 GN=CSP5_0736 PE=4 SV=1	0.958419	1.25063	1.05263	0.628689	0.915277	0.942569	0.890292	0.872932	1.31405	1.4356	1.50199	1.18225	1.48709	1.1351	1.00041	1.51526	1.02132	1.18472	6601.09	6158.64	5474.83	4782.97	5813.22	4755.59	7298.66	6090.07	5602.59	8142.5	6237.34	4497.61	8473.97	5241.14	3843.05	11389	6114.26	5929.59
CSP5_1324	A0A1N5VBR8	12	4	71.7787	0.0169618	1.77053	0.0898705	1.14965	0.20119	0.706134	Cold Shock	Control	Phenylalanyl-tRNA synthetase subunit beta OS=Cuniculiplasma divulgatum OX=1673428 GN=CSP5_1324 PE=4 SV=1	2.11455	2.60214	2.4016	1.90031	1.76871	2.03518	2.3227	2.52468	2.54034	2.87127	2.50475	2.48156	2.72556	2.48074	2.23394	2.84026	2.73252	2.364	14563.9	12814	12491	14457.2	11233.7	10268.2	19041.6	17613.6	10831	16285.4	10401.6	9440.51	15531.2	11454.3	8581.65	21347.9	16358.5	11831.9
CSP5_1537	A0A1N5VWN5	12	5	72.5226	0.0250586	1.60104	0.108313	1.19169	0.25301	0.641211	Control	Cold Shock	Translation initiation factor aIF2 subunit alpha OS=Cuniculiplasma divulgatum OX=1673428 GN=CSP5_1537 PE=4 SV=1	2.01814	2.03383	2.32634	1.88638	1.58268	1.98461	1.87606	2.23765	2.258	1.57395	1.60117	1.88989	1.3034	1.30433	1.45725	1.92165	2.0736	2.15029	13899.9	10015.4	12099.6	14351.3	10052.1	10013	15380	15611.1	9627.2	8927.19	6649.2	7189.66	7427.25	6022.51	5597.98	14443.4	12413.8	10762.3
CSP5_0892	A0A1N5UC08	12	7	100.49	0.0323794	1.48973	0.120871	1.31757	0.397875	0.595293	Cold Shock	Control	Uncharacterized protein OS=Cuniculiplasma divulgatum OX=1673428 GN=CPM_0889 PE=4 SV=1	2.22041	1.49776	2.04576	2.01288	1.92399	1.43006	1.93109	2.24588	1.8605	3.1479	2.49369	1.71628	2.02933	2.53934	1.43701	3.18608	3.06432	3.00644	15293	7375.6	10640.2	15313.7	12219.9	7215.14	15831.1	15668.5	7932.43	17854.4	10355.6	6529.19	11563.8	11724.9	5520.25	23947.1	18344.9	15047.3
CSP5_1377	A0A1N5VGW0	12	9	86.055	0.0590677	1.22865	0.162602	1.13938	0.188251	0.480099	Control	Cold Shock	Uridylate kinase OS=Cuniculiplasma divulgatum OX=1673428 GN=CSP5_1377 PE=3 SV=1	4.10759	4.67464	4.18815	3.92701	3.17383	3.52684	4.02075	4.00592	5.07395	3.21783	3.65062	3.11015	3.74373	3.24811	3.14031	4.45703	4.27275	3.36878	28290.9	23019.9	21783	29876.1	20158	17794.1	32962.3	27947.5	21633.2	18251	15160	11831.8	21333.1	14997.5	12063.4	33499.8	25579.3	16860.9
CSP5_0311	A0A1N5SPP9	12	11	94.5874	0.0736992	1.13254	0.177149	1.31345	0.393366	0.436097	Cold Shock	Control	CDGSH-type zinc finger domain protein OS=Cuniculiplasma divulgatum OX=1673428 GN=CPM_0280 PE=4 SV=1	3.24558	6.50717	5.44019	2.01462	4.13084	4.19005	4.28306	3.76236	4.82482	2.48399	6.769	5.40504	6.14246	6.23244	6.56308	5.98604	5.48741	5.3655	22353.9	32044	28295	15326.9	26236.3	21140.3	35112.7	26248.4	20571.1	14088.8	28109.8	20562.2	35001.9	28777.2	25211.9	44992.1	32851	26854.5
CSP5_1346	A0A1N5VEV3	12	7	69.7202	0.102673	0.988544	0.216206	1.19519	0.257237	0.36991	Control	Cold Shock	4-hydroxy-tetrahydrodipicolinate synthase OS=Cuniculiplasma divulgatum OX=1673428 GN=CSP5_1346 PE=4 SV=1	2.94468	1.66742	2.75164	2.39397	1.66129	1.81831	2.13809	2.44466	2.10469	2.27448	1.10958	1.92563	1.67782	1.58996	1.51862	2.37328	2.17966	2.02179	20281.4	8211.08	14311.6	18212.9	10551.4	9174.03	17528.1	17055.4	8973.54	12900.5	4607.76	7325.62	9560.79	7341.35	5833.76	17838	13048.8	10119.1
CSP5_0960	A0A1N5UH49	12	4	69.1687	0.123709	0.907598	0.23796	1.19084	0.251977	0.333068	Cold Shock	Control	D-3-phosphoglycerate dehydrogenase OS=Cuniculiplasma divulgatum OX=1673428 GN=CSP5_0960 PE=3 SV=1	4.32313	5.31563	4.92628	5.16182	5.41931	5.85599	4.52047	4.46972	3.67301	8.21097	5.26099	4.0929	6.42484	6.70597	3.58279	6.12764	5.9403	5.65198	29775.5	26176.4	25622.1	39270.3	34419.8	29545.5	37059	31183.3	15660.2	46571.3	21847.4	15570.5	36611	30963.6	13763.2	46056.4	35562.3	28288.4
CSP5_0429	A0A1N5T1P8	12	2	73.6845	0.128994	0.889431	0.238744	1.21444	0.280295	0.324877	Cold Shock	Control	Delta-aminolevulinic acid dehydratase OS=Cuniculiplasma divulgatum OX=1673428 GN=CPM_0401 PE=3 SV=1	1.60125	1.29793	2.3793	1.7978	2.25134	1.53219	1.68283	2.24346	1.4303	2.2917	2.04354	1.28843	2.00951	2.64509	1.44284	2.87852	2.57837	2.51589	11028.6	6391.54	12375	13677.4	14299	7730.45	13796	15651.6	6098.22	12998.2	8486.24	4901.54	11450.9	12213.2	5542.66	21635.5	15435.7	12592.1
CSP5_0244	A0A1N5SIU9	12	5	81.577	0.13331	0.875137	0.242394	1.17171	0.228619	0.318456	Cold Shock	Control	Threonine dehydratase OS=Cuniculiplasma divulgatum OX=1673428 GN=CSP5_0244 PE=4 SV=1	2.09395	2.5402	2.16938	0.578465	2.0257	2.09872	2.24707	1.84526	2.27685	2.36675	2.27011	2.36881	2.58656	2.29799	2.21009	2.4062	2.28263	2.15591	14422	12509	11283.2	4400.87	12865.9	10588.8	18421.6	12873.5	9707.57	13423.8	9427.13	9011.59	14739.2	10610.5	8490.02	18085.4	13665.2	10790.4
CSP5_1448	A0A1N5VNM6	12	9	62.6806	0.158978	0.798664	0.259393	1.1562	0.209391	0.284544	Cold Shock	Control	50S ribosomal protein L10e OS=Cuniculiplasma divulgatum OX=1673428 GN=rpl10e PE=3 SV=1	4.87459	7.0303	6.10483	2.71599	5.4193	6.154	5.388	6.01449	6.6252	4.16191	7.47079	6.91058	7.22114	6.63552	6.72312	6.1654	6.94284	5.95644	33573.7	34620.1	31751.9	20662.8	34419.7	31049.1	44171	41960.5	28247.1	23605.7	31024.1	26289.7	41148.6	30638.3	25826.8	46340.2	41564.1	29812.2
CSP5_1968	A0A1N5WS32	12	5	75.7496	0.18626	0.729879	0.287485	1.13122	0.177886	0.254834	Cold Shock	Control	Mannose-1-phosphate guanyltransferase OS=Cuniculiplasma divulgatum OX=1673428 GN=CSP5_1968 PE=4 SV=1	1.63597	1.84515	1.35373	1.33361	2.09965	2.36523	2.29741	1.76947	2.31561	2.5056	2.25431	2.08235	2.24914	2.29301	2.72573	1.79671	1.66457	1.67731	11267.7	9086.3	7040.9	10145.9	13335.5	11933.4	18834.3	12344.8	9872.81	14211.4	9361.53	7921.82	12816.4	10587.5	10470.8	13504.4	9965.13	8394.99
CSP5_1851	A0A1N5WIB6	12	9	82.9701	0.201589	0.695534	0.296518	1.07075	0.0986194	0.240343	Control	Cold Shock	Uncharacterized protein OS=Cuniculiplasma divulgatum OX=1673428 GN=CPM_1790 PE=4 SV=1	6.75547	7.76761	6.07809	5.80427	6.52007	7.52367	6.62652	5.76485	7.51267	5.02499	7.09893	6.85882	6.44283	5.86737	6.51414	6.39323	6.07239	6.09277	46528.2	38251	31612.8	44158	41411.1	37959.6	54324.5	40218.9	32031	28500.9	29479.9	26092.8	36713.5	27091.5	25024	48052.6	36353	30494.6
CSP5_1739	A0A1N5WAM9	12	6	72.8321	0.214502	0.668569	0.309053	1.08357	0.115795	0.229149	Control	Cold Shock	Glutamyl-tRNA(Gln) amidotransferase subunit D OS=Cuniculiplasma divulgatum OX=1673428 GN=gatD PE=3 SV=1	1.52542	1.56984	1.57683	1.21082	1.35615	1.60542	1.18994	1.40492	1.45344	1.39728	0.957787	1.40716	1.31441	1.31084	1.10072	1.46642	1.68727	1.25651	10506.3	7730.54	8201.24	9211.7	8613.38	8099.93	9755.2	9801.53	6196.87	7925.13	3977.43	5353.22	7489.99	6052.56	4228.41	11021.9	10101	6288.88
CSP5_0011	A0A1N5RZB5	12	4	82.9694	0.225026	0.647768	0.313379	1.18786	0.248361	0.220632	Cold Shock	Control	NAD dependent epimerase/dehydratase family OS=Cuniculiplasma divulgatum OX=1673428 GN=CSP5_0011 PE=4 SV=1	4.16582	5.15334	4.18436	1.96117	3.40807	2.84811	4.28365	4.06312	5.26811	2.04233	5.40509	4.98682	5.22154	4.69671	5.09564	5.00822	4.68052	4.83695	28692	25377.2	21763.3	14920.3	21645.8	14369.7	35117.6	28346.6	22461.1	11583.7	22445.9	18971.2	29754.2	21686.2	19574.8	37642.6	28020.5	24209.1
CSP5_0275	A0A1N5SLI6	12	6	80.5395	0.22592	0.646046	0.313379	1.17789	0.23621	0.219932	Cold Shock	Control	DNA replication initiation complex subunit_ GINS15 family OS=Cuniculiplasma divulgatum OX=1673428 GN=CPM_0243 PE=4 SV=1	5.3444	4.55829	3.99257	1.07531	4.49952	4.4286	5.04556	4.01885	5.15678	3.11927	5.72904	4.65213	6.25689	5.46694	5.539	5.36806	4.41375	4.35611	36809.4	22446.9	20765.8	8180.78	28577.9	22343.9	41363.7	28037.8	21986.4	17692	23791.1	17697.9	35654	25242.6	21278	40347.3	26423.4	21802.5
CSP5_0300	A0A1N5SP49	12	4	85.6108	0.255802	0.592097	0.333232	1.10903	0.149298	0.198391	Control	Cold Shock	Nascent polypeptide-associated complex protein OS=Cuniculiplasma divulgatum OX=1673428 GN=nac PE=3 SV=1	2.50131	1.7783	2.04011	2.44373	1.57332	1.53906	1.78689	2.00835	2.10417	1.81302	1.24827	2.19592	1.58587	1.64221	1.31423	1.87677	1.93645	2.41501	17227.8	8757.1	10610.8	18591.5	9992.69	7765.11	14649	14011.4	8971.31	10283.1	5183.7	8353.86	9036.86	7582.62	5048.58	14106.1	11592.8	12087.2
CSP5_1202	A0A1N5V250	12	6	88.0823	0.256305	0.591243	0.333232	1.10733	0.147085	0.198057	Cold Shock	Control	Endoribonuclease L-PSP OS=Cuniculiplasma divulgatum OX=1673428 GN=CSP5_1202 PE=4 SV=1	5.00766	6.66903	5.38048	4.12771	4.76191	4.78481	4.45347	4.34324	6.45943	4.58462	6.44798	6.38389	6.78963	5.94451	6.9426	4.57122	4.35791	4.90124	34490.2	32841.1	27984.5	31403	30244.5	24141.1	36509.8	30300.9	27540.4	26003.2	26776.7	24286	38689.7	27447.6	26669.9	34358.1	26089.1	24530.9
CSP5_0796	A0A1N5U5B4	12	8	75.414	0.349663	0.45635	0.385603	1.08925	0.123338	0.148151	Cold Shock	Control	Transcriptional activator TenA OS=Cuniculiplasma divulgatum OX=1673428 GN=CPM_0792 PE=4 SV=1	2.54937	5.30853	4.61585	3.73755	3.85133	4.14385	4.39176	4.03331	4.72213	3.09756	5.22654	4.70423	5.72876	4.84906	4.90881	4.20823	4.06027	3.90415	17558.8	26141.4	24007.5	28434.7	24461.1	20907.2	36003.9	28138.7	20133.2	17568.8	21704.4	17896.1	32644.5	22389.6	18857.1	31629.8	24307.3	19540.4
CSP5_1480	A0A1N5VRV6	12	7	74.4431	0.397113	0.401086	0.415206	1.0705	0.0982911	0.129629	Cold Shock	Control	50S ribosomal protein L18e OS=Cuniculiplasma divulgatum OX=1673428 GN=rpl18e PE=3 SV=1	7.07132	6.67739	6.03018	2.35767	5.29713	4.90413	6.03411	5.58497	5.93116	6.97899	6.45441	5.56665	5.2209	5.20232	5.29124	6.80297	5.62817	6.25975	48703.6	32882.3	31363.6	17936.8	33643.8	24743	49467.9	38963.9	25288.1	39583.7	26803.4	21177	29750.5	24020.7	20326.2	51132.3	33693.7	31330.3
CSP5_0526	A0A1N5TBP4	12	3	81.3862	0.414077	0.382919	0.421565	1.06187	0.0866103	0.123821	Cold Shock	Control	GMP synthase subunit B OS=Cuniculiplasma divulgatum OX=1673428 GN=CPM_0498 PE=4 SV=1	1.29732	1.0576	1.31032	1.43311	1.07037	1.02643	1.22362	1.35031	1.36398	1.38098	1.04621	1.13182	1.17847	1.35159	1.10745	1.40027	1.56998	1.65511	8935.3	5208.04	6815.1	10902.9	6798.26	5178.69	10031.3	9420.5	5815.47	7832.72	4344.61	4305.76	6715.33	6240.69	4254.24	10524.7	9398.86	8283.91
CSP5_0243	A0A1N5SIH1	12	5	85.0239	0.480847	0.317993	0.454777	1.07384	0.102773	0.104313	Control	Cold Shock	Formimidoyltetrahydrofolate cyclodeaminase OS=Cuniculiplasma divulgatum OX=1673428 GN=CPM_0209 PE=4 SV=1	1.6199	1.58767	1.64369	1.44662	0.891879	0.913344	1.45347	1.43793	1.45802	1.44325	1.18434	1.22301	1.10107	1.13475	1.08074	1.57947	1.45358	1.39609	11157	7818.37	8548.99	11005.7	5664.61	4608.14	11915.6	10031.8	6216.39	8185.89	4918.23	4652.65	6274.29	5239.49	4151.64	11871.5	8702.01	6987.5
CSP5_1508	A0A1N5VTS0	12	10	100.025	0.551834	0.258192	0.483839	1.03788	0.0536342	0.0882618	Control	Cold Shock	30S ribosomal protein S13 OS=Cuniculiplasma divulgatum OX=1673428 GN=rps13 PE=3 SV=1	6.86291	6.70145	6.32695	9.65569	7.14243	7.75019	6.73468	6.36445	8.16487	6.45104	7.53721	7.38034	6.7773	6.82316	6.84567	7.32629	7.04755	7.11726	47268.2	33000.7	32907.2	73459	45363.9	39102.4	55211.2	44402	34811.7	36589.2	31300	28076.8	38619.5	31504.7	26297.5	55065.7	42191	35622.2
CSP5_0154	A0A1N5SBI0	12	4	54.0928	0.653305	0.184884	0.541039	1.04534	0.0639671	0.071527	Control	Cold Shock	Family 1 glycoside hydrolase OS=Cuniculiplasma divulgatum OX=1673428 GN=CSP5_0154 PE=3 SV=1	1.61885	1.20113	1.27533	1.25339	1.09811	1.07953	1.38103	1.47526	0.712811	1.59984	0.92464	0.616486	0.956345	1.30225	0.511667	1.68586	1.42494	1.59221	11149.8	5914.84	6633.15	9535.58	6974.46	5446.63	11321.8	10292.2	3039.14	9074.04	3839.77	2345.28	5449.59	6012.89	1965.56	12671.2	8530.58	7969.08
CSP5_1043	A0A1N5UPB9	12	3	68.303	0.727935	0.137907	0.577604	1.01592	0.0227805	0.0628202	Control	Cold Shock	dTDP-D-glucose 4_6-dehydratase OS=Cuniculiplasma divulgatum OX=1673428 GN=CSP5_1043 PE=4 SV=1	1.3281	1.48044	1.66974	1.61771	1.49957	1.30773	1.46345	1.56895	1.64732	1.35329	1.39657	1.56667	1.45322	1.64059	1.122	1.70666	1.65865	1.47256	9147.3	7290.29	8684.52	12307.3	9524.27	6597.93	11997.5	10945.9	7023.49	7675.66	5799.58	5960.02	8280.97	7575.13	4310.15	12827.5	9929.72	7370.25
CSP5_1686	A0A1N5W7C8	12	2	57.4444	0.756522	0.121179	0.585426	1.03548	0.0502974	0.0601611	Control	Cold Shock	D-alanyl-D-alanine carboxypeptidase OS=Cuniculiplasma divulgatum OX=1673428 GN=CSP5_1686 PE=4 SV=1	0.662289	0.495115	0.303403	0.538323	0.614125	0.551964	0.746079	0.615337	0.722707	0.461237	0.363782	0.507259	0.481263	0.522708	0.657123	0.853449	0.576605	0.646058	4561.5	2438.15	1578.03	4095.48	3900.51	2784.85	6116.39	4292.94	3081.33	2616.06	1510.69	1929.75	2742.4	2413.51	2524.33	6414.68	3451.91	3233.54
CSP5_1935	A0A1N5WPW0	12	8	81.6551	0.812828	0.0900011	0.605936	1.02355	0.0335791	0.0559042	Cold Shock	Control	Electron transfer flavoprotein subunit beta OS=Cuniculiplasma divulgatum OX=1673428 GN=CPM_1873 PE=4 SV=1	8.36151	9.61863	7.88461	5.07398	6.50866	7.40185	6.26208	5.60205	7.5829	8.98865	9.94311	8.95412	6.49708	6.1307	6.37933	6.88036	6.14385	5.89314	57589.7	47366.1	41008.7	38602.1	41338.6	37344.9	51336.9	39083.1	32330.4	50982.2	41291	34063.9	37022.6	28307.3	24506.1	51714	36780.8	29495.4
CSP5_1684	A0A1N5W6B6	12	4	80.259	0.831813	0.0799745	0.615432	1.02596	0.0369699	0.0547452	Cold Shock	Control	LD-carboxypeptidase OS=Cuniculiplasma divulgatum OX=1673428 GN=CSP5_1684 PE=4 SV=1	0.196039	0.341573	0.427303	0.243565	0.280686	0.263182	0.23409	0.389865	0.296613	0.258374	0.215156	0.28439	0.231617	0.35243	0.244964	0.326742	0.42276	0.405863	1350.21	1682.05	2222.45	1853	1782.73	1327.84	1919.08	2719.92	1264.64	1465.45	893.485	1081.89	1319.84	1627.28	941.025	2455.85	2530.9	2031.36
CSP5_1956	A0A1N5WR58	12	6	72.0488	0.835551	0.0780272	0.617271	1.04579	0.0645926	0.0545327	Control	Cold Shock	Bifunctional NAD(P)H-hydrate repair enzyme OS=Cuniculiplasma divulgatum OX=1673428 GN=nnrD PE=3 SV=1	3.45114	2.20385	3.07229	4.92508	2.05751	0.986491	2.35628	3.03863	1.34017	3.17474	1.54504	1.08051	2.14623	2.6876	0.980225	3.9286	3.44422	3.41833	23769.6	10852.7	15979.3	37469.2	13067.9	4977.19	19316.9	21199.2	5713.94	18006.6	6416.14	4110.56	12230	12409.5	3765.52	29528	20619.2	17108.9
CSP5_1910	A0A1N5WPS8	12	5	64.8564	0.899027	0.0462272	0.636491	1.00506	0.00728805	0.0516893	Cold Shock	Control	Cytochrome P450 OS=Cuniculiplasma divulgatum OX=1673428 GN=CSP5_1910 PE=3 SV=1	0.721362	1.54944	1.19796	1.56748	1.36443	1.75581	1.24574	1.18261	1.61733	1.05168	1.39189	1.55041	1.06252	1.53206	1.76683	1.27175	1.31615	1.32068	4968.37	7630.08	6230.7	11925.2	8665.94	8858.7	10212.6	8250.58	6895.64	5964.96	5780.14	5898.17	6054.59	7074.01	6787.24	9558.71	7879.26	6610.04
CSP5_0754	A0A1N5U080	12	2	70.7707	0.928804	0.0320757	0.639558	1.01488	0.0213136	0.050837	Control	Cold Shock	6-aminodeoxyfutalosine deaminase OS=Cuniculiplasma divulgatum OX=1673428 GN=CSP5_0754 PE=4 SV=1	1.16998	1.49848	1.24069	2.23363	1.19393	1.24975	1.50018	1.25793	1.42935	1.9549	1.55717	1.31287	1.37975	1.23493	1.22606	1.33626	1.28514	1.2995	8058.23	7379.12	6452.95	16993.1	7583.07	6305.43	12298.6	8776.01	6094.15	11087.9	6466.49	4994.49	7862.32	5702.06	4709.9	10043.5	7693.65	6504.06
CSP5_1075	A0A1N5UQ58	12	5	75.706	0.94512	0.0245129	0.641593	1.02279	0.0325073	0.0504966	Control	Cold Shock	Prefoldin subunit beta OS=Cuniculiplasma divulgatum OX=1673428 GN=pfdB PE=3 SV=1	3.69735	4.18169	3.14579	0.944625	2.94371	3.27011	3.04506	2.49262	3.13354	2.43101	3.92569	3.23796	3.07107	3.20525	2.67919	1.86365	3.0685	2.77384	25465.4	20592.4	16361.6	7186.56	18696.5	16498.9	24963.5	17390	13360.1	13788.3	16302.3	12318.1	17500	14799.7	10292.1	14007.6	18369.9	13883.2
CSP5_0375	A0A1N5SWF9	12	6	76.4535	0.982979	0.00745584	0.65394	1.01522	0.0217869	0.0500477	Control	Cold Shock	Thiamine pyrophosphate-dependent enzyme OS=Cuniculiplasma divulgatum OX=1673428 GN=CSP5_0375 PE=3 SV=1	2.24877	2.51864	2.45557	2.77259	1.51057	1.74439	1.49137	1.8457	2.48607	1.95862	2.31467	1.97935	2.1724	1.85329	1.94519	2.1168	2.31064	2.13683	15488.4	12402.8	12771.7	21093.4	9594.12	8801.08	12226.3	12876.7	10599.6	11109	9612.2	7529.96	12379.1	8557.24	7472.4	15910.3	13832.9	10694.9
CSP5_0035	A0A1N5S1M2	11	5	64.7097	0.00351207	2.45444	0.0393314	1.30551	0.384615	0.894037	Control	Cold Shock	A-type Na(+)_H(+)-transporting-ATP synthase subunit E OS=Cuniculiplasma divulgatum OX=1673428 GN=CPM_0035 PE=4 SV=1	3.21774	2.46145	2.42847	2.70842	1.89873	2.34955	2.38833	2.46546	2.57475	1.91587	1.74309	2.2625	2.70529	1.321	2.01435	1.69701	1.80203	1.76806	22162.1	12121.2	12630.7	20605.2	12059.5	11854.3	19579.6	17200.5	10977.7	10866.5	7238.57	8607.15	15415.7	6099.46	7738.08	12755	10788	8849.2
CSP5_1655	A0A1N5W461	11	2	60.9746	0.0090893	2.04147	0.0644876	1.42179	0.507705	0.79529	Control	Cold Shock	Electron transfer flavoprotein subunit beta OS=Cuniculiplasma divulgatum OX=1673428 GN=CSP5_1655 PE=4 SV=1	0.6892	1.15653	1.05657	1.79191	0.907678	0.969507	0.966807	0.958456	1.08047	0.856427	0.959418	0.95699	0.719238	0.724078	0.810321	0.613138	0.568223	0.528144	4746.85	5695.23	5495.33	13632.6	5764.96	4891.5	7925.93	6686.73	4606.67	4857.52	3984.2	3640.64	4098.47	3343.3	3112.84	4608.46	3401.73	2643.38
CSP5_0400	A0A1N5SYU8	11	7	72.3923	0.0211074	1.67557	0.102977	1.1943	0.256169	0.670553	Cold Shock	Control	Elongation factor 1-beta OS=Cuniculiplasma divulgatum OX=1673428 GN=ef1b PE=3 SV=1	7.6022	8.16772	7.45545	4.37076	5.45939	6.77444	6.84577	6.66047	8.31134	8.39515	9.09297	9.14669	7.40887	7.25555	7.26319	8.64899	8.40611	8.00833	52360	40221.2	38776.6	33252	34674.4	34179.4	56121.9	46467.2	35436.2	47615.9	37760.6	34796.4	42218.3	33501.1	27901.4	65007.3	50324.1	40082
CSP5_0459	A0A1N5T5B8	11	6	84.5592	0.0318255	1.49722	0.120632	1.21758	0.28402	0.598456	Cold Shock	Control	NUDIX family hydrolase OS=Cuniculiplasma divulgatum OX=1673428 GN=CPM_0431 PE=4 SV=1	6.14754	7.04934	5.90418	3.28415	5.09015	5.43847	6.12361	5.34792	7.00911	8.98213	7.29427	7.0901	7.59622	6.40395	7.25751	6.04973	5.7713	6.13184	42341.1	34713.9	30708.3	24985.3	32329.2	27439	50201.7	37310.1	29884	50945.2	30291.1	26972.6	43285.9	29569.1	27879.6	45470.8	34550.5	30690.1
CSP5_1965	A0A1N5WRX8	11	3	72.4647	0.0333664	1.47669	0.122378	1.17183	0.228767	0.589765	Control	Cold Shock	Cell division protein FtsZ OS=Cuniculiplasma divulgatum OX=1673428 GN=ftsZ PE=3 SV=1	0.941485	0.920081	1.18296	1.35653	0.787489	1.03724	0.93814	1.0513	0.905407	0.913364	0.936306	0.994722	0.81531	0.692689	0.792334	0.905762	0.919271	0.813454	6484.46	4530.86	6152.69	10320.3	5001.6	5233.22	7690.91	7334.48	3860.28	5180.45	3888.22	3784.19	4645.93	3198.36	3043.74	6807.87	5503.32	4071.37
CSP5_0811	A0A1N5U574	11	4	72.9854	0.041939	1.37738	0.136602	1.39024	0.475337	0.546786	Control	Cold Shock	AsnC family transcriptional regulator OS=Cuniculiplasma divulgatum OX=1673428 GN=CSP5_0811 PE=4 SV=1	0.920773	0.490897	0.781828	0.594282	0.56125	0.431176	0.611442	0.737495	0.644918	0.463734	0.34723	0.356099	0.386401	0.273315	0.223735	0.622012	0.645037	0.83571	6341.81	2417.38	4066.37	4521.21	3564.68	2175.43	5012.63	5145.18	2749.67	2630.23	1441.95	1354.7	2201.85	1261.98	859.476	4675.15	3861.59	4182.76
CSP5_0483	A0A1N5T748	11	2	56.2279	0.0425075	1.37153	0.1369	1.38257	0.467357	0.544211	Cold Shock	Control	DNA ligase OS=Cuniculiplasma divulgatum OX=1673428 GN=lig PE=3 SV=1	2.48364	2.84813	2.15228	0.97013	3.16567	2.93696	2.62222	2.26295	2.58675	5.50759	3.64981	2.65408	4.08356	3.61987	3.63061	2.78591	2.2733	2.25163	17106	14025.4	11194.2	7380.6	20106.2	14818	21497.1	15787.6	11028.8	31238.1	15156.7	10096.8	23269.6	16714.1	13946.9	20939.4	13609.3	11269.5
CSP5_1089	A0A1N5USU2	11	8	73.6273	0.0545402	1.26328	0.156249	1.14258	0.192296	0.495819	Cold Shock	Control	Predicted small metal-binding protein OS=Cuniculiplasma divulgatum OX=1673428 GN=CPM_1093 PE=4 SV=1	6.26146	9.17733	8.14508	7.64923	7.09748	8.38872	6.41519	6.95896	8.19957	7.88498	11.3114	8.7234	7.62812	10.028	8.04098	7.87987	9.07284	7.46072	43125.7	45193	42363.4	58194.2	45078.4	42324	52592	48549.6	34959.6	44722.3	46972.9	33186.2	43467.7	46302.5	30889.3	59226.5	54315.6	37341.2
CSP5_1657	A0A1N5W6K5	11	1	52.4749	0.0607227	1.21665	0.165336	1.284	0.360648	0.474632	Control	Cold Shock	Flavin-dependent dehydrogenase OS=Cuniculiplasma divulgatum OX=1673428 GN=CSP5_1657 PE=4 SV=1	0.42119	0.455306	0.691095	0.675336	0.600954	0.771888	0.44573	0.637251	0.24469	0.521071	0.407704	0.405051	0.440563	0.471156	0.35595	0.432952	0.453859	0.361717	2900.94	2242.12	3594.46	5137.85	3816.85	3894.45	3654.12	4445.83	1043.26	2955.43	1693.08	1540.92	2510.48	2175.48	1367.37	3254.14	2717.08	1810.41
CSP5_1721	A0A1N5W9T4	11	7	63.9301	0.135487	0.868102	0.244548	1.20262	0.266175	0.315304	Cold Shock	Control	Twin-arginine translocase subunit TatA OS=Cuniculiplasma divulgatum OX=1673428 GN=CPM_1692 PE=4 SV=1	3.27174	4.37905	3.45806	1.17386	2.80933	2.80706	3.31741	3.24994	3.90921	2.57363	4.99651	4.62149	3.48471	3.23129	3.68351	4.03646	3.84286	3.65453	22534	21564.3	17985.7	8930.54	17843	14162.6	27196.3	22673.4	16667.3	14597.2	20749.1	17581.4	19857.1	14919.9	14150.2	30338.8	23005.7	18291.1
CSP5_0150	A0A1N5SAV0	11	2	59.5612	0.167211	0.776734	0.268246	1.08679	0.12007	0.274981	Cold Shock	Control	Predicted hexokinase OS=Cuniculiplasma divulgatum OX=1673428 GN=CSP5_0150 PE=4 SV=1	1.02835	1.30358	1.39319	0.856485	0.96169	1.07141	1.21792	1.24472	1.29809	1.11078	1.17937	1.33618	1.43111	1.27467	1.39737	1.17521	1.20613	1.16505	7082.71	6419.39	7246.11	6516.01	6108.01	5405.64	9984.56	8683.86	5534.51	6300.18	4897.6	5083.18	8154.98	5885.56	5367.99	8833.11	7220.63	5831.11
CSP5_1828	A0A1N5WH18	11	6	65.4316	0.200236	0.698457	0.296518	1.10182	0.139888	0.241567	Cold Shock	Control	SAM-dependent methyltransferase OS=Cuniculiplasma divulgatum OX=1673428 GN=CSP5_1828 PE=4 SV=1	3.54889	3.35636	2.92016	3.68113	2.69298	3.06786	2.38748	2.36356	2.65364	3.5272	3.86921	3.89174	3.2596	3.00763	3.559	3.01089	2.68704	2.57549	24442.9	16528.1	15188	28005.5	17104	15478.4	19572.7	16489.6	11314.1	20005.7	16067.8	14805.2	18574.4	13887.2	13671.9	22630.4	16086.3	12890.5
CSP5_1594	A0A1N5VZM3	11	1	61.2478	0.224667	0.648462	0.313379	1.12448	0.169252	0.220914	Cold Shock	Control	Uncharacterized protein OS=Cuniculiplasma divulgatum OX=1673428 GN=CSP5_1594 PE=4 SV=1	0.741681	0.837404	0.654973	0.329141	0.820668	0.99275	0.754291	0.671973	1.01439	0.746775	0.897037	1.08816	0.776784	0.802341	0.941389	0.805197	0.828104	0.780066	5108.32	4123.73	3406.59	2504.06	5212.33	5008.77	6183.71	4688.07	4324.93	4235.58	3725.15	4139.64	4426.39	3704.66	3616.33	6052	4957.54	3904.26
CSP5_1669	A0A1N5W5Y6	11	3	72.3562	0.271585	0.566095	0.346733	1.13767	0.186087	0.188303	Control	Cold Shock	Predicted N-acetylglucosamine kinase OS=Cuniculiplasma divulgatum OX=1673428 GN=CSP5_1669 PE=4 SV=1	0.982586	0.771415	0.861687	0.569602	0.494939	0.45182	0.63994	0.69446	0.741678	0.6614	0.522454	0.597863	0.552546	0.404559	0.477354	0.708784	0.735713	0.796188	6767.55	3798.77	4481.73	4333.44	3143.52	2279.59	5246.26	4844.95	3162.21	3751.35	2169.61	2274.43	3148.6	1867.98	1833.75	5327.34	4404.43	3984.95
CSP5_0481	A0A1N5T6W4	11	3	58.3357	0.271615	0.566046	0.346733	1.11879	0.161934	0.188284	Cold Shock	Control	FeCT family ABC transporter substrate-binding component OS=Cuniculiplasma divulgatum OX=1673428 GN=CPM_0453 PE=4 SV=1	1.55607	1.62181	1.26964	0.995228	1.44631	1.38441	1.55856	1.20932	1.24632	1.55355	1.61179	1.09189	1.47195	1.41501	1.50386	2.41597	1.43781	1.24543	10717.4	7986.46	6603.54	7571.54	9185.96	6984.83	12777.1	8436.88	5313.82	8811.49	6693.32	4153.82	8387.67	6533.56	5777.07	18158.8	8607.59	6233.45
CSP5_0649	A0A1N5TRA8	11	7	67.596	0.280034	0.55279	0.34931	1.48165	0.567209	0.18322	Control	Cold Shock	DNA/RNA-binding protein Alba OS=Cuniculiplasma divulgatum OX=1673428 GN=albA PE=3 SV=1	2.30581	0.607411	0.42137	1.63781	0.470482	0.423987	0.467272	0.488782	0.724099	0.656445	0.565471	0.618969	0.531485	0.567827	0.402198	0.645611	0.525822	0.57982	15881.3	2991.14	2191.59	12460.2	2988.19	2139.17	3830.71	3410.02	3087.26	3723.25	2348.25	2354.72	3028.59	2621.84	1545.04	4852.53	3147.9	2902.02
CSP5_1133	A0A1N5UWN0	11	7	89.1879	0.280689	0.551775	0.34931	1.07555	0.105075	0.182835	Cold Shock	Control	CBS domain protein OS=Cuniculiplasma divulgatum OX=1673428 GN=CPM_1137 PE=4 SV=1	8.16908	9.58718	8.32617	4.77208	6.01809	7.01952	7.84277	7.29242	8.24569	6.80009	9.04936	9.40239	7.8673	7.16734	7.86052	8.43338	7.8618	7.91333	56264.4	47211.3	43305.3	36305.3	38222.8	35416	64295.4	50876.1	35156.2	38569	37579.5	35769.2	44830.6	33093.8	30196	63386.8	47065.5	39606.5
CSP5_0599	A0A1N5TKW7	11	6	75.3619	0.3034	0.517985	0.361988	1.04242	0.0599335	0.170192	Cold Shock	Control	UbiD family decarboxylase OS=Cuniculiplasma divulgatum OX=1673428 GN=CPM_0592 PE=4 SV=1	2.14213	2.06652	2.55108	2.45698	1.74103	2.33825	2.03488	2.27073	2.33557	2.30439	2.21675	2.39157	2.2383	2.0729	2.31832	2.44409	2.49261	2.30392	14753.9	10176.4	13268.4	18692.3	11057.9	11797.3	16682	15841.9	9957.9	13070.1	9205.57	9098.18	12754.6	9571.21	8905.78	18370.2	14922.3	11531.2
CSP5_0368	A0A1N5SVC8	11	6	83.1742	0.320791	0.493778	0.372114	1.10981	0.150309	0.161372	Control	Cold Shock	DNA-directed RNA polymerase subunit F OS=Cuniculiplasma divulgatum OX=1673428 GN=CSP5_0368 PE=4 SV=1	2.14918	4.19611	3.28604	3.12243	2.94437	3.4043	2.95513	2.68019	3.5485	1.27684	3.10443	2.7906	2.96234	2.24079	2.48283	3.65016	3.47422	3.50531	14802.4	20663.4	17091	23754.9	18700.7	17175.9	24226.3	18698.5	15129.4	7242.05	12891.8	10616.2	16880.5	10346.5	9537.75	27435.2	20798.8	17544.2
CSP5_0363	A0A1N5SVF3	11	7	79.1287	0.330956	0.48023	0.378374	1.06754	0.0942967	0.156526	Control	Cold Shock	Exosome complex component Rrp42 OS=Cuniculiplasma divulgatum OX=1673428 GN=rrp42 PE=3 SV=1	7.24584	7.98627	6.20612	9.15987	6.70169	7.34517	7.07231	5.47999	7.33064	7.01467	7.70448	6.58947	6.67271	5.77724	5.73895	7.92888	6.86291	6.15582	49905.6	39327.7	32278.7	69686.9	42564.6	37059	57979.1	38231.5	31254.9	39786.1	31994.6	25068.1	38023.5	26675.3	22046.1	59594.8	41085.6	30810.1
CSP5_0361	A0A1N5SVJ8	11	6	69.0869	0.530536	0.275285	0.480557	1.09631	0.132658	0.0926464	Cold Shock	Control	Exosome complex component Rrp4 OS=Cuniculiplasma divulgatum OX=1673428 GN=rrp4 PE=3 SV=1	0.875238	1.8308	1.46996	0.855886	1.12921	0.732803	1.88715	1.35334	2.10559	1.07788	1.20648	1.38733	1.69025	1.16513	0.927976	2.40966	1.75738	1.79675	6028.19	9015.65	7645.4	6511.45	7172	3697.25	15471	9441.65	8977.37	6113.54	5010.19	5277.76	9631.65	5379.76	3564.81	18111.4	10520.7	8992.81
CSP5_1132	A0A1N5UWX1	11	6	82.9726	0.537142	0.269911	0.480774	1.03234	0.0459248	0.0912496	Control	Cold Shock	Proteasome subunit beta OS=Cuniculiplasma divulgatum OX=1673428 GN=psmB PE=3 SV=1	2.80988	2.52004	2.02767	2.18466	2.43631	2.631	2.56864	2.3274	2.79269	4.6538	2.29759	2.04765	2.08446	1.9678	2.11719	2.20961	2.18474	2.03682	19353	12409.7	10546.1	16620.5	15473.8	13274.3	21057.8	16237.3	11906.9	26395.6	9541.27	7789.8	11878	9085.93	8133.17	16607.8	13079.2	10194.4
CSP5_0208	A0A1N5SFS7	11	9	68.3393	0.564268	0.248514	0.491399	1.03226	0.0458022	0.0858559	Control	Cold Shock	Thiol-disulfide isomerase or thioredoxin OS=Cuniculiplasma divulgatum OX=1673428 GN=CPM_0174 PE=4 SV=1	3.14043	2.85261	2.99145	2.20518	2.3682	2.38227	2.52657	2.60499	3.03818	2.58675	2.50279	2.56223	2.51058	2.61872	2.54889	2.54881	2.56554	2.91217	21629.6	14047.4	15558.9	16776.7	15041.2	12019.4	20712.9	18173.9	12953.6	14671.6	10393.4	9747.4	14306.2	12091.4	9791.5	19157.3	15358.9	14575.5
CSP5_1639	A0A1N5W337	11	6	47.9683	0.595039	0.225455	0.510814	1.05459	0.0766761	0.0803551	Cold Shock	Control	CRISPR-associated protein Csb2 OS=Cuniculiplasma divulgatum OX=1673428 GN=CSP5_1639 PE=4 SV=1	0.698577	1.00984	0.978978	0.917732	1.27568	1.55116	0.900232	0.950521	1.25343	0.831657	1.36689	1.41761	1.19846	1.23637	1.25995	0.864574	0.996603	0.884569	4811.44	4972.86	5091.77	6981.97	8102.27	7826.13	7380.14	6631.37	5344.12	4717.03	5676.33	5392.96	6829.25	5708.7	4840.08	6498.29	5966.28	4427.3
CSP5_1747	A0A1N5WB69	11	6	51.2437	0.708031	0.149948	0.568466	1.05042	0.070973	0.0648836	Control	Cold Shock	Type I phosphoribosyltransferase OS=Cuniculiplasma divulgatum OX=1673428 GN=CSP5_1747 PE=4 SV=1	2.70788	2.95508	2.73901	1.53561	1.62217	2.17239	2.19359	2.11406	2.97163	1.94315	2.07245	2.69382	1.95723	1.69032	2.28401	2.36067	2.5231	2.47802	18650.5	14552.1	14245.9	11682.7	10302.9	10960.5	17983.2	14748.8	12669.8	11021.2	8606.31	10248	11153	7804.72	8774	17743.2	15104.8	12402.6
CSP5_0546	A0A1N5TE42	11	2	62.7103	0.802337	0.095643	0.600842	1.15291	0.205285	0.0566031	Control	Cold Shock	Glycerophosphoryl diester phosphodiesterase OS=Cuniculiplasma divulgatum OX=1673428 GN=CPM_0518 PE=4 SV=1	0.948385	6.4171	4.99527	0.465954	3.13523	2.91135	3.95409	3.59996	5.06304	0.160968	4.76503	4.3572	2.87618	2.72981	3.30433	2.78462	2.84596	3.48963	6531.98	31600.5	25981	3544.91	19912.8	14688.8	32415.8	25115.4	21586.7	912.982	19787.9	16576	16389.5	12604.4	12693.5	20929.7	17037.7	17465.7
CSP5_0013	A0A1N5RZ24	11	5	61.834	0.821818	0.0852245	0.610965	1.01063	0.015259	0.0553386	Cold Shock	Control	D-aminoacyl-tRNA deacylase OS=Cuniculiplasma divulgatum OX=1673428 GN=CSP5_0013 PE=3 SV=1	0.93923	1.04823	0.953963	0.607434	0.776637	0.913901	0.80456	0.888914	1.05921	0.862085	0.950873	1.02129	0.865685	0.989804	0.925519	0.81019	0.846848	0.804754	6468.93	5161.9	4961.66	4621.26	4932.67	4610.95	6595.82	6201.56	4516.03	4889.6	3948.71	3885.28	4932.98	4570.23	3555.37	6089.53	5069.75	4027.82
CSP5_0355	A0A1N5SUW2	11	7	54.9667	0.873464	0.0587551	0.624718	1.00796	0.0114402	0.0526635	Control	Cold Shock	3-ketoacyl-(Acyl-carrier-protein) reductase OS=Cuniculiplasma divulgatum OX=1673428 GN=CSP5_0355 PE=4 SV=1	1.7517	2.16554	2.05147	1.74216	1.71598	2.00972	2.13898	2.02933	2.26404	1.59017	2.00022	2.25012	1.918	1.94383	2.22669	1.8486	1.91946	2.03071	12064.8	10664	10669.9	13254.1	10898.8	10139.8	17535.4	14157.7	9652.96	9019.19	8306.35	8560.06	10929.4	8975.29	8553.78	13894.4	11491.1	10163.8
CSP5_1421	A0A1N5VLK1	11	4	95.6126	0.884808	0.0531509	0.62823	1.00814	0.0116982	0.0522032	Cold Shock	Control	Peroxiredoxin OS=Cuniculiplasma divulgatum OX=1673428 GN=CSP5_1421 PE=4 SV=1	1.51905	1.73081	1.93157	1.64872	1.8386	1.85306	1.64884	1.91222	2.12478	1.64502	1.63077	1.77621	1.69789	1.68052	1.67674	1.98052	2.0863	2.16563	10462.4	8523.22	10046.3	12543.2	11677.6	9349.33	13517.2	13340.8	9059.18	9330.27	6772.14	6757.17	9675.18	7759.48	6441.19	14885.9	12489.8	10839.1
CSP5_1158	A0A1N5UXH1	10	7	63.4637	0.00194431	2.71124	0.0319186	1.23764	0.307592	0.934448	Cold Shock	Control	Rhodanese-related sulfurtransferase OS=Cuniculiplasma divulgatum OX=1673428 GN=CSP5_1158 PE=4 SV=1	2.93543	2.99442	3.1867	2.04303	2.59751	2.56115	2.3452	2.58866	2.97118	3.73509	3.54389	3.91973	3.38923	3.36011	3.20876	2.93691	2.98622	2.89978	20217.7	14745.8	16574.4	15543	16497.7	12921.9	19226.1	18060	12667.9	21184.8	14716.8	14911.7	19313	15514.7	12326.4	22074.3	17877.4	14513.5
CSP5_1940	A0A1N5WQC8	10	5	75.5933	0.00440823	2.35574	0.0434433	1.47477	0.560488	0.874431	Cold Shock	Control	Cob(I)alamin adenosyltransferase OS=Cuniculiplasma divulgatum OX=1673428 GN=CPM_1878 PE=4 SV=1	1.7377	1.65863	1.18306	1.73261	2.30871	2.50854	2.28778	2.23635	1.82964	2.88127	1.61946	1.98431	3.58676	3.25549	2.95484	3.41367	3.21812	2.86946	11968.4	8167.8	6153.21	13181.4	14663.4	12656.5	18755.3	15602	7800.82	16342.1	6725.19	7548.83	20438.7	15031.6	11351	25657.7	19265.6	14361.8
CSP5_1243	A0A1N5V6V2	10	2	37.8267	0.0102934	1.98744	0.0680567	1.32725	0.408442	0.77904	Control	Cold Shock	Glycogen debranching enzyme OS=Cuniculiplasma divulgatum OX=1673428 GN=CSP5_1243 PE=4 SV=1	2.07005	1.59305	1.97709	1.87291	1.31567	1.01634	1.43506	1.73207	1.40643	1.36617	0.789048	1.43268	1.19188	1.29668	1.26072	1.26249	1.26707	0.996823	14257.5	7844.84	10283.1	14248.8	8356.23	5127.81	11764.7	12083.9	5996.44	7748.71	3276.7	5450.29	6791.77	5987.17	4843.03	9489.09	7585.44	4989.14
CSP5_1078	A0A1N5URX8	10	4	60.1226	0.0156746	1.8048	0.0864374	1.21782	0.284305	0.718447	Cold Shock	Control	Riboflavin synthase OS=Cuniculiplasma divulgatum OX=1673428 GN=CSP5_1078 PE=3 SV=1	0.783149	1.11957	0.898629	0.692021	0.920729	1.07398	0.907409	0.816206	1.25317	1.14977	1.15346	1.2126	1.36105	0.94702	1.35922	1.02192	1.09426	1.00941	5393.92	5513.24	4673.87	5264.79	5847.85	5418.6	7438.98	5694.31	5342.99	6521.31	4789.98	4613.05	7755.77	4372.69	5221.41	7680.95	6550.9	5052.12
CSP5_1125	A0A1N5UW01	10	7	65.8446	0.0262656	1.58061	0.111573	1.33755	0.419598	0.632963	Cold Shock	Control	Nucleoside-diphosphate-sugar epimerase OS=Cuniculiplasma divulgatum OX=1673428 GN=CSP5_1125 PE=4 SV=1	1.35072	2.83294	2.74452	1.0487	2.62102	3.09112	2.59956	2.64075	2.62802	3.61054	3.84855	3.79658	3.43821	3.23765	3.28756	2.6596	2.60221	2.35323	9303.05	13950.6	14274.6	7978.32	16646.9	15595.8	21311.3	18423.4	11204.8	20478.4	15982	14443.2	19592.1	14949.2	12629.1	19990	15578.4	11778
CSP5_1506	A0A1N5VW12	10	7	68.8042	0.0421377	1.37533	0.136602	1.37975	0.46441	0.545882	Cold Shock	Control	30S ribosomal protein S11 OS=Cuniculiplasma divulgatum OX=1673428 GN=rps11 PE=3 SV=1	4.12211	21.3574	17.9526	5.89591	17.4134	17.9201	15.7298	16.4	18.6867	22.4658	23.9469	21.7875	20.9109	20.3999	22.3037	19.1721	17.8779	18.0616	28391	105173	93373.3	44855.2	110598	90413.2	128954	114416	79672.5	127422	99445	82885.5	119157	94192.8	85679.3	144101	107028	90398.8
CSP5_0842	A0A1N5U9R5	10	5	86.5282	0.075366	1.12282	0.179235	1.1143	0.156134	0.431632	Cold Shock	Control	Transketolase subunit B OS=Cuniculiplasma divulgatum OX=1673428 GN=CSP5_0842 PE=4 SV=1	4.29212	3.81249	4.52222	3.48004	4.01881	3.74938	3.981	4.10684	4.16282	4.48662	4.48664	3.74644	3.76404	4.62306	3.69776	5.33148	4.9293	5.18946	29561.9	18774.3	23520.6	26475.6	25524.8	18917	32636.4	28651.6	17748.6	25447.4	18631.8	14252.5	21448.8	21346.1	14204.9	40072.4	29509.8	25973.5
CSP5_0670	A0A1N5TSC8	10	2	55.1667	0.0821339	1.08548	0.186684	1.66276	0.733577	0.414446	Control	Cold Shock	NurA nuclease OS=Cuniculiplasma divulgatum OX=1673428 GN=CPM_0648 PE=4 SV=1	0.094354	1.2426	0.9788	0.287347	1.19343	1.25605	0.93878	0.921186	1.32648	0.106973	1.05324	1.00648	0.144982	0.447287	0.605751	0.539796	0.48698	0.563546	649.862	6119.09	5090.84	2186.09	7579.88	6337.21	7696.16	6426.71	5655.56	606.735	4373.82	3828.93	826.159	2065.27	2326.98	4057.21	2915.36	2820.57
CSP5_1601	A0A1N5W088	10	4	58.8578	0.13813	0.859712	0.245718	1.22803	0.296347	0.311553	Cold Shock	Control	Uncharacterized protein OS=Cuniculiplasma divulgatum OX=1673428 GN=CSP5_1601 PE=4 SV=1	0.440048	2.24965	1.73086	1.55712	2.84947	2.86478	2.00574	1.90737	2.79643	1.74287	2.89156	2.4644	2.78117	2.88348	2.94621	2.53333	2.16309	2.19146	3030.83	11078.2	9002.36	11846.4	18097.9	14453.8	16443.1	13306.9	11922.8	9885.3	12007.8	9375.25	15848.1	13313.9	11317.8	19041	12949.6	10968.3
CSP5_1362	A0A1N5VF43	10	7	86.033	0.148975	0.826888	0.255679	1.17178	0.228702	0.296965	Cold Shock	Control	Predicted nucleic-acid-binding protein containing a Zn-ribbon OS=Cuniculiplasma divulgatum OX=1673428 GN=CPM_1361 PE=4 SV=1	7.38416	7.00894	6.42558	2.02891	2.85309	2.81607	4.61738	4.45894	5.64883	5.87739	5.49941	5.46437	5.43055	4.70057	4.92943	6.06653	6.3952	6.30654	50858.3	34515	33420.1	15435.6	18120.9	14208.1	37853.5	31108.1	24084.3	33335.6	22837.5	20787.9	30945.2	21704	18936.3	45597.1	38285.6	31564.5
CSP5_0296	A0A1N5SN26	10	5	61.4924	0.166247	0.779246	0.26804	1.13668	0.184823	0.276072	Cold Shock	Control	Probable deoxyhypusine synthase OS=Cuniculiplasma divulgatum OX=1673428 GN=dys PE=3 SV=1	1.85104	1.78537	1.77284	0.904874	1.12662	1.39802	1.51505	1.60909	1.4181	1.84632	1.88683	1.51054	2.01556	1.64287	1.49366	1.79625	1.85294	1.16492	12749	8791.92	9220.71	6884.14	7155.56	7053.5	12420.5	11225.9	6046.22	10472	7835.48	5746.49	11485.4	7585.67	5737.89	13501	11092.8	5830.49
CSP5_0189	A0A1N5SE32	10	5	59.2432	0.171369	0.766068	0.268358	1.11128	0.152219	0.270359	Cold Shock	Control	Isoaspartyl dipeptidase (Threonine type) OS=Cuniculiplasma divulgatum OX=1673428 GN=CPM_0155 PE=4 SV=1	0.972034	1.8479	1.37451	1.21516	1.42578	1.79749	1.58005	1.63665	1.8171	1.33239	1.87247	1.89764	1.75918	1.57114	1.87048	1.63012	1.77994	1.47411	6694.87	9099.82	7148.99	9244.76	9055.62	9068.97	12953.3	11418.2	7747.36	7557.08	7775.84	7219.13	10024.4	7254.43	7185.41	12252.3	10655.8	7378
CSP5_0705	A0A1N5TVD2	10	8	86.6908	0.188683	0.724267	0.288434	1.07024	0.0979279	0.252449	Cold Shock	Control	SAM-dependent methyltransferase OS=Cuniculiplasma divulgatum OX=1673428 GN=CSP5_0705 PE=4 SV=1	4.92253	5.48878	4.79176	3.86686	4.40448	5.55852	4.50169	4.67689	6.47873	5.14884	5.64809	5.97253	4.95028	5.20309	5.68598	4.97036	5.03053	5.21936	33903.9	27029	24922.5	29418.5	27974.3	28044.7	36905	32628.6	27622.7	29203.4	23455	22721.1	28208.4	24024.3	21842.6	37358.1	30115.9	26123.1
CSP5_1869	A0A1N5WJM2	10	2	51.8946	0.200621	0.697624	0.296518	1.14477	0.195058	0.241218	Cold Shock	Control	Enoyl-CoA hydratase OS=Cuniculiplasma divulgatum OX=1673428 GN=CSP5_1869 PE=4 SV=1	1.16932	0.913104	0.916598	0.438894	0.890488	0.6887	0.665342	0.850974	0.706158	1.23542	0.866874	0.790396	1.03173	1.05187	0.674775	0.950202	0.775547	0.910838	8053.66	4496.51	4767.32	3339.04	5655.78	3474.74	5454.5	5936.88	3010.77	7007.11	3599.89	3006.88	5879.18	4856.8	2592.14	7141.89	4642.9	4558.78
CSP5_1644	A0A1N5W5W3	10	6	54.8716	0.205033	0.688177	0.299794	1.10654	0.14606	0.237272	Control	Cold Shock	Alpha-glucosidase OS=Cuniculiplasma divulgatum OX=1673428 GN=CSP5_1644 PE=3 SV=1	3.42401	4.30231	4.6916	3.97819	2.6239	3.64048	4.19087	4.1952	4.05855	3.72593	3.63086	3.91246	3.71616	2.4104	3.65233	3.61925	3.70795	3.34964	23582.8	21186.4	24401.5	30265.4	16665.2	18367.5	34357	29268.1	17304	21132.9	15078	14884	21176	11129.6	14030.4	27202.9	22198.1	16765.1
CSP5_1961	A0A1N5WUC9	10	5	70.7516	0.2944	0.531062	0.358189	1.07248	0.100948	0.17504	Control	Cold Shock	50S ribosomal protein L31e OS=Cuniculiplasma divulgatum OX=1673428 GN=rpl31e PE=3 SV=1	8.31729	9.04881	7.38603	9.18971	6.20615	6.85951	8.14652	6.74135	8.73893	5.7561	7.98308	7.76074	7.57046	6.39918	7.16755	8.49344	7.89146	6.83883	57285.2	44560.1	38415.5	69913.9	39417.3	34608.6	66785.5	47031.5	37259.2	32647.7	33151.5	29523.9	43139.2	29547	27534	63838.2	47243.1	34228.6
CSP5_0837	A0A1N5U7H7	10	5	61.8519	0.328178	0.48389	0.377829	1.09155	0.126384	0.157829	Control	Cold Shock	GNAT family N-acetyltransferase OS=Cuniculiplasma divulgatum OX=1673428 GN=CSP5_0837 PE=4 SV=1	3.02588	4.30866	2.87454	4.44597	2.94806	3.47099	3.68914	2.98032	4.17128	1.98742	3.19811	3.89673	3.5298	3.02756	3.77727	3.40303	2.92558	3.49249	20840.7	21217.7	14950.8	33824.3	18724.1	17512.4	30243.7	20792.4	17784.6	11272.3	13280.9	14824.2	20114.1	13979.2	14510.3	25577.7	17514.3	17480
CSP5_0707	A0A1N5TVU2	10	1	60.718	0.384897	0.414655	0.408647	1.14533	0.195769	0.13406	Control	Cold Shock	GTP cyclohydrolase-2 OS=Cuniculiplasma divulgatum OX=1673428 GN=ribA PE=3 SV=1	5.73898	2.87152	2.39495	4.72281	2.70049	2.86797	2.84784	2.34309	2.98253	2.96222	3.25825	3.10804	3.34659	2.75794	3.22066	2.26586	2.53664	2.27445	39527.1	14140.6	12456.4	35930.5	17151.7	14469.9	23346.7	16346.7	12716.3	16801.2	13530.6	11823.8	19070	12734.3	12372.1	17030.6	15185.9	11383.7
CSP5_1319	A0A1N5VCZ1	10	4	85.8624	0.393194	0.405393	0.413675	1.14775	0.198811	0.131027	Control	Cold Shock	30S ribosomal protein S15p OS=Cuniculiplasma divulgatum OX=1673428 GN=CPM_1318 PE=3 SV=1	7.79893	7.5978	6.07071	3.08389	3.54794	3.77826	5.8001	5.1058	5.37923	4.28865	4.5217	3.50553	3.99699	3.88818	3.08644	6.5178	5.98996	6.16737	53715	37414.7	31574.4	23461.7	22534.2	19062.7	47549.5	35621	22934.8	24324.5	18777.4	13336	22776.2	17952.9	11856.5	48988.9	35859.6	30867.9
CSP5_0463	A0A1N5T5S8	10	5	62.8211	0.397076	0.401126	0.415206	1.03527	0.0500019	0.129642	Cold Shock	Control	50S ribosomal protein L15e OS=Cuniculiplasma divulgatum OX=1673428 GN=rpl15e PE=3 SV=1	5.37248	6.5999	5.40977	4.37811	4.41933	4.65636	4.98012	4.71966	6.08401	5.11692	5.6785	5.34372	5.52003	5.41258	5.52657	5.04249	5.45085	5.17219	37002.8	32500.7	28136.8	33308	28068.6	23493	40827.3	32927	25939.7	29022.3	23581.2	20329	31455.1	24991.6	21230.2	37900.2	32632.1	25887
CSP5_0836	A0A1N5U9C9	10	6	61.2221	0.424988	0.371624	0.424774	1.06688	0.0933941	0.120284	Cold Shock	Control	Uncharacterized protein OS=Cuniculiplasma divulgatum OX=1673428 GN=CSP5_0836 PE=4 SV=1	6.28694	5.89682	6.87566	5.52383	5.71232	4.75921	5.41112	6.52135	5.69127	6.13382	6.11172	5.13274	5.5084	6.29235	4.57385	7.64304	7.3795	7.4261	43301.2	29038.4	35761	42024.4	36280.8	24011.9	44360.6	45496.6	24265.3	34790	25380.3	19526.3	31388.8	29053.8	17570.4	57446.4	44178.2	37167.9
CSP5_1677	A0A1N5W5M8	10	5	50.0034	0.752251	0.123637	0.585426	1.05511	0.0773947	0.0605362	Control	Cold Shock	Xaa-Pro dipeptidyl-peptidase OS=Cuniculiplasma divulgatum OX=1673428 GN=CSP5_1677 PE=4 SV=1	1.67807	1.76704	1.65528	2.77679	1.08397	1.13552	1.69466	1.43516	0.402991	1.96427	0.839506	0.379181	1.53643	1.71395	0.429834	2.3032	1.98172	1.76949	11557.7	8701.66	8609.28	21125.4	6884.67	5729.1	13892.9	10012.5	1718.19	11141	3486.24	1442.5	8755.13	7913.85	1651.2	17311.2	11863.8	8856.39
CSP5_1845	A0A1N5WIA0	10	3	64.8609	0.75799	0.120336	0.585426	1.0347	0.0492187	0.0600339	Cold Shock	Control	Uncharacterized protein OS=Cuniculiplasma divulgatum OX=1673428 GN=CSP5_1845 PE=4 SV=1	1.2219	1.00394	0.970955	0.659531	0.852987	0.719148	0.833784	0.869488	0.83422	1.21492	0.882668	0.704842	0.797822	0.914892	0.577478	1.15087	1.05409	0.94483	8415.8	4943.83	5050.04	5017.61	5417.6	3628.35	6835.4	6066.04	3556.77	6890.8	3665.48	2681.41	4546.27	4224.34	2218.37	8650.13	6310.42	4728.91
CSP5_0360	A0A1N5SVG5	10	6	75.9584	0.782792	0.106354	0.595165	1.01208	0.0173244	0.0580185	Cold Shock	Control	SBDS family ribosome maturation protein OS=Cuniculiplasma divulgatum OX=1673428 GN=CPM_0329 PE=4 SV=1	8.41625	9.08533	8.08136	8.33001	7.04306	9.44176	8.36287	8.29266	10.0399	8.71128	8.1165	8.99048	8.54397	6.97586	9.02366	8.91263	9.64684	9.10331	57966.8	44740	42032	63373.4	44732.8	47637	68559.2	57854.3	42805.9	49409	33705.6	34202.2	48686.6	32209.7	34664.2	66988.9	57751.9	45562.4
CSP5_0857	A0A1N5UAQ3	10	6	73.9935	0.797972	0.0980122	0.599395	1.01354	0.0193999	0.0569063	Cold Shock	Control	Enoyl-CoA hydratase OS=Cuniculiplasma divulgatum OX=1673428 GN=CPM_0854 PE=3 SV=1	2.56806	2.69905	2.29949	2.41718	1.93911	2.29846	2.31928	2.08001	2.44062	2.07028	2.24565	2.62979	2.7214	2.10448	2.49375	2.59767	2.40582	2.07754	17687.4	13291.2	11959.9	18389.5	12315.9	11596.6	19013.6	14511.4	10405.8	11742.3	9325.56	10004.4	15507.5	9717.03	9579.69	19524.6	14402.7	10398.2
CSP5_1143	A0A1N5UXY0	10	6	75.4505	0.830065	0.0808877	0.615063	1.03817	0.05404	0.0548463	Control	Cold Shock	Zinc ribbon domain protein OS=Cuniculiplasma divulgatum OX=1673428 GN=CPM_1147 PE=4 SV=1	1.59269	3.13673	2.66532	3.44937	3.35713	3.87167	2.66062	2.60384	3.01625	2.72402	3.25726	2.98308	2.95731	3.01336	3.11356	2.51461	2.48285	2.33866	10969.6	15446.6	13862.6	26242.2	21322.2	19533.9	21811.9	18165.8	12860.1	15450.2	13526.5	11348.4	16851.8	13913.6	11960.7	18900.3	14863.9	11705.1
CSP5_1532	A0A1N5VV80	10	1	58.1275	0.845455	0.0729095	0.61902	1.01848	0.0264243	0.0539945	Control	Cold Shock	Carbon-nitrogen hydrolase OS=Cuniculiplasma divulgatum OX=1673428 GN=CSP5_1532 PE=4 SV=1	2.83093	3.08652	2.6795	3.8559	2.22268	3.12901	2.97307	2.68052	3.85788	2.72921	2.9981	3.58133	2.96905	2.21956	3.66319	2.57261	2.89491	3.19228	19498	15199.3	13936.3	29335.1	14117	15787	24373.4	18700.8	16448.4	15479.6	12450.3	13624.4	16918.7	10248.4	14072.1	19336.2	17330.7	15977.5
CSP5_1038	A0A1N5UNL7	10	3	58.0001	0.902554	0.0445269	0.636947	1.03787	0.0536219	0.0515727	Cold Shock	Control	5_10-methylenetetrahydrofolate reductase OS=Cuniculiplasma divulgatum OX=1673428 GN=CSP5_1038 PE=4 SV=1	0.353403	0.566857	0.387745	0.751567	0.514857	0.565583	0.438827	0.439884	0.646389	1.16557	0.37612	0.405848	0.323201	0.415896	0.505203	0.595309	0.471561	0.583059	2434.06	2791.44	2016.7	5717.8	3270.02	2853.57	3597.52	3068.88	2755.94	6610.92	1561.92	1543.95	1841.71	1920.32	1940.73	4474.44	2823.05	2918.23
CSP5_0364	A0A1N5SUV0	10	5	40.6683	0.904629	0.0435297	0.636947	1.0132	0.0189156	0.051506	Control	Cold Shock	50S ribosomal protein L37Ae OS=Cuniculiplasma divulgatum OX=1673428 GN=rpl37ae PE=3 SV=1	2.52286	4.08528	3.08529	2.33142	3.4391	3.16407	3.436	2.90204	3.45297	2.66013	3.64401	3.50935	3.48559	2.97689	3.54855	2.82787	2.60462	2.79183	17376.2	20117.6	16046.9	17737.1	21842.9	15963.8	28168.5	20246.3	14722.1	15087.8	15132.6	13350.5	19862.1	13745.3	13631.7	21254.8	15592.9	13973.2
CSP5_1380	A0A1N5VJK8	10	3	61.7092	0.927104	0.0328716	0.639558	1.02118	0.0302306	0.0508776	Control	Cold Shock	Dephospho-CoA kinase OS=Cuniculiplasma divulgatum OX=1673428 GN=CPM_1379 PE=4 SV=1	0.384994	1.06402	0.779759	0.302519	0.85611	0.810485	0.811558	0.793274	0.869755	0.929738	0.802134	0.436457	0.763223	0.591773	0.526775	0.915632	0.816731	0.751653	2651.64	5239.7	4055.61	2301.52	5437.43	4089.18	6653.19	5534.33	3708.28	5273.32	3331.04	1660.4	4349.11	2732.4	2023.6	6882.05	4889.45	3762.05
CSP5_0578	A0A1N5THJ7	9	7	70.1546	0.00271984	2.56546	0.0343978	1.32666	0.407794	0.913302	Cold Shock	Control	Uncharacterized protein OS=Cuniculiplasma divulgatum OX=1673428 GN=CPM_0552 PE=4 SV=1	2.98332	3.46878	3.01564	1.64929	2.85892	2.88444	3.01072	3.05746	3.50519	3.75321	4.76851	4.73064	3.87757	3.64962	3.91794	3.45311	3.44679	3.4711	20547.6	17081.7	15684.7	12547.6	18157.9	14553	24682	21330.6	14944.7	21287.6	19802.3	17996.6	22095.8	16851.5	15050.7	25954.2	20634.6	17373
CSP5_1396	A0A1N5VIL7	9	3	54.5547	0.00272249	2.56503	0.0343978	1.49199	0.577237	0.913234	Cold Shock	Control	Threonine synthase and cysteate synthase OS=Cuniculiplasma divulgatum OX=1673428 GN=CSP5_1396 PE=4 SV=1	0.634607	0.485407	0.563065	0.542842	0.448466	0.244946	0.404053	0.515336	0.482309	1.01357	0.761931	0.668012	0.640771	0.679746	0.449818	0.707352	0.599784	0.925946	4370.84	2390.35	2928.56	4129.86	2848.35	1235.84	3312.44	3595.28	2056.37	5748.81	3164.09	2541.29	3651.34	3138.6	1727.97	5316.58	3590.68	4634.4
CSP5_1242	A0A1N5V5C6	9	1	45.9428	0.00375834	2.425	0.0397471	1.25527	0.327998	0.888441	Cold Shock	Control	Glycogen debranching enzyme OS=Cuniculiplasma divulgatum OX=1673428 GN=CSP5_1242 PE=4 SV=1	7.04532	9.94144	7.43443	6.56102	6.10739	6.96848	6.56608	7.80545	9.50736	7.58416	10.1922	8.86909	9.00452	9.5115	9.7156	9.88213	11.7887	8.73131	48524.6	48955.8	38667.3	49915.2	38790.1	35158.4	53829	54455.3	40535.5	43016.1	42325.5	33740.4	51311	43917.6	37322.3	74275.8	70574.5	43700.5
CSP5_1345	A0A1N5VGH3	9	7	53.6793	0.00523138	2.28138	0.0452241	1.27284	0.348053	0.858047	Cold Shock	Control	50S ribosomal protein L7Ae OS=Cuniculiplasma divulgatum OX=1673428 GN=rpl7ae PE=3 SV=1	13.8427	17.7778	18.9431	20.7399	22.6758	21.0845	20.9084	22.5578	21.2915	29.3019	27.6677	23.4296	22.5939	24.2318	17.7318	28.384	28.1729	27.3707	95341.3	87545.2	98524.9	157786	144021	106379	171408	157376	90778.4	166195	114896	89132.5	128748	111886	68116.3	213339	168661	136992
CSP5_0480	A0A1N5T7A8	9	3	52.7534	0.0137905	1.86042	0.0838924	1.2814	0.357719	0.737808	Control	Cold Shock	DrsE family protein OS=Cuniculiplasma divulgatum OX=1673428 GN=CPM_0452 PE=4 SV=1	3.21343	3.69656	3.25731	2.03149	2.15502	2.75958	2.59992	2.58481	3.10051	2.34731	2.35072	2.65573	1.817	1.54945	1.92447	2.33072	2.64886	2.19677	22132.4	18203.4	16941.6	15455.3	13687.2	13923.1	21314.2	18033.1	13219.3	13313.5	9761.89	10103.1	10353.9	7154.28	7392.81	17518.1	15857.7	10994.9
CSP5_0534	A0A1N5TCU6	9	9	60.168	0.023884	1.62189	0.108135	1.13547	0.183291	0.64954	Cold Shock	Control	TATA-box-binding protein OS=Cuniculiplasma divulgatum OX=1673428 GN=tbp PE=3 SV=1	11.2263	11.0842	10.0898	13.6274	12.5744	11.703	10.9786	11.0932	12.8109	15.4174	13.0309	11.4108	12.1785	13.2151	10.9666	14.214	14.1702	14.8343	77320.7	54583.4	52478.3	103675	79864	59045.9	90002.9	77392.6	54620.6	87445.1	54113.8	43409.9	69397.6	61018.4	42127.9	106835	84831.5	74246.1
CSP5_1897	A0A1N5WME6	9	5	64.4202	0.0452927	1.34397	0.141368	1.15706	0.210464	0.532014	Cold Shock	Control	Amidohydrolase OS=Cuniculiplasma divulgatum OX=1673428 GN=CPM_1836 PE=4 SV=1	2.26351	2.45316	1.88453	1.95243	2.19152	2.45131	2.4791	2.05871	2.85305	2.93213	2.71269	2.59935	3.14829	3.0382	2.7159	2.45112	2.25261	1.97052	15589.9	12080.4	9801.64	14853.8	13919.1	12367.7	20323.8	14362.7	12164.2	16630.6	11265	9888.6	17940.1	14028.3	10433.1	18423	13485.5	9862.51
CSP5_0288	A0A1N5SMG4	9	9	57.704	0.104138	0.982391	0.216372	1.09991	0.137386	0.367093	Cold Shock	Control	30S ribosomal protein S12 OS=Cuniculiplasma divulgatum OX=1673428 GN=rps12 PE=3 SV=1	5.33915	7.04727	7.36584	5.81678	7.10321	7.08197	6.93751	7.1232	8.67419	7.79595	7.95352	7.14256	6.925	6.74042	6.75326	8.067	8.48096	8.87374	36773.3	34703.7	38310.5	44253.2	45114.8	35731	56874.1	49695.4	36983.2	44217.3	33028.8	27172.2	39461.1	31122.6	25942.5	60633	50772.3	44413.4
CSP5_1517	A0A1N5VUC1	9	4	51.075	0.105923	0.975011	0.217474	1.08075	0.11203	0.363719	Cold Shock	Control	Serine/threonine protein kinase involved in cell cycle control OS=Cuniculiplasma divulgatum OX=1673428 GN=CSP5_1517 PE=4 SV=1	9.12795	10.3487	8.25275	8.62272	8.45245	10.0683	10.4997	8.97877	12.3377	10.653	10.7557	11.2052	10.4266	9.55365	9.67387	11.2184	10.7057	9.49679	62868.6	50961.1	42923.4	65600.3	53684.3	50798.3	86077.4	62641	52602.8	60422.2	44665.6	42627.7	59414.4	44112.2	37162	84319.3	64091.1	47531.8
CSP5_1395	A0A1N5VKS8	9	3	68.6074	0.114215	0.942279	0.224777	1.38208	0.466838	0.348793	Cold Shock	Control	Predicted redox protein_ regulator of disulfide bond formation OS=Cuniculiplasma divulgatum OX=1673428 GN=CSP5_1395 PE=4 SV=1	0.760689	0.822174	0.657339	1.02462	0.535161	0.579908	0.682307	0.583023	0.856633	0.504281	0.720801	0.731994	1.48487	1.51062	1.76667	0.768658	0.719014	0.779159	5239.23	4048.73	3418.89	7795.14	3398.98	2925.84	5593.58	4067.5	3652.33	2860.2	2993.29	2784.7	8461.31	6975	6786.61	5777.37	4304.46	3899.72
CSP5_0227	A0A1N5SHD2	9	7	65.4406	0.128267	0.891883	0.238506	1.10321	0.141704	0.32598	Cold Shock	Control	Peroxiredoxin OS=Cuniculiplasma divulgatum OX=1673428 GN=CSP5_0227 PE=4 SV=1	5.31376	6.58714	5.56305	3.40522	5.36549	5.83357	4.93891	4.67618	6.22394	6.28256	6.52824	6.19523	5.93191	5.62538	5.9883	5.79789	5.18748	5.31467	36598.4	32437.8	28934	25906.4	34078	29432.4	40489.4	32623.7	26536.3	35633.7	27110	23568.3	33802.1	25974.1	23004	43578	31055.4	26600.1
CSP5_1135	A0A1N5UVZ9	9	6	66.5168	0.133269	0.875271	0.242394	1.13399	0.181411	0.318516	Cold Shock	Control	Uncharacterized protein OS=Cuniculiplasma divulgatum OX=1673428 GN=CPM_1139 PE=4 SV=1	3.30226	4.36224	4.56729	2.03463	2.85752	3.14575	4.18695	4.19441	4.68064	4.18512	3.87664	4.56744	4.00472	3.59063	3.9687	4.70759	4.52381	4.37322	22744.3	21481.5	23755	15479.2	18149	15871.4	34324.8	29262.6	19956.3	23737.3	16098.6	17375.7	22820.3	16579.1	15245.7	35383.1	27082.3	21888.1
CSP5_0555	A0A1N5TG71	9	3	48.0781	0.169912	0.769775	0.268358	1.14696	0.19782	0.271963	Cold Shock	Control	TrmB family transcriptional regulator OS=Cuniculiplasma divulgatum OX=1673428 GN=CPM_0527 PE=4 SV=1	3.30955	3.36289	3.55962	1.9017	2.43222	2.55616	2.97664	2.98656	2.70076	2.89484	3.43627	2.39833	4.83428	3.6476	2.95214	3.53084	3.13723	2.7442	22794.5	16560.3	18514	14467.8	15447.8	12896.7	24402.6	20835.9	11515	16419.1	14269.9	9123.88	27547.4	16842.1	11340.6	26538.4	18781.4	13734.8
CSP5_0535	A0A1N5TDA5	9	1	38.1839	0.216799	0.663942	0.310548	2.15883	1.11025	0.227245	Cold Shock	Control	Probable tRNA pseudouridine synthase D OS=Cuniculiplasma divulgatum OX=1673428 GN=truD PE=3 SV=1	0.00965546	0.249935	0.159877	0.38296	0.286132	0.262907	0.243151	0.238228	0.119102	2.07524	0.48395	0.261355	0.210382	0.328711	0.233913	0.277745	0.21284	0.129783	66.5018	1230.78	831.537	2913.5	1817.32	1326.46	1993.37	1662.01	507.801	11770.4	2009.71	994.265	1198.83	1517.76	898.574	2087.58	1274.19	649.568
CSP5_0353	A0A1N5STY5	9	5	69.7111	0.21836	0.660826	0.311877	1.04625	0.0652211	0.225966	Cold Shock	Control	Metallo-beta-lactamase superfamily enzyme OS=Cuniculiplasma divulgatum OX=1673428 GN=CSP5_0353 PE=4 SV=1	2.534	3.11625	3.23332	3.11719	2.51789	2.34476	2.61015	2.79519	2.70691	2.87554	2.95821	2.84434	2.73941	2.86997	2.83494	2.98036	2.99878	3.02913	17452.9	15345.7	16816.8	23715.1	15991.9	11830.2	21398.2	19500.9	11541.1	16309.6	12284.6	10820.6	15610.2	13251.5	10890.4	22400.9	17952.5	15160.9
CSP5_0044	A0A1N5S1W8	9	5	49.8931	0.264409	0.577724	0.341069	1.13142	0.17814	0.19279	Cold Shock	Control	Subgroup Ib aspartate aminotransferase OS=Cuniculiplasma divulgatum OX=1673428 GN=CSP5_0044 PE=4 SV=1	1.24824	1.43397	1.54686	1.90777	2.03075	2.69493	1.37089	1.40708	1.63751	2.11727	2.052	2.20715	2.36261	1.85107	2.4255	1.35497	1.55309	1.36224	8597.24	7061.48	8045.37	14514	12898	13596.9	11238.6	9816.58	6981.69	12008.8	8521.41	8396.57	13463	8546.98	9317.53	10184.2	9297.73	6818.04
CSP5_1104	A0A1N5UU06	9	2	46.1679	0.28276	0.548582	0.34931	2.88316	1.52765	0.181624	Control	Cold Shock	Metal-dependent hydrolase of the beta-lactamase superfamily II OS=Cuniculiplasma divulgatum OX=1673428 GN=CSP5_1104 PE=4 SV=1	0.0822739	0.0787117	0.0479644	1.19157	0.0681677	0.209777	0.0998445	0.0441075	0.0589083	0.135273	0.0707383	0.0844828	0.0878777	0.0553692	0.0927033	0.0236359	0.0331406	0.0693018	566.66	387.609	249.468	9065.31	432.956	1058.4	818.53	307.719	251.161	767.249	293.757	321.395	500.758	255.657	356.118	177.652	198.4	346.858
CSP5_1959	A0A1N5WTR3	9	7	48.1511	0.293958	0.531715	0.358189	1.16106	0.215445	0.175284	Cold Shock	Control	DNA-binding protein CPM_1897 OS=Cuniculiplasma divulgatum OX=1673428 GN=CPM_1897 PE=3 SV=1	5.23765	5.90969	4.5095	0.748335	4.28547	3.83212	4.18807	4.21809	3.60011	4.99794	5.57525	2.85611	4.72782	4.91416	4.10996	6.72495	4.47959	4.02671	36074.2	29101.8	23454.4	5693.22	27218.4	19334.4	34334	29427.8	15349.4	28347.5	23152.5	10865.4	26940.8	22690.2	15788.3	50545.9	26817.6	20153.8
CSP5_1993	A0A1N5WU17	9	4	52.9043	0.314021	0.503042	0.369295	1.04575	0.0645437	0.164723	Control	Cold Shock	Uncharacterized protein OS=Cuniculiplasma divulgatum OX=1673428 GN=CPM_1925 PE=4 SV=1	2.84855	2.96013	2.53869	2.63592	2.48515	2.72454	2.94194	2.36186	2.88909	2.01694	2.88243	2.77381	2.75806	2.5881	2.7556	2.64443	2.49449	2.40505	19619.3	14576.9	13204	20053.7	15784	13746.3	24118.2	16477.6	12317.9	11439.8	11969.9	10552.3	15716.4	11950.1	10585.6	19876	14933.5	12037.4
CSP5_1966	A0A1N5WU53	9	6	58.3443	0.326932	0.485543	0.377275	1.04497	0.0634564	0.158419	Control	Cold Shock	Orotidine-5'-phosphate decarboxylase OS=Cuniculiplasma divulgatum OX=1673428 GN=CSP5_1966 PE=4 SV=1	3.5853	4.05669	3.37258	3.30335	3.25649	3.93829	3.66696	3.14571	3.49736	3.16109	4.06488	3.55288	3.71451	3.08388	3.43325	3.22841	3.32001	2.89445	24693.7	19976.8	17541.1	25131.4	20683	19870.1	30061.9	21946.2	14911.3	17929.2	16880.3	13516.1	21166.6	14239.2	13188.8	24265.3	19875.6	14486.8
CSP5_0466	A0A1N5T673	9	3	48.9044	0.40115	0.396693	0.41702	1.10287	0.141262	0.128211	Control	Cold Shock	D-glycero-alpha-D-manno-heptose-7-phosphate kinase OS=Cuniculiplasma divulgatum OX=1673428 GN=CSP5_0466 PE=4 SV=1	0.611849	0.600621	0.679886	0.28852	0.337873	0.436104	0.491151	0.58855	0.54829	0.50738	0.437516	0.541601	0.381389	0.33004	0.358052	0.549994	0.552415	0.496996	4214.1	2957.71	3536.16	2195.01	2145.94	2200.3	4026.48	4106.06	2337.69	2877.78	1816.88	2060.4	2173.29	1523.9	1375.45	4133.85	3307.1	2487.49
CSP5_1994	A0A1N5WUI9	9	4	56.6541	0.406229	0.391229	0.418766	1.0743	0.103397	0.126459	Control	Cold Shock	Cobalamin-independent methionine synthase OS=Cuniculiplasma divulgatum OX=1673428 GN=CSP5_1994 PE=4 SV=1	10.4228	7.36274	10.8095	8.5019	6.6189	7.49269	9.09345	10.1119	8.50211	7.6536	5.00262	9.29555	7.53749	7.63512	6.85933	9.63946	9.12338	10.7115	71787.2	36257.2	56221.2	64681.1	42038.8	37803.3	74548.5	70546.2	36249.5	43410	20774.5	35362.8	42951.3	35253.8	26350	72451.9	54618.2	53611.3
CSP5_1232	A0A1N5V4U1	9	6	55.9689	0.408821	0.388467	0.419007	1.07914	0.109878	0.125579	Cold Shock	Control	Peptide methionine sulfoxide reductase MsrA OS=Cuniculiplasma divulgatum OX=1673428 GN=msrA PE=3 SV=1	1.60884	3.77756	2.73804	1.28703	2.27973	2.13059	2.78171	2.34155	2.94351	1.69295	3.08553	2.93496	2.86352	2.4554	2.49198	2.87287	2.60215	2.6214	11080.9	18602.3	14240.8	9791.51	14479.3	10749.6	22804.6	16336	12549.9	9602.12	12813.3	11165.4	16317.3	11337.4	9572.91	21593	15578	13120.2
CSP5_0710	A0A1N5TX69	9	6	60.771	0.436335	0.36018	0.431738	1.06291	0.0880247	0.11676	Control	Cold Shock	NH(3)-dependent NAD(+) synthetase OS=Cuniculiplasma divulgatum OX=1673428 GN=CSP5_0710 PE=3 SV=1	3.10153	3.74472	3.62906	2.9633	2.42392	2.64769	3.60272	3.45499	3.78789	2.17255	3.28294	3.30857	3.21385	2.45843	2.88373	3.50006	3.43558	3.36254	21361.7	18440.5	18875.1	22544.4	15395.1	13358.5	29535.3	24104	16150	12322.4	13633.1	12586.7	18313.6	11351.3	11077.8	26307.1	20567.5	16829.6
CSP5_1350	A0A1N5VE77	9	6	61.2133	0.448948	0.347804	0.43893	1.07212	0.100462	0.113018	Control	Cold Shock	Exosome complex component Csl4 OS=Cuniculiplasma divulgatum OX=1673428 GN=csl4 PE=3 SV=1	1.04384	0.80663	1.09331	1.17417	0.948406	0.737567	0.831131	1.03744	0.825919	0.961459	0.931208	0.665833	0.670943	0.800199	0.56154	1.17092	1.09737	1.06728	7189.42	3972.18	5686.43	8932.88	6023.64	3721.29	6813.65	7237.78	3521.38	5453.24	3867.05	2533	3823.27	3694.77	2157.15	8800.86	6569.54	5341.8
CSP5_0192	A0A1N5SEF1	9	4	56.6422	0.47033	0.327597	0.450013	1.05836	0.0818277	0.107069	Cold Shock	Control	Predicted GTPase_ probable translation factor OS=Cuniculiplasma divulgatum OX=1673428 GN=CSP5_0192 PE=4 SV=1	0.94716	0.694478	0.975176	0.91635	0.918959	0.779529	0.729271	0.895672	0.707213	1.0405	0.87459	0.692453	0.786204	0.928863	0.6414	1.01984	1.00615	1.01522	6523.55	3419.9	5072	6971.45	5836.61	3933	5978.6	6248.71	3015.27	5901.55	3631.93	2634.28	4480.07	4288.85	2463.93	7665.3	6023.43	5081.19
CSP5_1570	A0A1N5VY11	9	4	61.9016	0.534737	0.27186	0.480774	1.10542	0.1446	0.0917543	Control	Cold Shock	30S ribosomal protein S17p OS=Cuniculiplasma divulgatum OX=1673428 GN=CPM_1560 PE=4 SV=1	4.23039	3.79642	2.92195	1.44928	2.35441	2.25	2.91872	2.59169	3.32618	3.31445	3.31612	2.71121	2.45371	2.24999	2.32523	2.27536	2.39116	2.33754	29136.7	18695.1	15197.4	11025.9	14953.6	11352	23927.8	18081.1	14181.5	18799	13770.9	10314.2	13982.1	10388.9	8932.32	17102	14315	11699.5
CSP5_2012	A0A1N5WXF9	9	3	49.3266	0.547492	0.261622	0.483473	1.32268	0.403462	0.0891281	Cold Shock	Control	Pyridoxal 5'-phosphate synthase subunit PdxT OS=Cuniculiplasma divulgatum OX=1673428 GN=pdxT PE=3 SV=1	1.41444	1.24809	1.24878	3.40315	1.25928	1.31269	1.06264	1.12527	1.17183	6.92246	1.47115	1.41387	1.63699	1.19339	1.52054	1.09522	1.16494	1.1019	9741.97	6146.13	6495.06	25890.7	7998.09	6622.99	8711.6	7850.54	4996.19	39263.1	6109.27	5378.72	9328.14	5510.28	5841.11	8231.83	6974.02	5515.05
CSP5_0733	A0A1N5TXX6	9	7	45.5675	0.630038	0.200633	0.527085	1.04004	0.0566372	0.0748193	Control	Cold Shock	30S ribosomal protein S8e OS=Cuniculiplasma divulgatum OX=1673428 GN=rps8e PE=3 SV=1	8.79237	9.91411	8.82785	6.62552	6.68864	8.11636	8.06598	7.78286	10.9496	8.4119	8.70179	9.50461	7.60367	6.61449	7.19104	8.74219	8.29049	7.78646	60557.3	48821.2	45914.6	50406	42481.8	40949.9	66125.3	54297.7	46684.8	47710.9	36136.1	36158.1	43328.4	30541.2	27624.3	65707.8	49632	38971.5
CSP5_0331	A0A1N5SRJ0	9	4	58.1318	0.691964	0.159916	0.562652	1.01524	0.0218151	0.0666822	Cold Shock	Control	ATP-grasp superfamily enzyme OS=Cuniculiplasma divulgatum OX=1673428 GN=CPM_0300 PE=4 SV=1	6.06623	6.76218	6.4297	5.99902	5.20171	5.7585	5.77362	5.74814	7.47425	6.35672	6.56494	7.03961	5.51316	5.63581	5.94794	6.25872	6.27754	6.46014	41781	33299.8	33441.6	45639.6	33037.8	29053.7	47332.4	40102.3	31867.1	36054.3	27262.4	26780.6	31415.9	26022.3	22848.9	47041.7	37581.2	32333.3
CSP5_0931	A0A1N5UET8	9	2	46.5831	0.749319	0.125333	0.584223	1.27443	0.349848	0.0607982	Control	Cold Shock	Cell division ATPase of the AAA+ class_ ESCRT system component OS=Cuniculiplasma divulgatum OX=1673428 GN=CSP5_0931 PE=3 SV=1	0.363214	0.00963384	0.000988207	0.139129	0.000780589	0.00626092	0.0281148	0.00872087	0.0457816	0.0554211	0.00468905	0.103498	0.0864468	0.019735	0.131943	0.0179799	0.00753127	0.0456142	2501.63	47.441	5.13977	1058.47	4.95778	31.5885	230.486	60.8417	195.194	314.34	19.4723	393.736	492.604	91.1226	506.857	135.14	45.0868	228.301
CSP5_1114	A0A1N5UUP9	9	3	61.758	0.75673	0.121059	0.585426	1.09335	0.128753	0.0601431	Cold Shock	Control	FeCT family ABC transporter ATPase OS=Cuniculiplasma divulgatum OX=1673428 GN=CSP5_1114 PE=4 SV=1	1.0185	1.17088	1.07618	1.77629	1.34333	0.917083	1.58132	1.15083	1.08555	1.32432	1.2392	1.79266	0.986881	0.925688	0.880855	2.90119	0.959443	1.14777	7014.91	5765.89	5597.32	13513.8	8531.93	4627.01	12963.7	8028.83	4628.36	7511.3	5146.03	6819.76	5623.6	4274.19	3383.79	21805.8	5743.81	5744.64
CSP5_0452	A0A1N5T3T2	9	2	59.4216	0.809727	0.0916615	0.604538	1.03674	0.0520483	0.0561065	Control	Cold Shock	Sugar phosphate nucleotidyl transferase OS=Cuniculiplasma divulgatum OX=1673428 GN=CPM_0424 PE=4 SV=1	0.440768	1.02416	0.954335	0.420429	0.762363	0.933834	0.622549	0.746144	0.769981	0.856418	0.882114	0.256051	0.804272	0.872774	0.699644	0.535959	0.814076	0.71675	3035.78	5043.4	4963.6	3198.56	4842.02	4711.52	5103.69	5205.53	3282.88	4857.46	3663.18	974.087	4583.03	4029.87	2687.67	4028.36	4873.56	3587.36
CSP5_0262	A0A1N5SKI5	9	4	51.3002	0.863227	0.0638752	0.624718	1.02118	0.0302332	0.0531176	Control	Cold Shock	Uncharacterized protein OS=Cuniculiplasma divulgatum OX=1673428 GN=CPM_0230 PE=4 SV=1	1.35602	1.10587	1.13742	0.524191	1.19099	1.21957	1.10234	1.12654	1.3876	1.1878	1.37315	1.27798	0.8	0.820022	0.788041	1.24292	1.16018	1.28995	9339.58	5445.77	5915.83	3987.96	7564.37	6153.14	9037.07	7859.39	5916.17	6737.02	5702.31	4861.78	4558.68	3786.3	3027.25	9342.01	6945.54	6456.25
CSP5_1682	A0A1N5W6A0	9	4	51.6174	0.873922	0.0585274	0.624718	1.00513	0.00737849	0.052644	Cold Shock	Control	Prolyl oligopeptidase family protein OS=Cuniculiplasma divulgatum OX=1673428 GN=CSP5_1682 PE=4 SV=1	3.39796	3.09875	3.50654	2.8831	2.61158	2.97517	3.0469	3.13688	3.26122	3.21345	2.83873	3.19151	3.03349	2.96612	2.82645	3.16691	3.30251	3.52207	23403.4	15259.5	18237.9	21934.2	16587	15010.8	24978.6	21884.7	13904.5	18226.1	11788.5	12141.4	17285.9	13695.5	10857.8	23803.1	19770.9	17628.1
CSP5_1550	A0A1N5VWV4	9	0	42.1541							---	---	Amidophosphoribosyltransferase OS=Cuniculiplasma divulgatum OX=1673428 GN=purF PE=3 SV=1																			0	0	0	0	0	0	0	0	0	0	0	0	0	0	0	0	0	0
CSP5_1108	A0A1N5UUC8	8	5	43.3574	0.000278119	3.55577	0.00913627	1.64707	0.719899	0.991284	Cold Shock	Control	Aspartate carbamoyltransferase regulatory chain OS=Cuniculiplasma divulgatum OX=1673428 GN=pyrI PE=3 SV=1	0.611577	0.765302	0.529931	0.888845	1.13278	0.997245	0.888235	0.839253	0.927112	1.30378	1.12534	0.899827	1.58194	1.3963	1.11326	1.8212	1.74406	1.49953	4212.23	3768.67	2756.23	6762.2	7194.69	5031.45	7281.79	5855.11	3952.83	7394.83	4673.21	3423.18	9014.44	6447.14	4276.58	13688.5	10441	7505.21
CSP5_0800	A0A1N5U5P6	8	2	58.225	0.000692341	3.15968	0.0170576	1.37241	0.456717	0.975452	Cold Shock	Control	Alcohol dehydrogenase_ class IV OS=Cuniculiplasma divulgatum OX=1673428 GN=CSP5_0800 PE=4 SV=1	1.05082	1.14215	1.02738	0.646234	0.716646	0.786618	0.908017	0.955924	1.1834	1.18668	1.25684	1.19922	1.28211	1.08815	1.15487	1.42274	1.62415	1.3371	7237.48	5624.4	5343.53	4916.45	4551.65	3968.77	7443.96	6669.07	5045.52	6730.68	5219.31	4562.14	7305.93	5024.32	4436.4	10693.6	9723.16	6692.25
CSP5_0454	A0A1N5T4Q9	8	3	53.7256	0.00188969	2.72361	0.0319186	1.58695	0.66626	0.936041	Control	Cold Shock	Proline dehydrogenase OS=Cuniculiplasma divulgatum OX=1673428 GN=CPM_0426 PE=4 SV=1	0.715081	0.455856	0.710661	0.685643	0.447288	0.548331	0.567566	0.625347	0.484566	0.666966	0.203624	0.376019	0.345481	0.20983	0.344842	0.31011	0.378092	0.467174	4925.11	2244.82	3696.22	5216.27	2840.87	2766.52	4652.93	4362.78	2065.99	3782.92	845.595	1430.48	1968.67	968.851	1324.7	2330.84	2263.49	2338.23
CSP5_0524	A0A1N5TCG3	8	5	60.8336	0.00469305	2.32855	0.0436323	1.3912	0.476332	0.868603	Cold Shock	Control	Transcriptional regulator OS=Cuniculiplasma divulgatum OX=1673428 GN=CPM_0496 PE=4 SV=1	3.47599	6.62532	5.32252	3.1582	6.19102	5.47904	6.49288	5.68974	5.59232	9.47992	7.59275	5.98554	7.84313	7.32904	5.6342	8.925	7.58662	6.43907	23940.8	32625.8	27683	24027.1	39321.2	27643.7	53228.9	39694.8	23843.4	53768.6	31530.6	22770.6	44692.9	33840.5	21643.7	67081.9	45418.1	32227.8
CSP5_0205	A0A1N5SFG2	8	3	49.111	0.00577861	2.23818	0.0474571	1.33079	0.412281	0.847869	Control	Cold Shock	ABC2-1 family ABC transporter ATPase OS=Cuniculiplasma divulgatum OX=1673428 GN=CPM_0171 PE=4 SV=1	0.987726	0.994111	1.13556	1.07364	1.12588	1.35502	1.01188	1.16199	1.20122	1.06084	1.30725	1.06851	0.677025	0.659769	0.736747	0.685301	0.749085	0.605142	6802.95	4895.42	5906.16	8168.07	7150.81	6836.54	8295.47	8106.72	5121.5	6016.93	5428.67	4064.9	3857.93	3046.36	2830.2	5150.85	4484.48	3028.76
CSP5_1755	A0A1N5WDL4	8	2	40.4082	0.00620076	2.20756	0.0494659	1.23604	0.305724	0.84036	Cold Shock	Control	Orc1/Cdc6 family replication initiation protein OS=Cuniculiplasma divulgatum OX=1673428 GN=CSP5_1755 PE=4 SV=1	0.605335	0.484828	0.616578	0.654882	0.88391	0.795772	0.567633	0.727665	0.572524	0.897008	0.888631	0.702562	0.831104	0.937642	0.768809	0.767123	0.73096	0.780072	4169.23	2387.5	3206.89	4982.24	5614	4014.95	4653.48	5076.6	2441.01	5087.68	3690.24	2672.73	4735.93	4329.39	2953.37	5765.83	4375.98	3904.29
CSP5_0007	A0A1N5RYR0	8	4	47.6029	0.0182697	1.73827	0.0947626	3.06495	1.61586	0.694284	Cold Shock	Control	Metal-dependent hydrolase of the beta-lactamase superfamily II OS=Cuniculiplasma divulgatum OX=1673428 GN=CSP5_0007 PE=4 SV=1	1.49196	1.75046	2.11046	1.2112	1.45278	0.981565	1.03573	1.30367	0.792197	1.95761	1.85128	1.45215	8.90942	9.82228	8.32938	1.76177	1.64584	1.44813	10275.9	8620.01	10976.7	9214.65	9227.05	4952.34	8490.99	9095.14	3377.6	11103.2	7687.84	5524.35	50769	45352.5	31997.2	13241.8	9853.03	7247.96
CSP5_1293	A0A1N5V9P6	8	6	52.6307	0.0402104	1.39566	0.136602	1.54767	0.630101	0.554806	Control	Cold Shock	PEBP family protease inhibitor OS=Cuniculiplasma divulgatum OX=1673428 GN=CSP5_1293 PE=4 SV=1	1.30157	1.94287	1.58698	0.216677	1.71698	1.46564	0.877127	1.34356	1.48074	1.02888	1.07737	1.03139	0.897907	0.724465	0.62447	0.85835	0.866026	0.600875	8964.56	9567.52	8254.04	1648.45	10905.1	7394.65	7190.73	9373.44	6313.29	5835.64	4474.04	3923.68	5116.59	3345.08	2398.89	6451.51	5184.57	3007.4
CSP5_1507	A0A1N5VU80	8	4	44.4945	0.0643654	1.19135	0.166353	1.29071	0.368169	0.463075	Cold Shock	Control	30S ribosomal protein S4 OS=Cuniculiplasma divulgatum OX=1673428 GN=rps4 PE=3 SV=1	2.20948	2.3999	3.12354	1.10937	3.56729	4.47701	2.13096	3.09882	3.77259	2.46816	4.63173	3.83909	3.75872	4.14942	4.45267	2.78757	3.4779	3.84997	15217.7	11818.1	16245.9	8439.9	22657	22588.1	17469.7	21619.1	16084.8	13999	19234.3	14604.9	21418.5	19159.2	17104.8	20951.8	20820.8	19269.3
CSP5_0826	A0A1N5U849	8	3	41.4291	0.0736902	1.13259	0.177149	1.1275	0.173133	0.436122	Control	Cold Shock	Ribonuclease Z OS=Cuniculiplasma divulgatum OX=1673428 GN=rnz PE=3 SV=1	3.26973	2.94584	3.44336	3.45349	2.22307	2.65431	2.97909	3.21316	2.57274	2.61951	2.40879	2.51933	2.88445	2.19091	2.52007	3.03898	2.96189	2.58529	22520.2	14506.6	17909.3	26273.6	14119.4	13391.9	24422.8	22416.8	10969.1	14857.4	10003	9584.21	16436.6	10116.1	9680.79	22841.5	17731.7	12939.5
CSP5_1190	A0A1N5V0Q0	8	5	63.0064	0.0751456	1.1241	0.179235	1.21374	0.27946	0.432217	Cold Shock	Control	Acyl-CoA hydrolase OS=Cuniculiplasma divulgatum OX=1673428 GN=CPM_1194 PE=4 SV=1	2.0196	2.18826	2.38254	0.972018	1.44059	1.30307	1.92534	1.90408	1.67489	2.81534	2.09375	2.01602	1.92477	1.79105	1.56143	2.59734	2.21724	2.17278	13909.9	10775.9	12391.9	7394.96	9149.69	6574.46	15784.1	13283.9	7141.03	15968.2	8694.75	7669.46	10968	8269.84	5998.2	19522.1	13273.7	10874.9
CSP5_1130	A0A1N5UVG9	8	4	49.1666	0.0790489	1.1021	0.182871	1.08725	0.120686	0.422099	Cold Shock	Control	Uncharacterized protein OS=Cuniculiplasma divulgatum OX=1673428 GN=CSP5_1130 PE=4 SV=1	2.00494	2.18503	1.73876	1.95026	1.51164	1.9182	1.84944	1.67988	2.01368	2.14357	2.23872	2.14707	1.91881	1.79052	1.90104	2.02788	2.24528	1.90928	13809	10760	9043.47	14837.3	9600.94	9677.99	15161.8	11719.8	8585.52	12158	9296.81	8168.03	10934	8267.4	7302.82	15241.9	13441.6	9556.04
CSP5_1090	A0A1N5UTP8	8	3	43.5957	0.0833348	1.07917	0.186684	1.22873	0.297162	0.411545	Cold Shock	Control	GTP-binding protein OS=Cuniculiplasma divulgatum OX=1673428 GN=CSP5_1090 PE=4 SV=1	1.18938	2.47246	2.03956	1.59923	2.07332	1.78771	2.97525	2.08487	1.71115	3.31549	2.6087	1.89845	3.07074	2.10417	2.01187	2.99683	2.16743	1.86095	8191.84	12175.4	10608	12166.7	13168.3	9019.61	24391.2	14545.2	7295.66	18804.9	10833.2	7222.22	17498.2	9715.6	7728.56	22524.7	12975.5	9314.13
CSP5_0862	A0A1N5UA86	8	6	59.0862	0.108888	0.96302	0.218999	1.13117	0.177812	0.358243	Cold Shock	Control	Thiol-disulfide isomerase or thioredoxin OS=Cuniculiplasma divulgatum OX=1673428 GN=CPM_0859 PE=4 SV=1	3.95059	3.15462	3.75101	4.1153	3.36822	2.99982	2.96424	2.98162	3.01784	4.79149	4.03789	3.19687	3.31206	3.79398	2.79995	4.24428	4.05202	4.04952	27209.6	15534.7	19509.4	31308.6	21392.7	15135.2	24301	20801.4	12866.8	27176.5	16768.3	12161.7	18873.3	17518	10756	31900.8	24257.9	20268
CSP5_0517	A0A1N5TB05	8	5	44.9042	0.124147	0.906064	0.23796	1.16617	0.221777	0.332376	Cold Shock	Control	tRNA-guanine(15) transglycosylase OS=Cuniculiplasma divulgatum OX=1673428 GN=tgtA PE=3 SV=1	1.26596	0.779019	1.1238	0.986775	1.74711	1.49066	1.03176	1.24257	0.973693	1.68101	1.63025	1.09496	1.30212	1.63929	1.02088	1.42882	1.35188	1.2604	8719.3	3836.22	5845	7507.23	11096.4	7520.89	8458.4	8668.88	4151.43	9534.4	6769.97	4165.53	7419.95	7569.12	3921.68	10739.2	8093.16	6308.35
CSP5_0686	A0A1N5TTP0	8	6	39.2761	0.124402	0.905173	0.23796	1.13637	0.184436	0.331973	Control	Cold Shock	Acyl-CoA dehydrogenase OS=Cuniculiplasma divulgatum OX=1673428 GN=CSP5_0686 PE=3 SV=1	1.32899	1.61589	1.60805	1.97783	1.09917	1.18376	1.40306	1.21892	1.42467	1.09975	1.46209	1.09406	1.319	1.15685	1.15944	1.50391	1.38402	1.13789	9153.37	7957.34	8363.64	15047	6981.22	5972.51	11502.4	8503.85	6074.2	6237.61	6071.64	4162.09	7516.12	5341.54	4453.98	11303.7	8285.62	5695.2
CSP5_0030	A0A1N5S0Q7	8	6	57.895	0.139824	0.854418	0.246067	1.08946	0.123609	0.30919	Cold Shock	Control	Superoxide dismutase OS=Cuniculiplasma divulgatum OX=1673428 GN=CSP5_0030 PE=3 SV=1	2.86294	3.89409	3.37568	3.43135	3.40952	3.8953	3.10568	3.75082	4.59041	3.45448	3.37481	3.47978	4.1614	3.93393	3.90444	4.32968	4.43501	4.13312	19718.4	19176.1	17557.3	26105.2	21655	19653.2	25460.5	26167.8	19571.6	19593.2	14014.6	13238	23713.1	18164.2	14998.8	32542.6	26550.7	20686.4
CSP5_1161	A0A1N5UXS7	8	5	58.9223	0.143838	0.842125	0.249858	1.12562	0.170714	0.303719	Control	Cold Shock	Protein GrpE OS=Cuniculiplasma divulgatum OX=1673428 GN=grpE PE=3 SV=1	2.19899	3.20643	2.89114	3.91121	3.1263	3.09859	2.79843	2.79188	3.10079	1.68973	2.9083	2.50209	3.22225	2.94164	2.48417	2.78813	2.79644	2.76408	15145.5	15789.8	15037.1	29755.9	19856.1	15633.5	22941.7	19477.7	13220.5	9583.85	12077.4	9518.61	18361.5	13582.5	9542.91	20956.1	16741.2	13834.3
CSP5_1894	A0A1N5WM63	8	5	68.911	0.156046	0.806748	0.259393	1.12178	0.16579	0.28809	Control	Cold Shock	UspA family nucleotide-binding protein OS=Cuniculiplasma divulgatum OX=1673428 GN=CPM_1833 PE=4 SV=1	5.75171	6.348	5.81436	5.10929	4.06905	4.81809	4.71859	5.2102	5.74425	5.56875	6.04809	5.91516	4.82513	4.50363	4.82632	3.73474	3.66711	3.32894	39614.8	31260.2	30241.1	38870.7	25843.9	24308.9	38683.2	36349.3	24491.1	31585	25116.1	22502.9	27495.3	20794.7	18540.2	28070.9	21953.6	16661.5
CSP5_1572	A0A1N5W0X5	8	2	60.6743	0.174872	0.757279	0.271826	1.15916	0.213081	0.266565	Cold Shock	Control	Protein translation factor SUI1 homolog OS=Cuniculiplasma divulgatum OX=1673428 GN=CPM_1562 PE=3 SV=1	0.239649	0.690426	0.527404	0.351965	0.52626	0.525974	0.651514	0.529328	0.581085	0.656865	0.605722	0.551239	0.470671	0.457729	0.525625	0.760416	0.662698	0.668538	1650.58	3399.95	2743.09	2677.7	3342.45	2653.72	5341.14	3692.89	2477.51	3725.63	2515.4	2097.06	2682.05	2113.48	2019.18	5715.42	3967.32	3346.06
CSP5_0369	A0A1N5SV93	8	3	49.0678	0.195384	0.709112	0.294899	1.12516	0.170124	0.246042	Control	Cold Shock	Predicted RNA-binding protein OS=Cuniculiplasma divulgatum OX=1673428 GN=CSP5_0369 PE=4 SV=1	2.39857	2.26574	2.33894	1.41765	1.70257	2.05664	2.09038	1.90432	2.33523	1.05151	1.98526	2.25781	1.71261	1.64285	1.86142	1.97639	1.9456	2.01762	16520.1	11157.4	12165.1	10785.3	10813.6	10376.5	17137	13285.6	9956.48	5964.01	8244.25	8589.31	9759.08	7585.58	7150.63	14854.9	11647.6	10098.3
CSP5_0829	A0A1N5U6T7	8	6	52.4707	0.301493	0.520723	0.361464	1.091	0.125654	0.171203	Cold Shock	Control	Phosphoribosylamine-glycine ligase OS=Cuniculiplasma divulgatum OX=1673428 GN=CSP5_0829 PE=4 SV=1	3.39391	3.89513	3.87416	2.43841	2.03527	2.72395	2.98441	2.91295	4.30519	3.28543	2.70577	3.64702	3.00365	3.01498	3.48025	3.69889	4.00848	4.31823	23375.5	19181.2	20149.9	18551	12926.7	13743.3	24466.3	20322.4	18355.6	18634.4	11236.3	13874.2	17115.9	13921.1	13369.3	27801.5	23997.2	21612.9
CSP5_0211	A0A1N5SFZ5	8	5	53.2917	0.306375	0.513747	0.363728	1.11749	0.160265	0.168633	Cold Shock	Control	Isochorismatase family protein OS=Cuniculiplasma divulgatum OX=1673428 GN=CPM_0177 PE=4 SV=1	4.03018	3.01609	3.354	2.6092	2.15091	2.19952	3.53119	3.37496	3.38742	3.51937	2.51829	2.93498	3.56652	2.54787	2.88922	4.53729	4.24845	4.14056	27757.8	14852.5	17444.5	19850.4	13661.1	11097.3	28948.9	23545.7	14442.6	19961.3	10457.8	11165.5	20323.3	11764.3	11098.9	34103.1	25433.8	20723.6
CSP5_1478	A0A1N5VQZ2	8	6	31.9065	0.369053	0.432911	0.398798	1.1197	0.163117	0.140143	Control	Cold Shock	30S ribosomal protein S9 OS=Cuniculiplasma divulgatum OX=1673428 GN=rps9 PE=3 SV=1	7.62585	6.55923	7.2113	3.67077	4.07972	4.33207	5.89515	6.32481	6.22807	5.52026	5.23536	5.30075	4.19528	3.92852	4.13219	6.05522	6.04874	5.95931	52522.9	32300.4	37506.8	27926.6	25911.6	21856.8	48328.7	44125.4	26554	31310	21741	20165.5	23906.2	18139.2	15873.8	45512.1	36211.4	29826.6
CSP5_1555	A0A1N5VZU7	8	6	53.601	0.419193	0.377586	0.424667	1.09046	0.124939	0.122143	Cold Shock	Control	Adenylate kinase OS=Cuniculiplasma divulgatum OX=1673428 GN=adkA PE=3 SV=1	2.78616	4.33766	4.32312	2.71522	3.41527	2.98154	3.89442	3.8659	4.40581	2.12506	4.15835	4.18075	4.862	4.24666	4.05305	4.09221	4.0195	3.94791	19189.7	21360.5	22485	20657	21691.5	15042.9	31926.6	26970.7	18784.6	12053	17268.5	15904.7	27705.4	19608.2	15569.7	30757.8	24063.2	19759.5
CSP5_0529	A0A1N5TD58	8	2	48.7342	0.424344	0.372282	0.424774	1.07912	0.109852	0.120488	Control	Cold Shock	GTPase OS=Cuniculiplasma divulgatum OX=1673428 GN=CPM_0501 PE=4 SV=1	2.33819	2.82079	2.35426	3.28571	3.58614	4.33969	2.73922	2.88309	3.44133	3.5195	2.66386	2.54643	2.74735	2.88177	2.24889	2.85548	3.09067	3.19711	16104.2	13890.7	12244.8	24997.2	22776.7	21895.3	22456.2	20114.1	14672.4	19962	11062.3	9687.3	15655.3	13306	8639.08	21462.3	18502.7	16001.6
CSP5_1963	A0A1N5WUH5	8	2	58.8559	0.433337	0.363174	0.430642	1.11549	0.157683	0.117676	Cold Shock	Control	Orotate phosphoribosyltransferase OS=Cuniculiplasma divulgatum OX=1673428 GN=pyrE PE=3 SV=1	1.78151	1.77947	1.35425	0.915957	1.17827	1.1661	1.37693	1.31189	1.57775	0.770466	2.09778	1.84503	1.80656	1.71964	1.82146	1.3822	1.21553	1.22044	12270.1	8762.87	7043.6	6968.46	7483.55	5883.38	11288.2	9152.48	6726.88	4369.96	8711.5	7019	10294.4	7940.14	6997.11	10388.8	7276.94	6108.35
CSP5_1578	A0A1N5VYI1	8	6	37.3823	0.437955	0.35857	0.432208	1.05763	0.0808378	0.116269	Cold Shock	Control	50S ribosomal protein L23 OS=Cuniculiplasma divulgatum OX=1673428 GN=rpl23 PE=3 SV=1	12.5238	14.9725	11.6981	3.78574	9.82203	11.5636	11.9852	10.5777	14.3268	10.9999	14.1158	12.4036	11.9037	11.02	10.9968	12.6181	11.5949	11.4381	86257.5	73731.1	60842.9	28801.3	62382.9	58342.6	98254.9	73795.9	61083.7	62389.8	58619.1	47186.7	67831.3	50883	42244.1	94839.9	69414.2	57248.2
CSP5_0766	A0A1N5U0Q8	8	6	55.5275	0.438565	0.357966	0.432208	1.08998	0.124302	0.116085	Cold Shock	Control	Dihydroorotate dehydrogenase OS=Cuniculiplasma divulgatum OX=1673428 GN=pyrD PE=3 SV=1	1.31865	1.63404	1.64651	2.36368	2.08337	2.36053	1.77505	1.87358	0.996134	2.34103	1.60499	1.34221	2.29827	2.42939	1.36985	2.05299	2.11649	1.94067	9082.19	8046.7	8563.67	17982.6	13232.2	11909.7	14552	13071.1	4247.11	13277.9	6665.07	5106.13	13096.4	11217.3	5262.25	15430.6	12670.6	9713.13
CSP5_1658	A0A1N5W4H7	8	3	59.1497	0.454796	0.342183	0.441715	1.02901	0.0412572	0.111343	Cold Shock	Control	Uncharacterized protein OS=Cuniculiplasma divulgatum OX=1673428 GN=CSP5_1658 PE=4 SV=1	5.10734	5.81336	4.71508	4.57627	4.62233	5.45756	4.34562	4.12087	5.63171	4.93826	5.41219	5.21451	5.02381	5.05035	5.2818	4.93669	5.29127	4.52902	35176.7	28627.4	24523.6	34815.5	29357.9	27535.3	35625.6	28749.5	24011.3	28009	22475.3	19837.4	28627.4	23319.1	20289.9	37105.1	31676.8	22667.9
CSP5_1415	A0A1N5VKK5	8	4	68.0933	0.455383	0.341623	0.441715	1.15162	0.203661	0.111177	Cold Shock	Control	Chromate reductase_ Class I_ flavoprotein OS=Cuniculiplasma divulgatum OX=1673428 GN=CPM_1414 PE=4 SV=1	1.44865	1.55789	1.29901	1.3074	0.820271	1.06832	1.32666	1.28106	1.76751	3.24725	1.07748	1.43725	1.25185	0.976324	1.47993	1.40206	1.40106	1.40427	9977.53	7671.69	6756.28	9946.53	5209.81	5390.03	10876	8937.41	7535.92	18417.9	4474.47	5467.7	7133.49	4508	5685.14	10538.1	8387.6	7028.45
CSP5_0279	A0A1N5SME1	8	5	54.4077	0.502235	0.299093	0.468707	1.06278	0.0878402	0.0990286	Control	Cold Shock	Predicted CoA-binding protein OS=Cuniculiplasma divulgatum OX=1673428 GN=CPM_0247 PE=4 SV=1	4.22497	3.58974	3.68967	2.93067	2.28743	2.57073	3.00804	2.99167	3.60811	3.2627	3.12512	3.69042	2.58313	2.692	2.74262	3.09098	2.90816	3.09872	29099.4	17677.4	19190.4	22296.1	14528.2	12970.2	24660	20871.6	15383.5	18505.5	12977.7	14039.3	14719.6	12429.8	10535.7	23232.4	17410.1	15509.2
CSP5_1714	A0A1N5W8V4	8	4	45.4892	0.522292	0.282087	0.479035	1.09075	0.125322	0.0944376	Cold Shock	Control	Endonuclease IV OS=Cuniculiplasma divulgatum OX=1673428 GN=CPM_1685 PE=4 SV=1	0.850325	2.37374	1.89547	0.208813	1.49084	1.68284	1.84935	1.52146	1.70627	1.76716	1.7026	1.49994	1.25301	1.09582	1.1033	2.31665	2.08193	1.99102	5856.6	11689.3	9858.56	1588.61	9468.82	8490.53	15161	10614.6	7274.83	10023	7070.45	5706.16	7140.07	5059.73	4238.32	17412.3	12463.7	9965.14
CSP5_1364	A0A1N5VI37	8	3	43.8598	0.551587	0.258386	0.483839	1.02955	0.0420191	0.0883107	Cold Shock	Control	CUT1 family ABC transporter substrate-binding component OS=Cuniculiplasma divulgatum OX=1673428 GN=CPM_1363 PE=4 SV=1	1.48519	7.97157	7.02715	2.98531	5.35722	5.71791	5.52096	5.68828	6.55855	6.18876	6.42188	6.1009	4.46737	4.2754	4.91553	5.95619	5.5732	5.84073	10229.2	39255.3	36549	22711.8	34025.5	28848.9	45261.1	39684.7	27963	35101.7	26668.3	23209.4	25456.6	19740.9	18882.9	44767.8	33364.6	29233.1
CSP5_0385	A0A1N5SXC1	8	6	61.1246	0.610592	0.214249	0.51696	1.07886	0.109514	0.0778049	Cold Shock	Control	CBS domain protein OS=Cuniculiplasma divulgatum OX=1673428 GN=CPM_0356 PE=4 SV=1	0.780579	1.98812	1.66028	0.484502	1.51052	1.31474	1.48424	1.35731	1.83402	0.479201	1.77734	1.5374	1.74918	1.56804	1.73072	1.5958	1.44043	1.51526	5376.23	9790.34	8635.31	3686.02	9593.82	6633.31	12167.9	9469.37	7819.51	2717.95	7380.79	5848.69	9967.44	7240.11	6648.54	11994.3	8623.29	7583.92
CSP5_1343	A0A1N5VDG1	8	4	64.4921	0.64057	0.193433	0.532625	1.03001	0.0426552	0.0732923	Cold Shock	Control	50S ribosomal protein L24e OS=Cuniculiplasma divulgatum OX=1673428 GN=rpl24e PE=3 SV=1	3.88654	4.34091	4.48962	2.24263	2.33425	2.7359	4.16726	4.35566	4.75326	3.76036	3.8323	3.90241	3.322	3.10335	2.99274	4.50739	4.58634	4.29856	26768.5	21376.4	23351	17061.6	14825.6	13803.6	34163.4	30387.5	20266	21328.1	15914.5	14845.8	18929.9	14329.2	11496.6	33878.4	27456.6	21514.5
CSP5_1560	A0A1N5VZP3	8	7	50.151	0.682371	0.16598	0.557612	1.03023	0.0429734	0.0678149	Control	Cold Shock	50S ribosomal protein L18 OS=Cuniculiplasma divulgatum OX=1673428 GN=rpl18 PE=3 SV=1	15.9596	18.7834	18.9049	13.8104	12.8394	15.1863	17.2594	17.7192	19.5811	16.6784	16.1042	16.9567	14.8621	13.8829	14.3967	17.4086	18.8215	16.5292	109921	92497.2	98326.3	105067	81547.2	76620.1	141494	123619	83485.8	94597	66876.2	64507.8	84689.4	64101.5	55304.7	130846	112677	82729.4
CSP5_0465	A0A1N5T593	8	2	45.1431	0.702657	0.153257	0.567946	1.05131	0.07219	0.0654717	Control	Cold Shock	Replication factor C large subunit OS=Cuniculiplasma divulgatum OX=1673428 GN=CPM_0437 PE=4 SV=1	0.741915	0.456327	0.553489	0.34963	0.432618	0.327256	0.504124	0.552916	0.36124	0.626187	0.436011	0.354623	0.368077	0.394133	0.27382	0.588454	0.470173	0.559164	5109.93	2247.14	2878.75	2659.93	2747.7	1651.12	4132.83	3857.45	1540.18	3551.63	1810.63	1349.08	2097.43	1819.84	1051.88	4422.93	2814.74	2798.64
CSP5_0200	A0A1N5SF88	8	3	54.3621	0.744312	0.128245	0.584015	1.04796	0.0675798	0.061254	Cold Shock	Control	Methionine aminopeptidase OS=Cuniculiplasma divulgatum OX=1673428 GN=map PE=3 SV=1	0.356076	0.397543	0.177595	0.518367	0.367394	0.382405	0.404889	0.306072	0.265765	0.36684	0.264646	0.224459	0.468709	0.335924	0.263624	0.568966	0.459801	0.375456	2452.47	1957.67	923.691	3943.66	2333.44	1929.37	3319.3	2135.33	1133.11	2080.66	1099	853.901	2670.87	1551.06	1012.71	4276.45	2752.65	1879.17
CSP5_1138	A0A1N5UYA4	8	3	58.02	0.757964	0.120352	0.585426	1.00721	0.0103605	0.0600362	Cold Shock	Control	Cyclophilin type peptidyl-prolyl cis-trans isomerase OS=Cuniculiplasma divulgatum OX=1673428 GN=CSP5_1138 PE=4 SV=1	6.17172	5.45013	5.92601	3.15122	2.4808	2.69008	4.11321	4.20862	5.62831	5.33698	4.94546	5.40393	3.42453	3.53967	3.42441	4.58148	4.56273	4.88789	42507.6	26838.7	30821.8	23974	15756.4	13572.4	33720.3	29361.7	23996.8	30270.5	20537.1	20558	19514.2	16343.8	13154.8	34435.2	27315.3	24464.1
CSP5_1577	A0A1N5W034	8	6	43.6771	0.791868	0.101347	0.596629	1.00677	0.00972991	0.0573427	Cold Shock	Control	50S ribosomal protein L2p OS=Cuniculiplasma divulgatum OX=1673428 GN=CPM_1567 PE=4 SV=1	10.2686	10.3881	10.5826	7.86785	8.13241	9.61645	9.55364	9.79391	13.1137	9.27877	9.76051	10.8851	9.08526	9.5224	9.8306	10.2245	10.2423	11.0924	70725.1	51155.4	55041.5	59857.4	51651.6	48518.4	78321.2	68327.9	55911.5	52627.7	40532.7	41409.8	51771	43967.9	37764.1	76848.9	61316.6	55517.9
CSP5_1552	A0A1N5VX10	8	5	43.1653	0.88192	0.0545706	0.627122	1.02651	0.037752	0.0523161	Control	Cold Shock	H/ACA RNA-protein site-specific pseudouridylation complex component Cbf5p OS=Cuniculiplasma divulgatum OX=1673428 GN=CSP5_1552 PE=4 SV=1	0.586022	0.749109	0.858026	1.49376	0.982285	1.19011	0.952319	0.861564	0.941975	1.10838	0.967738	1.04723	1.12002	0.857412	0.837635	0.843388	0.837732	0.773123	4036.22	3688.92	4462.68	11364.3	6238.81	6004.53	7807.15	6010.76	4016.2	6286.57	4018.75	3983.94	6382.26	3958.94	3217.76	6339.05	5015.18	3869.51
CSP5_1990	A0A1N5WTR0	8	1	47.8376	0.916434	0.037899	0.639558	1.07142	0.0995213	0.0511546	Cold Shock	Control	4-hydroxy-tetrahydrodipicolinate reductase OS=Cuniculiplasma divulgatum OX=1673428 GN=CSP5_1990 PE=4 SV=1	0	0.0456052	0.0551755	0.000104146	0.0131953	0.0304011	0	0.0590865	0.0536558	0	0.0260444	0	0.00160771	0.03605	0	0.150523	0.0606544	0.000713949	0	224.579	286.974	0.792329	83.8076	153.384	0	412.221	228.766	0	108.155	0	9.16129	166.454	0	1131.36	363.115	3.57334
CSP5_1557	A0A1N5VXA4	8	6	51.629	0.931178	0.0309671	0.639558	1.00821	0.0117941	0.0507819	Control	Cold Shock	50S ribosomal protein L15p OS=Cuniculiplasma divulgatum OX=1673428 GN=CPM_1547 PE=4 SV=1	5.20216	5.31092	4.52563	2.0454	3.76169	3.74077	4.35773	4.07838	5.20838	2.74974	5.32568	4.70284	4.22946	4.15768	4.5034	4.06671	3.94691	4.2374	35829.8	26153.2	23538.3	15561.1	23891.7	18873.5	35724.9	28453.1	22206.4	15596.1	22116.1	17890.8	24100.9	19197.3	17299.7	30566.1	23628.6	21208.4
CSP5_0207	A0A1N5SFE9	8	3	62.2205	0.941453	0.0262014	0.641593	1.02254	0.0321519	0.0505654	Control	Cold Shock	Sterol carrier protein OS=Cuniculiplasma divulgatum OX=1673428 GN=CPM_0173 PE=4 SV=1	2.5519	3.20837	2.29164	1.09054	1.39794	1.49754	1.78935	1.46779	1.70802	1.73959	2.11665	1.91114	1.70923	1.49638	1.43529	2.24869	2.21112	1.76027	17576.1	15799.3	11919	8296.65	8878.77	7555.64	14669.2	10240.1	7282.3	9866.65	8789.86	7270.47	9739.79	6909.25	5513.65	16901.6	13237.1	8810.2
CSP5_1479	A0A1N5VR19	8	4	61.6724	0.969476	0.0134629	0.649443	1.03348	0.0475162	0.0501534	Control	Cold Shock	50S ribosomal protein L13 OS=Cuniculiplasma divulgatum OX=1673428 GN=rpl13 PE=3 SV=1	1.75086	2.03651	1.69361	0.428359	1.41088	1.41545	1.36155	1.32654	1.74763	1.40128	1.83348	1.53783	1.27318	1.2069	1.27086	1.4239	1.4631	1.3341	12059	10028.6	8808.67	3258.89	8960.96	7141.44	11162.1	9254.71	7451.17	7947.85	7613.93	5850.33	7255.02	5572.65	4881.98	10702.3	8759.01	6677.23
CSP5_1175	A0A1N5V1T7	8	5	53.1034	0.994693	0.00231089	0.657072	1.02259	0.0322344	0.0500046	Control	Cold Shock	Translation initiation factor 2 subunit beta OS=Cuniculiplasma divulgatum OX=1673428 GN=eif2b PE=3 SV=1	2.10321	1.31786	1.09685	0.84428	0.889791	0.833122	1.37026	1.05047	1.04111	0.885919	1.25128	1.08375	1.47798	1.0672	1.07345	1.20816	1.14876	1.11741	14485.8	6489.68	5704.84	6423.15	5651.35	4203.4	11233.5	7328.67	4438.85	5024.79	5196.23	4122.86	8422.04	4927.6	4123.66	9080.73	6877.16	5592.7
CSP5_1749	A0A1N5WBT8	8	3	49.2838	0.997157	0.00123628	0.657072	1.04398	0.0620904	0.0500013	Control	Cold Shock	Uncharacterized protein OS=Cuniculiplasma divulgatum OX=1673428 GN=CPM_1715 PE=4 SV=1	2.98921	2.46799	1.99601	4.84079	1.91373	1.85254	1.96591	1.67138	2.69958	2.35378	2.90596	2.61727	2.4054	2.28154	2.51346	2.22948	2.03733	2.10945	20588.1	12153.4	10381.5	36828	12154.7	9346.71	16116.6	11660.5	11509.9	13350.2	12067.7	9956.78	13706.8	10534.6	9655.4	16757.2	12196.7	10557.9
CSP5_0126	A0A1N5S8U5	8	0	28.2539							---	---	H(+)-transporting P-type ATPase OS=Cuniculiplasma divulgatum OX=1673428 GN=CSP5_0126 PE=4 SV=1																			0	0	0	0	0	0	0	0	0	0	0	0	0	0	0	0	0	0
CSP5_0656	A0A1N5TRM7	8	0	48.2441							---	---	Arginine deiminase OS=Cuniculiplasma divulgatum OX=1673428 GN=CPM_0634 PE=4 SV=1																			0	0	0	0	0	0	0	0	0	0	0	0	0	0	0	0	0	0
CSP5_0042	A0A1N5S1D5	7	4	36.5819	0.000106442	3.97289	0.00437079	1.35006	0.433028	0.997582	Cold Shock	Control	V-type ATP synthase subunit I OS=Cuniculiplasma divulgatum OX=1673428 GN=CPM_0042 PE=3 SV=1	3.26523	4.40488	4.05701	3.02585	3.1402	4.01539	3.36004	4.3528	4.52157	4.64556	4.57824	4.81808	5.86341	5.0542	5.65833	5.07891	5.50108	4.89739	22489.2	21691.5	21100.9	23020.2	19944.4	20259	27545.8	30367.6	19278.1	26348.9	19012.2	18329.3	33411.8	23336.8	21736.4	38174	32932.8	24511.6
CSP5_1467	A0A1N5VQF3	7	5	50.1075	0.00241937	2.6163	0.0331153	1.38915	0.474206	0.921191	Cold Shock	Control	Uncharacterized protein OS=Cuniculiplasma divulgatum OX=1673428 GN=CPM_1461 PE=4 SV=1	0.886342	1.03816	1.19307	0.763858	0.850669	0.910483	0.974212	0.982968	1.13868	1.81918	1.66366	1.72182	1.17876	1.31732	1.18566	1.05376	1.10008	1.09878	6104.67	5112.33	6205.26	5811.31	5402.88	4593.71	7986.64	6857.74	4854.85	10318.1	6908.7	6550.26	6716.97	6082.49	4554.71	7920.22	6585.77	5499.45
CSP5_1765	A0A1N5WCR5	7	3	42.8409	0.00463607	2.33385	0.0436323	1.16552	0.22097	0.869755	Cold Shock	Control	Chlorohydrolase OS=Cuniculiplasma divulgatum OX=1673428 GN=CPM_1732 PE=4 SV=1	0.480814	0.410457	0.548124	0.539354	0.4144	0.471924	0.454339	0.531073	0.507385	0.611075	0.488045	0.55309	0.550551	0.566809	0.484678	0.585742	0.62108	0.618098	3311.6	2021.26	2850.85	4103.32	2631.99	2381.02	3724.69	3705.07	2163.28	3465.92	2026.72	2104.1	3137.23	2617.13	1861.88	4402.54	3718.17	3093.61
CSP5_1163	A0A1N5UZ87	7	5	33.8733	0.0225698	1.64647	0.105917	1.25148	0.323632	0.659241	Control	Cold Shock	Chaperone protein DnaJ OS=Cuniculiplasma divulgatum OX=1673428 GN=dnaJ PE=3 SV=1	0.3272	0.415611	0.39903	0.527767	0.456185	0.448586	0.290897	0.400204	0.432799	0.293679	0.400662	0.231554	0.306432	0.310199	0.237723	0.37752	0.410377	0.386986	2253.59	2046.64	2075.4	4015.17	2897.38	2263.27	2384.79	2792.05	1845.28	1665.7	1663.84	880.892	1746.16	1432.29	913.211	2837.5	2456.77	1936.88
CSP5_1282	A0A1N5V9Y2	7	1	36.0541	0.0245629	1.60972	0.108313	1.26062	0.33413	0.644688	Control	Cold Shock	Membrane protein OS=Cuniculiplasma divulgatum OX=1673428 GN=CSP5_1282 PE=4 SV=1	1.92258	1.71647	2.23118	1.57326	1.296	1.53936	1.30929	1.82034	1.70968	1.42061	1.32792	1.71176	1.08547	0.857458	1.0754	1.39897	1.80834	1.30671	13241.8	8452.59	11604.6	11969.1	8231.3	7766.6	10733.6	12699.7	7289.39	8057.49	5514.48	6512	6185.42	3959.15	4131.15	10514.9	10825.8	6540.15
CSP5_1566	A0A1N5VXM5	7	5	56.7176	0.0415545	1.38138	0.136602	1.19697	0.259382	0.548545	Control	Cold Shock	50S ribosomal protein L5 OS=Cuniculiplasma divulgatum OX=1673428 GN=rpl5 PE=3 SV=1	6.02006	6.81678	5.15863	4.21284	4.56727	4.68675	6.05975	5.09721	6.62252	4.22017	4.51773	3.85102	4.18046	3.95919	3.69325	6.17726	5.37942	5.16036	41463.1	33568.6	26830.6	32050.6	29008.2	23646.3	49678.1	35561	28235.7	23936.1	18760.9	14650.3	23821.7	18280.8	14187.5	46429.4	32204.5	25827.8
CSP5_0225	A0A1N5SH61	7	4	35.8488	0.047759	1.32094	0.144377	1.44753	0.533597	0.521754	Cold Shock	Control	Uncharacterized protein OS=Cuniculiplasma divulgatum OX=1673428 GN=CSP5_0225 PE=4 SV=1	1.99512	13.7153	12.0457	1.98528	11.4107	11.8457	11.2093	11.6491	12.2679	14.6934	15.5822	14.8866	14.0387	13.7724	14.2058	14.1409	12.7973	13.4454	13741.3	67539.8	62651.2	15103.7	72473.4	59765.6	91894	81270.7	52305.5	83338.4	64708.6	56632.5	79997.3	63591.6	54571.4	106286	76612.4	67294.8
CSP5_1315	A0A1N5VDR6	7	3	48.6837	0.0642415	1.19218	0.166353	1.37386	0.458234	0.463458	Cold Shock	Control	XRE family transcriptional regulator OS=Cuniculiplasma divulgatum OX=1673428 GN=CSP5_1315 PE=4 SV=1	0.125408	0.386013	0.268137	0.223116	0.325643	0.251038	0.424664	0.320144	0.352061	0.278738	0.345008	0.278207	0.483176	0.28083	0.326145	0.673741	0.544891	0.466017	863.749	1900.89	1394.61	1697.43	2068.26	1266.57	3481.42	2233.5	1501.04	1580.96	1432.72	1058.37	2753.31	1296.68	1252.88	5063.96	3262.05	2332.43
CSP5_1535	A0A1N5VY82	7	1	40.4498	0.102227	0.990434	0.216192	1.6795	0.748034	0.370775	Control	Cold Shock	ATP-grasp superfamily enzyme OS=Cuniculiplasma divulgatum OX=1673428 GN=CSP5_1535 PE=4 SV=1	0.233974	0.229125	0.314848	0.290875	0.180789	0.208888	0.438164	0.41653	0.319158	0.0665497	0.113752	0.100844	0.000342019	0.00131908	0.0217804	0.44335	0.424385	0.395019	1611.49	1128.31	1637.56	2212.93	1148.25	1053.92	3592.09	2905.95	1360.76	377.459	472.379	383.636	1.94894	6.09062	83.669	3332.29	2540.63	1977.08
CSP5_1945	A0A1N5WQI8	7	6	55.5979	0.110968	0.954804	0.221375	1.12404	0.168688	0.354495	Cold Shock	Control	Iron-sulfur cluster carrier protein OS=Cuniculiplasma divulgatum OX=1673428 GN=CPM_1883 PE=3 SV=1	3.57136	3.90558	3.92549	1.94057	3.14048	3.60804	3.35432	3.58915	4.51531	4.05755	4.39019	4.00714	3.6674	3.69472	3.58429	3.92281	4.0183	4.12127	24597.7	19232.7	20416.9	14763.5	19946.2	18203.8	27498.9	25039.9	19251.5	23013.7	18231.3	15244.2	20898.1	17059.7	13769	29484.5	24056	20627.1
CSP5_0895	A0A1N5UEH3	7	3	47.7692	0.114954	0.939477	0.224777	1.32928	0.410643	0.347519	Cold Shock	Control	Predicted adenosine-specific kinase OS=Cuniculiplasma divulgatum OX=1673428 GN=CSP5_0895 PE=4 SV=1	0.263189	0.272731	0.406057	0.365741	0.480201	0.463243	0.30009	0.372648	0.288066	0.893534	0.340137	0.235865	0.401835	0.592593	0.301223	0.461958	0.531031	0.511419	1812.71	1343.04	2111.95	2782.5	3049.91	2337.22	2460.15	2599.8	1228.2	5067.98	1412.49	897.295	2289.8	2736.19	1157.14	3472.16	3179.08	2559.67
CSP5_0521	A0A1N5TBP0	7	3	41.149	0.136489	0.864902	0.244565	1.1404	0.189546	0.313872	Control	Cold Shock	Fe2+/Zn2+ uptake regulation protein_ fur/PerR OS=Cuniculiplasma divulgatum OX=1673428 GN=CPM_0493 PE=4 SV=1	0.60974	1.15595	0.998981	1.20699	0.786897	0.913115	0.920364	0.869286	1.04524	0.703083	0.887334	0.842803	0.867283	0.671298	0.705428	0.980572	0.900578	0.900859	4199.58	5692.36	5195.81	9182.56	4997.84	4606.99	7545.18	6064.63	4456.47	3987.77	3684.85	3206.25	4942.08	3099.59	2709.89	7370.15	5391.42	4508.83
CSP5_0748	A0A1N5U013	7	2	37.1027	0.158965	0.798698	0.259393	1.33982	0.422035	0.284559	Cold Shock	Control	Cell surface protein OS=Cuniculiplasma divulgatum OX=1673428 GN=CPM_0744 PE=4 SV=1	0.140763	0.214615	0.256686	0.0838294	0.521331	0.498325	0.300892	0.273513	0.298941	0.124283	0.445113	0.519907	0.493886	0.499122	0.472106	0.340986	0.328551	0.244691	969.5	1056.85	1335.05	637.761	3311.14	2514.23	2466.73	1908.18	1274.56	704.91	1848.43	1977.86	2814.34	2304.6	1813.59	2562.91	1966.91	1224.69
CSP5_0720	A0A1N5TWN6	7	2	37.0326	0.251701	0.599115	0.330737	1.13675	0.184913	0.201148	Control	Cold Shock	Maltooligosyl trehalose synthase OS=Cuniculiplasma divulgatum OX=1673428 GN=CSP5_0720 PE=4 SV=1	1.50973	1.39394	1.11869	1.80607	0.857449	1.17958	1.43939	1.04723	1.45509	1.38413	1.254	1.44851	1.32321	0.623388	1.23437	1.03081	1.04623	1.04215	10398.2	6864.36	5818.45	13740.3	5445.94	5951.41	11800.2	7306.07	6203.9	7850.54	5207.51	5510.51	7540.1	2878.38	4741.82	7747.75	6263.36	5216.02
CSP5_1356	A0A1N5VG54	7	5	40.7504	0.284753	0.545531	0.350782	1.52717	0.610861	0.180471	Control	Cold Shock	Carboxymethylenebutenolidase OS=Cuniculiplasma divulgatum OX=1673428 GN=CPM_1355 PE=4 SV=1	6.83904	1.43585	1.15345	1.37925	1.27198	1.55281	1.18214	1.05208	1.26188	1.20945	1.37424	1.05286	1.21909	1.33691	1.26677	1.68403	1.11538	0.957096	47103.8	7070.71	5999.22	10493.1	8078.73	7834.47	9691.21	7339.89	5380.16	6859.83	5706.82	4005.37	6946.8	6172.91	4866.27	12657.5	6677.35	4790.31
CSP5_1518	A0A1N5VVE0	7	5	49.2103	0.286364	0.543082	0.351886	1.09789	0.134732	0.179547	Cold Shock	Control	Translation initiation factor 1A OS=Cuniculiplasma divulgatum OX=1673428 GN=eif1a PE=3 SV=1	1.52067	2.25042	1.86468	1.12288	1.64278	1.70847	1.80457	1.80742	1.95894	1.89481	2.36808	1.34199	1.9249	1.68725	1.83853	2.28409	2.18233	1.69383	10473.6	11082	9698.42	8542.71	10433.8	8619.84	14794	12609.6	8352.11	10747.1	9833.99	5105.29	10968.8	7790.55	7062.67	17167.6	13064.8	8477.69
CSP5_1927	A0A1N5WPH5	7	2	25.5123	0.28777	0.540955	0.352222	1.10858	0.148715	0.178746	Cold Shock	Control	Uncharacterized protein OS=Cuniculiplasma divulgatum OX=1673428 GN=CPM_1866 PE=4 SV=1	0.496385	0.534852	0.528824	0.252298	0.343607	0.485055	0.523987	0.612164	0.447571	0.448803	0.565286	0.507401	0.530688	0.337708	0.614256	0.563481	0.600012	0.515839	3418.84	2633.83	2750.47	1919.44	2182.36	2447.27	4295.67	4270.8	1908.26	2545.54	2347.48	1930.29	3024.05	1559.31	2359.65	4235.22	3592.04	2581.8
CSP5_1624	A0A1N5W1Y5	7	5	38.5936	0.305238	0.515361	0.363302	1.08662	0.119846	0.169226	Cold Shock	Control	Metallochaperone OS=Cuniculiplasma divulgatum OX=1673428 GN=CSP5_1624 PE=4 SV=1	2.40201	3.0154	2.25283	1.63907	1.84012	2.241	2.08437	1.82961	2.50769	2.62105	3.27918	2.59379	2.2603	2.36355	2.28338	2.11368	1.97478	2.03851	16543.8	14849.1	11717.2	12469.8	11687.2	11306.7	17087.8	12764.4	10691.8	14866.2	13617.5	9867.46	12880	10913.2	8771.58	15886.8	11822.2	10202.8
CSP5_0859	A0A1N5UAS5	7	2	49.8847	0.353041	0.452174	0.385772	1.08256	0.114446	0.146708	Control	Cold Shock	TPR repeats containing protein OS=Cuniculiplasma divulgatum OX=1673428 GN=CSP5_0859 PE=4 SV=1	1.86643	1.45258	2.0057	1.90463	1.50387	1.46492	1.64539	1.88808	2.09724	1.58186	1.20471	1.24986	1.32137	1.61221	1.1372	2.08065	2.10273	2.3311	12855	7153.11	10431.9	14490.1	9551.56	7391.04	13489	13172.3	8941.79	8972.03	5002.82	4754.78	7529.62	7444.1	4368.52	15638.5	12588.3	11667.3
CSP5_0566	A0A1N5TGC5	7	1	32.2727	0.360905	0.442607	0.392726	1.28648	0.363426	0.143429	Cold Shock	Control	Alpha-mannosidase OS=Cuniculiplasma divulgatum OX=1673428 GN=CSP5_0566 PE=4 SV=1	0.206681	0.145397	0.416199	0.225164	0.16539	0.0752859	0.216329	0.29559	0.0813615	0.336417	0.234887	0.0360044	0.209801	0.299425	0.0590046	0.294523	0.512729	0.368111	1423.51	715.996	2164.7	1713.01	1050.44	379.844	1773.47	2062.2	346.892	1908.1	975.423	136.97	1195.52	1382.54	226.665	2213.68	3069.51	1842.41
CSP5_1221	A0A1N5V3W6	7	5	38.4724	0.380773	0.419334	0.406781	1.08633	0.119463	0.135606	Control	Cold Shock	Pepsin-like aspartate protease OS=Cuniculiplasma divulgatum OX=1673428 GN=CSP5_1221 PE=4 SV=1	1.58813	1.22011	1.50513	1.60865	1.67658	1.36983	1.75388	1.58938	1.23952	1.77143	1.18952	0.834711	1.18768	1.0282	0.714139	2.10421	1.82113	1.82328	10938.2	6008.33	7828.33	12238.4	10648.5	6911.29	14378.4	11088.4	5284.79	10047.3	4939.76	3175.46	6767.8	4747.54	2743.35	15815.6	10902.4	9125.6
CSP5_1596	A0A1N5VZV4	7	2	49.8184	0.405124	0.392412	0.418766	1.32758	0.4088	0.126838	Cold Shock	Control	LD-carboxypeptidase OS=Cuniculiplasma divulgatum OX=1673428 GN=CSP5_1596 PE=4 SV=1	1.49015	0.59246	1.2737	2.03793	1.90725	1.32456	1.45226	1.63955	0.528078	2.78518	1.15072	0.40137	2.20023	2.40552	0.389715	2.66448	2.24732	2.01293	10263.4	2917.52	6624.65	15504.3	12113.6	6682.89	11905.7	11438.4	2251.51	15797.1	4778.62	1526.92	12537.7	11107	1497.08	20026.7	13453.8	10074.8
CSP5_1270	A0A1N5V8J5	7	4	47.6327	0.444578	0.352052	0.436388	1.09505	0.130994	0.114294	Cold Shock	Control	30S ribosomal protein S24e OS=Cuniculiplasma divulgatum OX=1673428 GN=rps24e PE=3 SV=1	3.39034	3.46445	2.61976	2.08718	1.91434	1.9174	2.9408	2.69437	2.97871	3.16517	2.72506	2.06176	2.8075	2.92243	1.9237	3.99448	3.88279	2.80629	23350.9	17060.4	13625.7	15879	12158.6	9673.94	24108.8	18797.5	12700	17952.3	11316.4	7843.47	15998.1	13493.8	7389.86	30023.2	23244.8	14045.6
CSP5_1595	A0A1N5W2L3	7	6	45.8095	0.494231	0.30607	0.463874	1.0749	0.104207	0.100957	Cold Shock	Control	Peptidase M20 domain-containing protein 2 OS=Cuniculiplasma divulgatum OX=1673428 GN=CSP5_1595 PE=3 SV=1	0.451088	0.925598	0.707478	0.458475	0.716499	0.605043	0.787559	0.659742	0.526603	0.679343	0.756845	0.450656	0.555088	0.663361	0.643645	0.92694	0.774787	0.824713	3106.86	4558.03	3679.67	3488	4550.72	3052.65	6456.45	4602.73	2245.22	3853.12	3142.97	1714.42	3163.09	3062.94	2472.55	6967.04	4638.35	4127.72
CSP5_0642	A0A1N5TQ97	7	3	36.8681	0.598833	0.222694	0.511398	1.10345	0.142019	0.0797193	Control	Cold Shock	Uncharacterized protein OS=Cuniculiplasma divulgatum OX=1673428 GN=CSP5_0642 PE=4 SV=1	0.556964	0.257179	0.502164	0.349129	0.420956	0.195431	0.339939	0.439419	0.230533	0.465445	0.235247	0.13021	0.282612	0.350169	0.1084	0.448238	0.513905	0.44889	3836.08	1266.46	2611.81	2656.12	2673.63	986.018	2786.84	3065.64	982.899	2639.93	976.917	495.354	1610.42	1616.84	416.418	3369.03	3076.55	2246.71
CSP5_1328	A0A1N5VDA2	7	5	44.9075	0.616413	0.210128	0.519212	1.0259	0.0368962	0.0768881	Control	Cold Shock	Pyruvoyl-dependent arginine decarboxylase OS=Cuniculiplasma divulgatum OX=1673428 GN=pdaD PE=3 SV=1	9.066	8.11829	8.26368	7.32818	6.02041	7.44181	7.7471	7.52681	8.37452	7.87463	7.25186	7.72326	7.89808	7.33663	7.25853	7.87654	7.48302	7.4196	62441.9	39977.9	42980.3	55751.6	38237.6	37546.5	63511	52511.3	35705.5	44663.6	30115	29381.3	45006	33875.5	27883.5	59201.5	44798	37135.4
CSP5_0457	A0A1N5T4A8	7	5	62.2497	0.622522	0.205845	0.522572	1.02822	0.0401464	0.0759472	Cold Shock	Control	Prefoldin subunit alpha OS=Cuniculiplasma divulgatum OX=1673428 GN=pfdA PE=3 SV=1	4.6744	5.08349	5.00239	4.57052	3.35761	3.86537	3.61586	3.899	3.91799	4.69093	4.53317	3.86511	3.8156	4.34721	3.5125	4.74284	4.79413	4.75707	32194.8	25033.2	26018	34771.9	21325.3	19502.2	29643	27201.7	16704.7	26606.2	18825	14703.9	21742.6	20072.4	13493.2	35648	28700.6	23809.3
CSP5_1444	A0A1N5VN03	7	6	54.0693	0.665426	0.1769	0.548661	1.02231	0.0318324	0.0699266	Cold Shock	Control	Translation initiation factor 5A OS=Cuniculiplasma divulgatum OX=1673428 GN=eif5a PE=3 SV=1	4.1457	5.353	3.9931	2.59857	3.11918	3.90175	4.29682	3.65273	4.86819	3.55183	4.24472	3.91864	3.76742	3.55408	3.88006	4.68793	4.81432	4.3116	28553.4	26360.4	20768.6	19769.5	19810.9	19685.7	35225.5	25483.5	20756	20145.4	17627.2	14907.6	21468.1	16410.3	14905.2	35235.3	28821.5	21579.7
CSP5_0942	A0A1N5UH46	7	1	30.1977	0.780012	0.107899	0.594974	1.08594	0.118947	0.0582321	Cold Shock	Control	Beta-galactosidase OS=Cuniculiplasma divulgatum OX=1673428 GN=CSP5_0942 PE=3 SV=1	0.913497	0.25837	0.629908	0.473915	0.430627	0.0808814	0.503949	0.643782	0.24874	0.74747	0.436558	0.193699	0.311362	0.395934	0.0552449	0.830909	0.819473	0.752575	6291.69	1272.32	3276.22	3605.47	2735.05	408.075	4131.39	4491.39	1060.53	4239.53	1812.9	736.882	1774.25	1828.15	212.222	6245.26	4905.87	3766.67
CSP5_0600	A0A1N5TL00	7	3	42.3581	0.78751	0.103744	0.595165	1.04487	0.0633211	0.0576631	Control	Cold Shock	CopG family transcriptional regulator OS=Cuniculiplasma divulgatum OX=1673428 GN=CPM_0593 PE=4 SV=1	0.439937	0.36925	0.357607	0.22499	0.223917	0.277956	0.427116	0.315495	0.203125	0.286328	0.206484	0.198964	0.228764	0.192799	0.158476	0.549563	0.414939	0.48115	3030.06	1818.34	1859.95	1711.69	1422.17	1402.39	3501.52	2201.07	866.041	1624.01	857.47	756.912	1303.58	890.212	608.783	4130.61	2484.08	2408.17
CSP5_0538	A0A1N5TD62	7	2	38.5692	0.906358	0.0427002	0.636947	1.00779	0.0111974	0.0514515	Control	Cold Shock	Solute-binding protein OS=Cuniculiplasma divulgatum OX=1673428 GN=CPM_0510 PE=4 SV=1	1.50055	1.31947	1.56308	1.1612	1.43342	1.75149	1.4398	1.49753	1.8546	1.28627	1.29308	1.88033	1.38219	1.64042	1.24934	1.48701	1.54875	1.64919	10335	6497.64	8129.73	8834.25	9104.1	8836.88	11803.6	10447.6	7907.26	7295.53	5369.79	7153.29	7876.23	7574.36	4799.33	11176.7	9271.78	8254.27
CSP5_1646	A0A1N5W3R1	7	5	44.6042	0.991292	0.00379848	0.656535	1.0041	0.00589863	0.0500125	Cold Shock	Control	CUT1 family ABC transporter ATPase OS=Cuniculiplasma divulgatum OX=1673428 GN=CSP5_1646 PE=4 SV=1	1.38283	0.902404	0.918302	0.623604	1.08325	0.942829	0.983495	0.988165	0.688143	1.22019	0.867201	0.596574	0.947756	1.04183	0.529367	1.31063	1.15048	0.883879	9524.23	4443.81	4776.19	4744.29	6880.07	4756.9	8062.74	6894	2933.96	6920.7	3601.25	2269.53	5400.65	4810.44	2033.55	9850.9	6887.5	4423.85
CSP5_0049	A0A1N5S2D3	7	0	35.0111							---	---	Isopentenyl phosphate kinase OS=Cuniculiplasma divulgatum OX=1673428 GN=CSP5_0049 PE=3 SV=1																			0	0	0	0	0	0	0	0	0	0	0	0	0	0	0	0	0	0
CSP5_1445	A0A1N5VNH2	7	0	34.6156							---	---	Agmatinase OS=Cuniculiplasma divulgatum OX=1673428 GN=CSP5_1445 PE=3 SV=1																			0	0	0	0	0	0	0	0	0	0	0	0	0	0	0	0	0	0
CSP5_1766	A0A1N5WCM5	7	0	41.6782							---	---	tRNA-splicing ligase RtcB OS=Cuniculiplasma divulgatum OX=1673428 GN=rtcB PE=3 SV=1																			0	0	0	0	0	0	0	0	0	0	0	0	0	0	0	0	0	0
CSP5_0371	A0A1N5SVL2	6	1	38.9414	2.35943e-06	5.62719	0.000232523	28.9661	4.85629	0.999999	Control	Cold Shock	Stomatin OS=Cuniculiplasma divulgatum OX=1673428 GN=CPM_0341 PE=4 SV=1	0.693862	0.706077	0.74804	0.310977	0.241038	0.351169	0.339419	0.358804	0.369957	0.0270899	0.0302969	0.0686193	0	0	0	0.00450349	0.0071789	0.00452424	4778.97	3477.02	3890.64	2365.86	1530.91	1771.77	2782.58	2503.22	1577.34	153.65	125.815	261.046	0	0	0	33.8491	42.9773	22.644
CSP5_0774	A0A1N5U307	6	2	31.0525	0.0219071	1.65941	0.103796	1.6803	0.748716	0.664296	Control	Cold Shock	DrugE1 family ABC transporter ATPase OS=Cuniculiplasma divulgatum OX=1673428 GN=CSP5_0774 PE=4 SV=1	0.109494	0.135711	0.168705	0.156171	0.336029	0.227613	0.115952	0.191956	0.183643	0.13094	0.0907967	0.171824	0.0464907	0.0955477	0.0439675	0.124457	0.192655	0.0705753	754.138	668.296	877.455	1188.12	2134.23	1148.39	950.577	1339.19	782.977	742.668	377.053	653.665	264.92	441.174	168.901	935.44	1153.35	353.232
CSP5_1944	A0A1N5WQQ2	6	1	22.8179	0.0520583	1.28351	0.15269	1.30919	0.388671	0.504953	Cold Shock	Control	1_4-alpha-glucan branching enzyme GlgB OS=Cuniculiplasma divulgatum OX=1673428 GN=glgB PE=3 SV=1	0.204725	0.448315	0.423014	0.229437	0.193552	0.216156	0.32027	0.278869	0.432442	0.241721	0.415053	0.371733	0.300928	0.478726	0.459605	0.391182	0.42761	0.509488	1410.04	2207.69	2200.14	1745.52	1229.31	1090.58	2625.59	1945.54	1843.76	1371	1723.6	1414.17	1714.79	2210.43	1765.57	2940.19	2559.94	2550.01
CSP5_0568	A0A1N5TGR8	6	3	33.0002	0.061193	1.2133	0.165676	1.22127	0.288384	0.473103	Cold Shock	Control	Formylglycine-generating sulfatase family enzyme OS=Cuniculiplasma divulgatum OX=1673428 GN=CPM_0540 PE=4 SV=1	2.8592	2.51513	2.27036	2.03832	1.78223	1.93405	2.455	2.15598	2.89929	4.66028	2.19499	2.69665	2.74425	2.27534	3.05215	2.79482	2.42951	2.68825	19692.7	12385.5	11808.4	15507.2	11319.5	9757.98	20126.2	15041.4	12361.4	26432.4	9115.19	10258.8	15637.7	10505.9	11724.8	21006.4	14544.5	13454.8
CSP5_1720	A0A1N5W9B6	6	2	44.7354	0.0622779	1.20567	0.165879	1.18	0.238783	0.46962	Control	Cold Shock	UPF0145 protein CPM_1691 OS=Cuniculiplasma divulgatum OX=1673428 GN=CPM_1691 PE=3 SV=1	1.43361	1.44032	1.40047	1.44659	1.37724	1.8009	1.66167	1.45371	1.77724	1.3523	1.82162	1.65916	0.95422	0.960325	0.985372	1.25581	1.62202	1.0771	9874	7092.72	7283.98	11005.4	8747.28	9086.18	13622.4	10141.9	7577.41	7670.04	7564.69	6311.91	5437.48	4434.12	3785.29	9438.91	9710.39	5390.95
CSP5_1836	A0A1N5WHX5	6	2	23.9163	0.0975768	1.01065	0.209049	1.6503	0.722731	0.380043	Cold Shock	Control	Uncharacterized protein OS=Cuniculiplasma divulgatum OX=1673428 GN=CSP5_1836 PE=4 SV=1	0.0910648	0.102804	0.117347	0.144066	0.422224	0.418221	0.0912532	0.176927	0.105912	0.355468	0.366491	0.379544	0.426779	0.424123	0.482645	0.0948413	0.0945975	0.131219	627.208	506.251	610.332	1096.03	2681.68	2110.07	748.098	1234.35	451.565	2016.16	1521.94	1443.89	2431.94	1958.31	1854.07	712.844	566.319	656.759
CSP5_1394	A0A1N5VKH8	6	3	27.6227	0.108858	0.963139	0.218999	1.39037	0.475468	0.358297	Cold Shock	Control	Uncharacterized protein OS=Cuniculiplasma divulgatum OX=1673428 GN=CPM_1393 PE=4 SV=1	0.120086	0.184395	0.140327	0.459227	0.323541	0.358964	0.149683	0.192487	0.148212	0.415412	0.232628	0.13628	0.372154	0.441487	0.194473	0.374598	0.37778	0.342875	827.089	908.039	729.855	3493.73	2054.92	1811.1	1227.11	1342.9	631.914	2356.15	966.041	518.445	2120.66	2038.48	747.064	2815.54	2261.62	1716.1
CSP5_0046	A0A1N5S270	6	5	40.3078	0.116479	0.933752	0.226516	1.23771	0.307678	0.344917	Cold Shock	Control	Nucleoside-diphosphate-sugar epimerase OS=Cuniculiplasma divulgatum OX=1673428 GN=CPM_0046 PE=4 SV=1	3.17393	2.65072	2.25731	0.946882	2.18254	2.43293	2.28322	2.04534	2.55908	4.36704	3.40123	3.06905	2.82507	2.5423	2.82081	2.23298	2.00494	2.14926	21860.4	13053.3	11740.5	7203.74	13862	12275	18717.9	14269.4	10910.9	24769.1	14124.4	11675.5	16098.2	11738.6	10836.1	16783.5	12002.8	10757.1
CSP5_1568	A0A1N5VXZ4	6	5	52.6442	0.141748	0.848484	0.248564	1.09783	0.134655	0.306547	Cold Shock	Control	50S ribosomal protein L24p OS=Cuniculiplasma divulgatum OX=1673428 GN=CSP5_1568 PE=4 SV=1	6.63527	10.1064	9.94652	5.94976	7.14118	8.09882	7.9022	9.05269	10.6382	8.76201	10.5077	9.74818	8.67304	8.8425	9.10151	8.76595	9.48985	8.96358	45700.3	49768	51732.9	45264.8	45356	40861.4	64782.6	63156.7	45356.8	49696.7	43635.4	37084.7	49422	40828.6	34963.3	65886.4	56812.1	44863.1
CSP5_1171	A0A1N5V1F5	6	3	44.7842	0.142645	0.845745	0.24925	1.15426	0.206963	0.305328	Cold Shock	Control	30S ribosomal protein S17e OS=Cuniculiplasma divulgatum OX=1673428 GN=CPM_1175 PE=4 SV=1	0.107955	0.229658	0.302335	0.163674	0.18892	0.231171	0.257919	0.278719	0.216455	0.238996	0.263499	0.280011	0.206381	0.224709	0.243481	0.275905	0.295147	0.253609	743.538	1130.93	1572.48	1245.21	1199.89	1166.34	2114.43	1944.5	922.876	1355.55	1094.24	1065.24	1176.03	1037.55	935.327	2073.75	1766.93	1269.32
CSP5_0328	A0A1N5SRH3	6	5	32.7227	0.186696	0.728864	0.287485	1.18096	0.239959	0.254402	Cold Shock	Control	CBS domain protein OS=Cuniculiplasma divulgatum OX=1673428 GN=CSP5_0328 PE=4 SV=1	1.12621	1.2637	1.04021	1.42939	1.26716	1.56891	1.14225	1.12512	1.25841	0.970328	1.41322	1.51606	1.84058	1.97853	2.1053	1.29306	1.12254	1.01232	7756.73	6222.97	5410.22	10874.6	8048.12	7915.69	9364.2	7849.46	5365.34	5503.54	5868.71	5767.49	10488.3	9135.51	8087.46	9718.88	6720.24	5066.71
CSP5_1204	A0A1N5V4N9	6	1	42.6565	0.189654	0.722037	0.288434	1.25032	0.3223	0.251503	Control	Cold Shock	Propanol-preferring alcohol dehydrogenase OS=Cuniculiplasma divulgatum OX=1673428 GN=CSP5_1204 PE=4 SV=1	1.01668	0.632811	1.00624	0.631759	0.419299	0.285194	0.644605	0.699627	0.628353	0.528687	0.289333	0.651831	0.420125	0.48618	0.374476	0.623949	0.652727	0.743114	7002.38	3116.22	5233.55	4806.33	2663.11	1438.9	5284.5	4880.99	2679.04	2998.63	1201.52	2479.74	2394.02	2244.85	1438.54	4689.71	3907.63	3719.31
CSP5_1685	A0A1N5W6M5	6	1	29.3217	0.196898	0.705759	0.294899	1.1747	0.232297	0.244631	Cold Shock	Control	Membrane-anchored cell surface protein OS=Cuniculiplasma divulgatum OX=1673428 GN=CSP5_1685 PE=4 SV=1	2.19291	2.29148	2.04001	1.06416	1.93612	1.97179	2.21053	1.90956	2.88295	2.60907	2.54349	2.65448	2.59246	2.88552	2.79361	1.59698	2.65211	1.4037	15103.6	11284.2	10610.3	8095.93	12296.9	9948.37	18122.1	13322.2	12291.7	14798.2	10562.4	10098.4	14772.8	13323.3	10731.6	12003.2	15877.2	7025.56
CSP5_0415	A0A1N5SZX6	6	3	37.1953	0.21259	0.672457	0.307197	1.23226	0.301309	0.230753	Cold Shock	Control	Glucose-1-phosphate thymidylyltransferase OS=Cuniculiplasma divulgatum OX=1673428 GN=CPM_0387 PE=4 SV=1	0.515613	0.655519	0.480068	0.252832	0.572785	0.427953	0.791529	0.483346	0.233251	0.728357	0.630858	0.227056	0.628587	0.627465	0.623808	0.941843	0.52532	0.504548	3551.27	3228.05	2496.89	1923.51	3637.94	2159.17	6488.99	3372.1	994.486	4131.12	2619.78	863.781	3581.91	2897.2	2396.35	7079.06	3144.89	2525.28
CSP5_1575	A0A1N5VYH5	6	2	28.0296	0.222038	0.653573	0.313051	1.38441	0.469273	0.222998	Control	Cold Shock	50S ribosomal protein L22 OS=Cuniculiplasma divulgatum OX=1673428 GN=rpl22 PE=3 SV=1	0.154593	0.178435	0.211748	0.151316	0.109847	0.104268	0.39946	0.174714	0.176574	0.14023	0.0577671	0.0902995	0.33931	0.123291	0.0515631	0.102079	0.129167	0.166048	1064.76	878.689	1101.32	1151.19	697.673	526.068	3274.79	1218.9	752.841	795.363	239.891	343.523	1933.51	569.272	198.079	767.246	773.272	831.075
CSP5_0201	A0A1N5SF67	6	2	38.6005	0.228248	0.641592	0.31466	1.14931	0.200772	0.218124	Cold Shock	Control	Probable thymidylate kinase OS=Cuniculiplasma divulgatum OX=1673428 GN=tmk PE=3 SV=1	1.99526	1.941	1.39959	0.290988	1.20332	1.61731	1.90522	1.37139	1.979	1.74497	2.04006	1.80034	1.80217	1.58979	1.80752	1.76124	1.60983	1.59319	13742.3	9558.29	7279.4	2213.79	7642.7	8159.89	15619.1	9567.6	8437.63	9897.18	8471.81	6848.99	10269.4	7340.57	6943.56	13237.8	9637.46	7973.98
CSP5_1958	A0A1N5WU47	6	4	37.184	0.237482	0.62437	0.321483	1.07511	0.104479	0.211182	Control	Cold Shock	30S ribosomal protein S19e OS=Cuniculiplasma divulgatum OX=1673428 GN=CPM_1896 PE=4 SV=1	10.8486	11.4469	10.0608	8.73006	8.09435	9.63643	10.0473	9.47427	12.3449	9.71496	9.17503	9.8403	8.52275	7.70711	8.38373	10.5057	10.884	9.61495	74719.7	56369.2	52327.4	66417	51409.9	48619.2	82368	66097.9	52633.5	55101.7	38101.4	37435.1	48565.6	35586.2	32206	78962.6	65158	48123.2
CSP5_0028	A0A1N5S0C6	6	4	38.9291	0.240105	0.619598	0.322377	1.1112	0.152114	0.209273	Cold Shock	Control	Uncharacterized protein OS=Cuniculiplasma divulgatum OX=1673428 GN=CPM_0028 PE=4 SV=1	1.00371	1.04688	0.912324	0.843564	0.929464	1.02891	0.80983	0.893615	1.02186	0.980681	1.06593	1.48341	1.15476	1.09614	1.22747	0.840831	0.759378	0.825631	6913.01	5155.3	4745.09	6417.71	5903.33	5191.19	6639.02	6234.37	4356.79	5562.26	4426.51	5643.29	6580.21	5061.21	4715.31	6319.83	4546.1	4132.32
CSP5_1651	A0A1N5W3X4	6	2	25.2681	0.245272	0.610352	0.325764	1.19894	0.261754	0.205591	Control	Cold Shock	Beta-galactosidase OS=Cuniculiplasma divulgatum OX=1673428 GN=CSP5_1651 PE=3 SV=1	0.392131	0.416847	0.323089	0.678064	0.643252	0.801845	0.430603	0.366851	0.439514	0.228522	0.52916	0.550456	0.290978	0.427439	0.579389	0.39654	0.355667	0.388669	2700.8	2052.73	1680.42	5158.61	4085.51	4045.59	3530.11	2559.36	1873.91	1296.14	2197.46	2094.08	1658.1	1973.62	2225.71	2980.46	2129.24	1945.3
CSP5_0014	A0A1N5RZL5	6	4	35.3838	0.288066	0.540508	0.352222	1.0888	0.122738	0.178578	Cold Shock	Control	Uncharacterized protein OS=Cuniculiplasma divulgatum OX=1673428 GN=CSP5_0014 PE=4 SV=1	0.859165	1.25502	1.06752	0.565338	1.17615	1.28904	0.935647	0.893813	1.0004	1.02413	1.36581	0.972351	1.11749	1.18995	1.10689	1.05232	0.961021	1.05505	5917.48	6180.23	5552.3	4301.01	7470.09	6503.64	7670.48	6235.74	4265.28	5808.73	5671.83	3699.08	6367.82	5494.4	4252.1	7909.42	5753.26	5280.54
CSP5_1539	A0A1N5VVL8	6	5	15.891	0.296451	0.528048	0.35849	1.09914	0.136378	0.173918	Cold Shock	Control	50S ribosomal protein L44e OS=Cuniculiplasma divulgatum OX=1673428 GN=rpl44e PE=3 SV=1	7.92954	6.25101	5.10311	2.41098	4.92198	5.0148	5.9663	5.27274	6.28532	4.5332	6.83919	6.13483	6.51874	6.24102	6.89784	6.08984	5.29342	5.48111	54614.6	30782.6	26541.8	18342.4	31261.1	25301.4	48912	36785.6	26798.1	25711.6	28401.3	23338.5	37146.1	28816.8	26497.9	45772.3	31689.7	27433.2
CSP5_0335	A0A1N5SS54	6	4	34.8477	0.307811	0.511716	0.363728	1.10217	0.140349	0.167889	Control	Cold Shock	Predicted cell division protein SepF homolog OS=Cuniculiplasma divulgatum OX=1673428 GN=CPM_0304 PE=4 SV=1	1.37412	1.86736	1.5045	2.1244	1.14408	1.20959	1.24437	1.21554	1.62914	1.19934	1.36131	1.63404	1.21819	1.24221	1.38849	1.34636	1.24459	1.44444	9464.23	9195.68	7825.04	16162.1	7266.41	6102.79	10201.4	8480.31	6945.98	6802.48	5653.13	6216.33	6941.66	5735.66	5333.87	10119.5	7450.88	7229.49
CSP5_0839	A0A1N5UAF3	6	2	39.934	0.340028	0.468486	0.382533	1.15907	0.212966	0.15238	Control	Cold Shock	GNAT family N-acetyltransferase OS=Cuniculiplasma divulgatum OX=1673428 GN=CSP5_0839 PE=4 SV=1	1.45249	0.968055	1.40133	0.878238	0.528613	0.708054	1.03336	1.13137	0.856681	0.832573	0.571776	0.772023	0.65955	0.793624	0.465587	1.31178	1.25051	1.07136	10004	4767.11	7288.49	6681.5	3357.39	3572.38	8471.5	7893.05	3652.54	4722.22	2374.43	2936.98	3758.35	3664.41	1788.55	9859.58	7486.32	5362.18
CSP5_1713	A0A1N5W8U2	6	4	40.445	0.385631	0.413828	0.408647	1.08047	0.111658	0.133787	Control	Cold Shock	Uncharacterized protein OS=Cuniculiplasma divulgatum OX=1673428 GN=CSP5_1713 PE=4 SV=1	3.13979	2.74664	3.38218	2.41	2.48767	1.95256	2.52447	2.93913	2.56276	2.52712	1.80575	1.79262	2.2752	2.09557	1.46402	3.42303	3.50139	3.46226	21625.3	13525.6	17591.1	18334.9	15800	9851.35	20695.7	20505	10926.6	14333.4	7498.79	6819.59	12964.9	9675.92	5624	25728.1	20961.5	17328.8
CSP5_1180	A0A1N5V158	6	6	39.4977	0.392637	0.406009	0.413675	1.0898	0.12407	0.131227	Cold Shock	Control	Phosphoribosylformylglycinamidine (FGAM) synthase subunit PurS OS=Cuniculiplasma divulgatum OX=1673428 GN=CPM_1184 PE=4 SV=1	1.80551	1.969	2.17833	0.881265	0.807857	0.827293	1.94001	1.90567	1.43719	1.6377	1.82146	1.39443	1.51382	1.73818	1.23731	1.94234	2.00707	1.69482	12435.4	9696.18	11329.7	6704.53	5130.96	4173.98	15904.3	13295.1	6127.58	9288.79	7564.03	5304.79	8626.27	8025.72	4753.1	14599	12015.6	8482.65
CSP5_1921	A0A1N5WP04	6	5	15.1528	0.450799	0.346017	0.439866	1.15839	0.212124	0.112484	Control	Cold Shock	Predicted small metal-binding protein OS=Cuniculiplasma divulgatum OX=1673428 GN=CSP5_1921 PE=4 SV=1	0.545957	2.47353	2.2686	1.9519	1.39899	1.56794	1.90773	1.82168	2.41568	1.10987	1.97391	1.9727	0.753966	1.42066	1.81478	1.791	1.60794	1.67131	3760.27	12180.7	11799.2	14849.7	8885.47	7910.82	15639.7	12709.1	10299.5	6295.01	8197.1	7504.68	4296.37	6559.61	6971.43	13461.5	9626.12	8364.98
CSP5_1553	A0A1N5VZ57	6	1	26.2052	0.465236	0.332327	0.446873	1.08017	0.111255	0.108443	Cold Shock	Control	Cytidylate kinase OS=Cuniculiplasma divulgatum OX=1673428 GN=CSP5_1553 PE=4 SV=1	1.5005	1.37356	1.18338	4.07469	2.07372	2.0512	1.60379	1.25091	2.08913	2.03158	2.34463	2.05544	2.53591	2.46041	2.72464	1.61933	1.38667	1.42122	10334.6	6763.97	6154.88	30999.6	13170.9	10349	13147.9	8727.07	8907.22	11522.8	9736.59	7819.43	14450.5	11360.5	10466.7	12171.2	8301.46	7113.25
CSP5_1689	A0A1N5W8X4	6	2	37.545	0.546289	0.262578	0.483473	1.04566	0.064407	0.0893707	Cold Shock	Control	Aspartyl/glutamyl-tRNA amidotransferase subunit A OS=Cuniculiplasma divulgatum OX=1673428 GN=CPM_1660 PE=4 SV=1	1.75804	1.65771	1.83211	4.46741	3.68736	4.83786	2.12279	2.50261	2.61157	2.84096	2.59634	3.21134	3.38575	2.95829	3.41775	3.97207	2.11499	2.14315	12108.4	8163.25	9529	33987.3	23419.6	24408.7	17402.7	17459.7	11134.7	16113.5	10781.9	12216.8	19293.2	13659.3	13129.2	29854.7	12661.6	10726.5
CSP5_0944	A0A1N5UH76	6	5	35.1925	0.557161	0.254019	0.487642	1.02215	0.0316052	0.0872176	Control	Cold Shock	Fused CBS and Zn ribbon domains protein OS=Cuniculiplasma divulgatum OX=1673428 GN=CPM_0940 PE=4 SV=1	1.83169	1.85266	1.76041	1.53352	1.73547	1.92877	1.54714	1.69066	1.83309	1.87043	1.65166	1.65986	1.79879	1.63327	1.61325	1.88433	1.75354	1.50777	12615.7	9123.29	9156.08	11666.8	11022.5	9731.31	12683.5	11795	7815.55	10608.8	6858.88	6314.55	10250.1	7541.33	6197.29	14163	10497.8	7546.47
CSP5_0357	A0A1N5SUG8	6	4	31.9225	0.598164	0.22318	0.511398	1.03008	0.0427511	0.0798307	Cold Shock	Control	Geranylgeranyl hydrogenase OS=Cuniculiplasma divulgatum OX=1673428 GN=CPM_0326 PE=4 SV=1	1.31581	1.50802	1.49322	1.70453	1.39633	1.49563	1.23362	1.25956	1.43339	1.46097	1.36675	1.19277	1.41826	1.58614	1.32878	1.74688	1.69605	1.42969	9062.63	7426.12	7766.38	12967.8	8868.52	7545.97	10113.3	8787.41	6111.39	8286.4	5675.75	4537.63	8081.73	7323.71	5104.47	13129.8	10153.6	7155.67
CSP5_0722	A0A1N5TX10	6	2	31.0034	0.614998	0.211126	0.518908	1.05119	0.0720212	0.077109	Cold Shock	Control	Xaa-Pro dipeptidase OS=Cuniculiplasma divulgatum OX=1673428 GN=CSP5_0722 PE=3 SV=1	3.38531	3.80408	3.21575	7.54596	5.8687	6.15689	4.10283	4.07256	4.82202	4.93845	5.97268	5.33787	5.68939	5.83815	6.50126	3.57332	3.60881	3.71395	23316.3	18732.9	16725.5	57408.5	37274.1	31063.7	33635.2	28412.5	20559.1	28010.1	24802.9	20306.7	32420.2	26956.6	24974.5	26857.7	21604.6	18588.5
CSP5_0703	A0A1N5TV60	6	5	61.3171	0.668397	0.174966	0.548924	1.02015	0.0287809	0.0695459	Cold Shock	Control	Uncharacterized protein OS=Cuniculiplasma divulgatum OX=1673428 GN=CSP5_0703 PE=4 SV=1	3.60157	5.19597	4.13547	6.74237	3.99414	4.17846	4.25495	3.71376	4.91903	3.94576	5.07269	4.70996	5.63899	4.5	4.61575	4.62961	4.22761	4.21615	24805.8	25587.1	21509	51294.9	25368.1	21081.8	34882.2	25909.3	20972.7	22379.7	21065.5	17917.9	32133	20777.9	17731.3	34797	25309	21102
CSP5_0490	A0A1N5T7G8	6	1	38.4727	0.706131	0.151115	0.568466	1.08138	0.112877	0.0650899	Control	Cold Shock	Uncharacterized protein OS=Cuniculiplasma divulgatum OX=1673428 GN=CSP5_0490 PE=4 SV=1	0.210753	0.172169	0.174343	0.187938	0.497576	0.461479	0.279597	0.233451	0.256155	0.135427	0.389612	0.260607	0.316898	0.401396	0.230776	0.195896	0.237225	0.119474	1451.56	847.831	906.776	1429.8	3160.27	2328.32	2292.15	1628.69	1092.14	768.12	1617.95	991.42	1805.8	1853.37	886.522	1472.39	1420.17	597.974
CSP5_1605	A0A1N5W0J3	6	2	30.0706	0.746213	0.127137	0.584223	1.10087	0.138642	0.0610797	Control	Cold Shock	Uncharacterized protein OS=Cuniculiplasma divulgatum OX=1673428 GN=CSP5_1605 PE=4 SV=1	0.469168	0.2115	0.269035	1.06499	0.421911	0.371224	0.21759	0.271351	0.575907	0.386129	0.377604	0.507867	0.39973	0.363377	0.558908	0.326473	0.255539	0.34221	3231.38	1041.51	1399.28	8102.25	2679.69	1872.96	1783.81	1893.1	2455.43	2190.06	1568.08	1932.06	2277.8	1677.82	2147.04	2453.83	1529.81	1712.77
CSP5_1191	A0A1N5V0S8	6	1	29.0013	0.788766	0.103052	0.595201	1.03256	0.0462313	0.05757	Cold Shock	Control	Ribose 5-phosphate isomerase OS=Cuniculiplasma divulgatum OX=1673428 GN=CPM_1195 PE=4 SV=1	0.498479	0.846945	0.540267	0.292971	0.516038	0.694984	0.601454	0.404926	0.81998	0.542456	0.600521	0.679228	0.944541	0.530134	0.625342	0.520219	0.436001	0.507458	3433.27	4170.71	2809.99	2228.88	3277.53	3506.44	4930.75	2824.99	3496.06	3076.72	2493.8	2583.97	5382.33	2447.8	2402.24	3910.05	2610.17	2539.85
CSP5_0153	A0A1N5SBD1	6	2	33.2208	0.889763	0.0507259	0.630839	1.03365	0.0477484	0.0520162	Control	Cold Shock	Aldo/keto reductase OS=Cuniculiplasma divulgatum OX=1673428 GN=CSP5_0153 PE=4 SV=1	0.294581	0.38297	0.331032	0.0682753	0.0757191	0.115899	0.157742	0.207239	0.250219	0.148439	0.206535	0.192838	0.160465	0.152101	0.146206	0.291959	0.291217	0.232594	2028.92	1885.9	1721.73	519.428	480.917	584.752	1293.18	1445.81	1066.83	841.924	857.682	733.607	914.384	702.299	561.648	2194.42	1743.4	1164.14
CSP5_1411	A0A1N5VMD4	6	2	25.7731	0.951806	0.0214517	0.641593	1.00371	0.00534702	0.0503828	Cold Shock	Control	DNA recombination protein RmuC OS=Cuniculiplasma divulgatum OX=1673428 GN=CSP5_1411 PE=4 SV=1	1.41572	1.31111	1.45383	1.67699	1.11686	1.43402	1.31337	1.37968	1.24265	1.50815	1.26352	1.52981	1.53718	1.16456	1.33374	1.38745	1.53078	1.13489	9750.76	6456.46	7561.52	12758.3	7093.51	7235.16	10767	9625.45	5298.16	8553.96	5247.06	5819.79	8759.37	5377.13	5123.55	10428.3	9164.17	5680.18
CSP5_1344	A0A1N5VET0	6	4	53.1359	0.95641	0.0193559	0.643816	1.03157	0.0448482	0.0503131	Control	Cold Shock	30S ribosomal protein S28e OS=Cuniculiplasma divulgatum OX=1673428 GN=rps28e PE=3 SV=1	3.33222	3.12583	3.72247	1.55402	1.28769	1.31516	3.11931	3.21355	4.02388	2.37426	2.01849	2.27584	1.746	2.01091	1.7543	3.78654	3.89286	4.07908	22950.6	15392.9	19360.9	11822.7	8178.51	6635.42	25572.2	22419.5	17156.2	13466.4	8382.23	8657.89	9949.3	9285.01	6739.12	28460.3	23305	20416
CSP5_0087	A0A1N5S5S0	6	0	30.4596							---	---	Predicted ATP-dependent endonuclease of the OLD family OS=Cuniculiplasma divulgatum OX=1673428 GN=CPM_0055 PE=4 SV=1																			0	0	0	0	0	0	0	0	0	0	0	0	0	0	0	0	0	0
CSP5_1412	A0A1N5VKZ5	6	0	27.5656							---	---	Exodeoxyribonuclease III OS=Cuniculiplasma divulgatum OX=1673428 GN=CSP5_1412 PE=4 SV=1																			0	0	0	0	0	0	0	0	0	0	0	0	0	0	0	0	0	0
CSP5_1649	A0A1N5W649	5	1	32.8698	4.82016e-05	4.31694	0.00237515	3.01759	1.5934	0.999288	Control	Cold Shock	Extracellular solute-binding protein OS=Cuniculiplasma divulgatum OX=1673428 GN=CPM_1618 PE=4 SV=1	0.450625	0.678175	0.652084	0.715605	0.668643	0.804495	0.608688	0.613855	0.727008	0.434414	0.445422	0.590723	0.0229935	0.0264558	0.0487721	0.0920525	0.141872	0.158851	3103.67	3339.62	3391.56	5444.22	4246.77	4058.96	4990.05	4282.6	3099.66	2463.93	1849.71	2247.27	131.025	122.155	187.357	691.883	849.333	795.057
CSP5_0850	A0A1N5UA36	5	2	27.5563	0.00198463	2.70232	0.0319186	1.65382	0.725801	0.933282	Control	Cold Shock	CUT1 family ABC transporter substrate-binding component OS=Cuniculiplasma divulgatum OX=1673428 GN=CSP5_0850 PE=4 SV=1	0.966577	1.33964	1.07874	1.07318	1.23422	1.36854	0.847642	0.733232	0.948736	0.957162	1.07514	0.955207	0.372603	0.415582	0.468852	0.539506	0.494258	0.520693	6657.28	6596.96	5610.63	8164.61	7838.94	6904.75	6949.01	5115.44	4045.02	5428.87	4464.78	3633.86	2123.22	1918.87	1801.09	4055.02	2958.93	2606.09
CSP5_0487	A0A1N5T7B4	5	2	41.3167	0.00262489	2.58089	0.0343978	1.83585	0.876451	0.915756	Control	Cold Shock	Succinate dehydrogenase/fumarate reductase subunit B OS=Cuniculiplasma divulgatum OX=1673428 GN=CSP5_0487 PE=4 SV=1	0.731868	0.753562	0.624086	0.406582	0.408462	0.479051	0.451739	0.437105	0.607566	0.723467	0.253635	0.254692	0.164403	0.221687	0.187727	0.345521	0.261455	0.256482	5040.73	3710.85	3245.94	3093.22	2594.28	2416.98	3703.38	3049.49	2590.41	4103.39	1053.28	968.918	936.829	1023.6	721.15	2596.99	1565.23	1283.7
CSP5_0876	A0A1N5UCJ6	5	3	20.9717	0.0122859	1.91059	0.0786223	1.3247	0.405669	0.754597	Control	Cold Shock	Uncharacterized protein OS=Cuniculiplasma divulgatum OX=1673428 GN=CPM_0873 PE=4 SV=1	1.57257	1.00595	1.45157	1.25809	0.743933	0.926676	1.24175	1.33728	1.18446	0.920815	0.870108	0.88616	0.940763	0.585283	0.77335	1.04773	1.11659	0.953303	10831	4953.73	7549.76	9571.36	4724.96	4675.41	10179.9	9329.59	5050.07	5222.71	3613.32	3371.19	5360.8	2702.43	2970.81	7874.91	6684.58	4771.32
CSP5_0925	A0A1N5UFU0	5	2	29.8675	0.0141642	1.84881	0.0851151	1.43043	0.516446	0.73383	Cold Shock	Control	Isobutyryl-CoA mutase subunit B OS=Cuniculiplasma divulgatum OX=1673428 GN=CPM_0921 PE=4 SV=1	0.480406	0.380108	0.591416	1.19149	1.48756	1.50614	0.697415	1.00091	0.882562	1.5523	1.29654	1.15056	1.42326	1.4394	1.14073	1.27504	1.23231	1.24512	3308.79	1871.81	3076.02	9064.7	9448.01	7599	5717.44	6982.89	3762.88	8804.38	5384.19	4377.05	8110.21	6646.17	4382.11	9583.39	7377.37	6231.86
CSP5_1177	A0A1N5V0W9	5	4	39.3219	0.0248739	1.60426	0.108313	1.25483	0.327496	0.6425	Control	Cold Shock	Riboflavin kinase OS=Cuniculiplasma divulgatum OX=1673428 GN=ribK PE=3 SV=1	1.38481	1.39996	1.71973	1.32499	1.23887	1.36538	1.47247	1.66655	1.42809	1.13652	0.958934	0.895576	0.859096	0.996715	0.771159	1.70004	1.56691	1.47566	9537.84	6893.97	8944.49	10080.4	7868.44	6888.81	12071.4	11626.8	6088.78	6446.13	3982.19	3407.01	4895.43	4602.15	2962.39	12777.8	9380.48	7385.74
CSP5_1220	A0A1N5V4T3	5	3	46.6363	0.0297797	1.52608	0.115282	1.28824	0.365404	0.610543	Control	Cold Shock	Uncharacterized protein OS=Cuniculiplasma divulgatum OX=1673428 GN=CSP5_1220 PE=4 SV=1	1.81326	1.42742	1.73315	2.80865	1.67561	1.77665	1.76334	1.8526	2.12545	1.44474	1.07441	1.5442	1.06741	1.18655	1.0131	1.91577	1.86186	2.06971	12488.8	7029.2	9014.32	21367.8	10642.3	8963.83	14456	12924.8	9062.04	8194.34	4461.74	5874.55	6082.45	5478.68	3891.79	14399.3	11146.2	10359
CSP5_1598	A0A1N5W2I2	5	2	43.1314	0.0311023	1.50721	0.118804	1.50726	0.591928	0.602655	Control	Cold Shock	Predicted small metal-binding protein OS=Cuniculiplasma divulgatum OX=1673428 GN=CSP5_1598 PE=4 SV=1	0.848255	0.771992	0.473759	0.577864	0.309541	0.273808	0.445264	0.403291	0.568093	0.502471	0.429959	0.435965	0.17279	0.221046	0.285773	0.314788	0.338502	0.398284	5842.34	3801.61	2464.07	4396.3	1966	1381.46	3650.3	2813.59	2422.12	2849.93	1785.5	1658.53	984.617	1020.64	1097.79	2366	2026.48	1993.43
CSP5_0187	A0A1N5SDZ2	5	2	20.7522	0.0638379	1.19492	0.166353	1.75493	0.811415	0.46471	Control	Cold Shock	Integrase OS=Cuniculiplasma divulgatum OX=1673428 GN=CSP5_0187 PE=4 SV=1	0.0930718	0.0637163	0.0682822	0.169851	0.227289	0.304374	0.0669484	0.10968	0.141945	0.04191	0.0631745	0.121199	0.048982	0.0701878	0.148704	0.0730882	0.0600462	0.0822269	641.03	313.766	355.143	1292.2	1443.58	1535.67	548.846	765.187	605.194	237.707	262.346	461.074	279.117	324.079	571.242	549.344	359.474	411.549
CSP5_0806	A0A1N5U5P8	5	1	28.5173	0.064108	1.19309	0.166353	1.75911	0.814843	0.463871	Cold Shock	Control	Phosphatase OS=Cuniculiplasma divulgatum OX=1673428 GN=CPM_0802 PE=4 SV=1	0.0661606	0.0571714	0.0616443	0.039151	0.0436281	0.0452666	0.0689685	0.123331	0.0191247	0.0705645	0.04692	0.118611	0.0496818	0.0618428	0.0565599	0.160944	0.217487	0.139946	455.68	281.536	320.618	297.855	277.096	228.386	565.407	860.425	81.5398	400.23	194.846	451.226	283.104	285.548	217.274	1209.68	1302.01	700.435
CSP5_1255	A0A1N5V6P0;A0A1N5V6R6	5	4	24.3848	0.0833489	1.0791	0.186684	1.29968	0.37816	0.411511	Cold Shock	Control	Flagellin-like protein OS=Cuniculiplasma divulgatum OX=1673428 GN=CSP5_1255 PE=4 SV=1	0.616132	1.27316	1.03739	0.514463	0.909902	1.06871	1.02202	1.10303	1.10035	1.57597	1.84018	1.85019	0.971656	0.898684	1.06453	0.935084	0.986308	1.11337	4243.6	6269.58	5395.59	3913.96	5779.09	5392.01	8378.55	7695.39	4691.46	8938.64	7641.76	7038.62	5536.84	4149.5	4089.38	7028.26	5904.65	5572.46
CSP5_1181	A0A1N5V0T5	5	1	40.0052	0.086355	1.06371	0.189825	1.26685	0.341251	0.404429	Cold Shock	Control	Geranylgeranylglyceryl phosphate synthase OS=Cuniculiplasma divulgatum OX=1673428 GN=CSP5_1181 PE=3 SV=1	0.517164	0.82588	0.693261	0.138631	0.650478	0.591432	0.492928	0.626893	0.821871	0.874294	1.01705	0.815583	0.674934	0.771282	0.631867	0.598268	0.855029	0.550183	3561.96	4066.98	3605.73	1054.68	4131.4	2983.98	4041.05	4373.56	3504.12	4958.85	4223.52	3102.69	3846.01	3561.25	2427.31	4496.69	5118.73	2753.69
CSP5_1664	A0A1N5W5K5	5	2	22.9855	0.0866634	1.06216	0.189825	1.15043	0.202175	0.403717	Control	Cold Shock	DD-carboxypeptidase OS=Cuniculiplasma divulgatum OX=1673428 GN=CSP5_1664 PE=4 SV=1	2.32485	2.00176	2.56907	1.73227	1.66138	2.02728	2.05202	2.43854	2.2863	1.98764	2.57069	2.02742	1.80838	1.38478	1.48749	1.68128	2.00256	1.64655	16012.3	9857.52	13362	13178.9	10552	10228.4	16822.6	17012.6	9747.84	11273.6	10675.4	7712.84	10304.8	6393.98	5714.15	12636.8	11988.6	8241.04
CSP5_0197	A0A1N5SEN3	5	2	32.1574	0.147445	0.831369	0.254926	1.19302	0.254616	0.298948	Cold Shock	Control	Rieske (2Fe-2S) protein OS=Cuniculiplasma divulgatum OX=1673428 GN=CSP5_0197 PE=4 SV=1	10.9643	14.9955	11.9538	3.379	8.12079	9.64856	8.99971	8.96148	12.5716	13.0101	15.7855	14.1696	10.6172	11.4001	11.3508	10.4432	10.0463	10.0652	75516.2	73844.2	62172.9	25706.9	51577.8	48680.4	73780	62520.3	53600	73791.4	65552.7	53905	60500.7	52637.7	43603.9	78493.1	60143.3	50376.8
CSP5_1272	A0A1N5V7T1	5	3	19.1193	0.157342	0.803154	0.259393	1.15656	0.209839	0.286512	Cold Shock	Control	Uncharacterized protein OS=Cuniculiplasma divulgatum OX=1673428 GN=CSP5_1272 PE=4 SV=1	0.498718	1.19056	0.89214	0.450016	0.858002	1.00195	0.849541	0.742245	1.02303	0.842991	1.026	0.827037	1.01909	1.08368	1.1885	0.843261	0.850825	0.999985	3434.91	5862.83	4640.11	3423.65	5449.45	5055.2	6964.58	5178.32	4361.78	4781.31	4260.68	3146.27	5807.14	5003.71	4565.62	6338.1	5093.56	5004.96
CSP5_1209	A0A1N5V3S9	5	1	16.2351	0.162162	0.79005	0.263032	1.75421	0.810825	0.280778	Cold Shock	Control	p4 family phage/plasmid DNA primase OS=Cuniculiplasma divulgatum OX=1673428 GN=CSP5_1209 PE=4 SV=1	0.0941045	0.0622814	0.0551308	0.0589536	0.0608135	0.0691059	0.0810909	0.0383877	0.111746	0.387059	0.0803065	0.186512	0.0810617	0.0864063	0.0722107	0.0602763	0.049844	0.104311	648.143	306.699	286.741	448.51	386.246	348.664	664.787	267.814	476.438	2195.33	333.491	709.54	461.918	398.965	277.396	453.047	298.397	522.079
CSP5_1867	A0A1N5WJZ4	5	4	30.195	0.168167	0.774258	0.268246	1.17939	0.238038	0.273906	Cold Shock	Control	Probable RNA 2'-phosphotransferase OS=Cuniculiplasma divulgatum OX=1673428 GN=kptA PE=3 SV=1	1.12147	1.16663	0.815771	0.318485	0.708659	0.583521	0.890317	0.826157	1.11073	1.20344	0.921103	0.996695	0.816034	0.784099	0.851346	1.18403	1.16638	0.971496	7724.13	5744.96	4242.91	2422.99	4500.92	2944.07	7298.86	5763.74	4735.68	6825.74	3825.09	3791.69	4650.05	3620.43	3270.43	8899.39	6982.66	4862.38
CSP5_1548	A0A1N5VXY6	5	2	25.5777	0.168214	0.774138	0.268246	1.28031	0.356497	0.273854	Cold Shock	Control	LSm family RNA-binding protein OS=Cuniculiplasma divulgatum OX=1673428 GN=CPM_1538 PE=4 SV=1	0.297614	1.19029	0.963099	0.0749767	0.850603	0.964833	0.82428	0.801925	1.00562	0.925027	1.04661	1.02811	1.23169	1.28026	1.35112	0.658987	0.705738	0.700393	2049.81	5861.49	5009.18	570.411	5402.46	4867.92	6757.49	5594.68	4287.57	5246.6	4346.26	3911.21	7018.58	5911.38	5190.32	4953.06	4224.98	3505.5
CSP5_0501	A0A1N5T8X6	5	1	23.8144	0.187854	0.726181	0.288366	1.15356	0.206096	0.253261	Cold Shock	Control	Threonylcarbamoyl-AMP synthase OS=Cuniculiplasma divulgatum OX=1673428 GN=CSP5_0501 PE=3 SV=1	0.798253	0.572989	0.358777	0.530068	0.544963	0.469314	0.328252	0.377614	0.52976	0.699852	0.63404	0.642419	0.585388	0.482637	0.693835	0.556583	0.429226	0.478575	5497.96	2821.64	1866.04	4032.67	3461.24	2367.85	2691.02	2634.45	2258.68	3969.44	2632.99	2443.93	3335.75	2228.49	2665.36	4183.37	2569.61	2395.29
CSP5_1768	A0A1N5WD97	5	3	35.9301	0.198233	0.702823	0.296	1.10569	0.144942	0.243397	Cold Shock	Control	Predicted transcriptional regulator OS=Cuniculiplasma divulgatum OX=1673428 GN=CPM_1735 PE=4 SV=1	2.57716	3.45533	2.87598	1.51555	2.67275	3.00668	2.98157	2.45266	3.33442	2.70595	3.76796	3.19776	3.29009	3.00804	2.93928	3.08392	2.78997	2.71777	17750.1	17015.5	14958.3	11530.1	16975.5	15169.7	24443.1	17111.1	14216.6	15347.7	15647.3	12165.1	18748.1	13889.1	11291.2	23179.3	16702.5	13602.5
CSP5_0497	A0A1N5T8K0	5	2	36.372	0.200622	0.69762	0.296518	1.15155	0.203578	0.241216	Cold Shock	Control	N5-carboxyaminoimidazole ribonucleotide mutase OS=Cuniculiplasma divulgatum OX=1673428 GN=purE PE=3 SV=1	1.86345	1.93826	1.56206	2.35981	1.56069	1.62011	1.82106	1.53695	1.64684	1.77804	1.83286	2.91525	1.95895	1.65157	1.68839	3.04349	1.68879	1.76296	12834.5	9544.81	8124.44	17953.1	9912.44	8174.03	14929.1	10722.6	7021.45	10084.7	7611.38	11090.4	11162.8	7625.8	6485.91	22875.4	10110.1	8823.66
CSP5_1592	A0A1N5VZH5	5	2	30.1505	0.209122	0.679601	0.304868	1.1041	0.142872	0.233708	Cold Shock	Control	Uncharacterized protein OS=Cuniculiplasma divulgatum OX=1673428 GN=CSP5_1592 PE=4 SV=1	0.880256	1.08747	1.26417	1.14344	0.877392	1.02434	1.18029	1.19149	0.818565	1.2531	1.09334	0.912316	1.4647	0.989386	1.21881	1.30507	1.27358	0.942671	6062.75	5355.17	6575.06	8699.15	5572.61	5168.16	9676.07	8312.53	3490.03	7107.41	4540.36	3470.69	8346.39	4568.31	4682.05	9809.11	7624.41	4718.11
CSP5_1173	A0A1N5V0J5	5	2	34.3584	0.222359	0.652946	0.313051	1.17184	0.228774	0.222742	Cold Shock	Control	Thiamine-monophosphate kinase OS=Cuniculiplasma divulgatum OX=1673428 GN=thiL PE=3 SV=1	1.70124	1.13245	1.41858	1.36564	1.24386	0.8617	1.26784	1.36498	1.07113	1.74567	1.24162	0.984592	1.3486	1.54783	0.869094	1.99724	1.81947	1.83697	11717.2	5576.66	7378.17	10389.6	7900.16	4347.58	10393.8	9522.89	4566.85	9901.13	5156.09	3745.65	7684.79	7146.83	3338.61	15011.6	10892.5	9194.12
CSP5_1693	A0A1N5W7V6	5	3	27.431	0.24364	0.613251	0.324471	1.08751	0.12103	0.206743	Control	Cold Shock	GNAT family N-acetyltransferase OS=Cuniculiplasma divulgatum OX=1673428 GN=CPM_1664 PE=4 SV=1	0.716359	0.756871	0.708852	0.498982	0.519615	0.563141	0.724793	0.668962	0.744665	0.560784	0.557667	0.70348	0.621042	0.461319	0.690775	0.595497	0.558877	0.67785	4933.91	3727.15	3686.82	3796.18	3300.24	2841.24	5941.88	4667.05	3174.95	3180.67	2315.84	2676.23	3538.92	2130.05	2653.6	4475.86	3345.78	3392.67
CSP5_0406	A0A1N5SZ05	5	1	32.2992	0.279612	0.553444	0.34931	1.55066	0.632883	0.183469	Cold Shock	Control	Predicted inorganic polyphosphate/ATP-NAD kinase OS=Cuniculiplasma divulgatum OX=1673428 GN=CPM_0378 PE=4 SV=1	0.602539	1.09141	0.697901	0.146108	0.949785	0.30904	1.62914	0.866593	0.326764	1.41445	0.742773	0.00139688	1.25313	0.676254	0.917258	3.41682	0.84676	0.995403	4149.98	5374.54	3629.86	1111.57	6032.4	1559.22	13355.7	6045.84	1393.19	8022.53	3084.53	5.31409	7140.76	3122.48	3523.63	25681.4	5069.23	4982.03
CSP5_0606	A0A1N5TLR6	5	3	29.8446	0.333528	0.476868	0.379184	1.21401	0.279782	0.155334	Control	Cold Shock	Uncharacterized protein OS=Cuniculiplasma divulgatum OX=1673428 GN=CPM_0599 PE=4 SV=1	0.975987	0.541237	0.498139	1.55568	0.934883	0.930873	0.665199	0.519908	0.575403	0.295412	0.933941	0.776384	0.63904	0.850993	0.938247	0.52096	0.456436	0.517123	6722.09	2665.28	2590.87	11835.4	5937.75	4696.58	5453.33	3627.17	2453.28	1675.53	3878.4	2953.57	3641.47	3929.3	3604.26	3915.63	2732.51	2588.22
CSP5_1269	A0A1N5V7A0	5	3	40.3687	0.393735	0.404796	0.413675	1.10303	0.141475	0.130832	Cold Shock	Control	UPF0218 protein CSP5_1269 OS=Cuniculiplasma divulgatum OX=1673428 GN=CSP5_1269 PE=3 SV=1	0.820521	1.12129	0.860373	0.474944	0.874484	1.02663	0.700354	0.720325	1.02038	0.775845	1.28131	1.27026	0.616285	0.875315	0.922432	0.97146	0.82927	0.862155	5651.32	5521.7	4474.89	3613.3	5554.13	5179.69	5741.54	5025.4	4350.47	4400.46	5320.93	4832.39	3511.81	4041.6	3543.51	7301.66	4964.52	4315.12
CSP5_1513	A0A1N5VU37	5	1	27.9967	0.399975	0.397967	0.416678	1.07833	0.108801	0.128621	Control	Cold Shock	Porphobilinogen deaminase OS=Cuniculiplasma divulgatum OX=1673428 GN=CSP5_1513 PE=4 SV=1	0.290856	0.33314	0.385732	0.483476	0.259159	0.355416	0.4304	0.400594	0.449368	0.31652	0.310507	0.40022	0.316481	0.243543	0.345365	0.406783	0.411088	0.391513	2003.26	1640.52	2006.23	3678.21	1646	1793.2	3528.44	2794.77	1915.92	1795.25	1289.45	1522.54	1803.42	1124.51	1326.72	3057.45	2461.02	1959.54
CSP5_0537	A0A1N5TDW2	5	2	24.7331	0.409013	0.388262	0.419007	1.277	0.352761	0.125514	Cold Shock	Control	Aminofutalosine synthase OS=Cuniculiplasma divulgatum OX=1673428 GN=CPM_0509 PE=4 SV=1	0.498927	0.385432	0.452364	0.356761	0.55692	0.507428	0.337769	0.448057	0.380942	0.490549	0.38466	0.264837	0.436896	0.477106	0.396443	1.60676	0.446127	0.508346	3436.35	1898.03	2352.79	2714.19	3537.18	2560.15	2769.05	3125.9	1624.18	2782.31	1597.39	1007.51	2489.59	2202.95	1522.93	12076.7	2670.79	2544.29
CSP5_0856	A0A1N5U9Q8	5	2	29.0851	0.413845	0.383163	0.421565	1.30378	0.382698	0.123897	Control	Cold Shock	3-hydroxyacyl-CoA dehydrogenase OS=Cuniculiplasma divulgatum OX=1673428 GN=CPM_0853 PE=4 SV=1	3.96388	1.07902	1.32617	2.15904	0.814269	0.872295	0.990077	1.05321	0.974834	1.0373	0.94904	1.4149	0.785851	1.03121	1.05397	1.15834	1.23732	1.48163	27301.1	5313.53	6897.54	16425.6	5171.69	4401.04	8116.7	7347.76	4156.29	5883.4	3941.1	5382.67	4478.06	4761.4	4048.81	8706.29	7407.38	7415.6
CSP5_1955	A0A1N5WR63	5	2	27.1743	0.420148	0.376597	0.424667	1.17056	0.227201	0.121834	Control	Cold Shock	Acyl-CoA synthetase OS=Cuniculiplasma divulgatum OX=1673428 GN=CSP5_1955 PE=4 SV=1	0.277014	0.179829	0.329832	0.635747	0.686173	0.587253	0.253237	0.360921	0.325562	0.480027	0.316276	0.390431	0.348832	0.451183	0.337573	0.217619	0.250493	0.3134	1907.93	885.553	1715.49	4836.67	4358.11	2962.9	2076.05	2517.99	1388.06	2722.64	1313.41	1485.3	1987.77	2083.25	1296.78	1635.66	1499.6	1568.58
CSP5_0519	A0A1N5TBU3	5	2	30.7386	0.467255	0.330446	0.44794	1.10386	0.142563	0.107895	Control	Cold Shock	Uncharacterized protein OS=Cuniculiplasma divulgatum OX=1673428 GN=CPM_0491 PE=4 SV=1	0.983671	1.18148	1.11603	0.52323	0.62302	0.711871	0.828978	0.778798	0.98097	0.611447	0.622555	0.651426	0.69218	0.485514	0.543908	1.244	1.11536	1.03453	6775.02	5818.11	5804.6	3980.65	3957	3591.64	6796	5433.34	4182.46	3468.03	2585.3	2478.2	3944.29	2241.77	2089.41	9350.1	6677.2	5177.84
CSP5_1806	A0A1N5WFV7	5	5	51.0872	0.50896	0.293316	0.473045	1.04503	0.0635466	0.0974513	Cold Shock	Control	Predicted metal-binding protein OS=Cuniculiplasma divulgatum OX=1673428 GN=CSP5_1806 PE=4 SV=1	3.45377	3.48378	3.2999	1.72365	2.94264	3.59638	2.9529	3.28881	3.60929	2.908	3.93007	3.36354	3.30796	3.23125	3.79562	3.05125	3.25706	2.78305	23787.8	17155.6	17163.1	13113.2	18689.7	18145	24208	22944.6	15388.5	16493.7	16320.5	12795.8	18849.9	14919.7	14580.8	22933.8	19498.8	13929.3
CSP5_0926	A0A1N5UEJ6	5	4	25.2844	0.520633	0.283469	0.478625	1.07083	0.0987358	0.0948047	Control	Cold Shock	G-protein chaperone of isobutyryl-CoA mutase OS=Cuniculiplasma divulgatum OX=1673428 GN=CSP5_0926 PE=4 SV=1	0.762957	0.839753	0.692008	0.32966	0.562038	0.600769	0.750429	0.665575	0.56373	0.642991	0.541082	0.486253	0.686621	0.450761	0.547949	0.718754	0.719043	0.591989	5254.85	4135.3	3599.21	2508	3569.69	3031.09	6152.05	4643.43	2403.52	3646.94	2246.97	1849.83	3912.61	2081.3	2104.94	5402.28	4304.63	2962.93
CSP5_1984	A0A1N5WTK4	5	1	20.7282	0.540287	0.267375	0.480774	1.18483	0.244676	0.0905963	Cold Shock	Control	Sulfide:quinone oxidoreductase OS=Cuniculiplasma divulgatum OX=1673428 GN=CSP5_1984 PE=4 SV=1	0.700599	0.440538	0.31097	0.227077	0.331681	0.298053	0.416893	0.282332	0.365724	1.14946	0.401773	0.360269	0.477385	0.455449	0.415055	0.214881	0.2486	0.274575	4825.36	2169.39	1617.39	1727.57	2106.62	1503.78	3417.71	1969.71	1559.3	6519.57	1668.45	1370.56	2720.31	2102.95	1594.43	1615.08	1488.27	1374.26
CSP5_1070	A0A1N5UQB3	5	1	25.4544	0.541046	0.266766	0.480774	1.06899	0.0962535	0.0904398	Cold Shock	Control	PepT family ABC transporter ATPase OS=Cuniculiplasma divulgatum OX=1673428 GN=CSP5_1070 PE=4 SV=1	0.572609	0.778468	0.66017	0.598687	0.607965	0.870599	0.641294	0.5584	0.942437	0.4306	0.813209	0.892762	0.653641	0.678589	1.04274	0.656364	0.794994	0.697605	3943.83	3833.5	3433.61	4554.72	3861.39	4392.48	5257.36	3895.72	4018.17	2442.29	3377.03	3396.3	3724.68	3133.26	4005.67	4933.35	4759.32	3491.54
CSP5_0171	A0A1N5SCW0	5	3	22.4577	0.550898	0.258929	0.483839	1.07006	0.0976912	0.0884474	Cold Shock	Control	Nitroreductase OS=Cuniculiplasma divulgatum OX=1673428 GN=CPM_0664 PE=4 SV=1	0.339312	0.307109	0.306438	0.242646	0.523375	0.467495	0.335939	0.35046	0.369502	0.299752	0.497818	0.37735	0.534066	0.393431	0.446754	0.322354	0.316763	0.281141	2337.01	1512.33	1593.82	1846.01	3324.12	2358.68	2754.04	2445.01	1575.41	1700.14	2067.3	1435.54	3043.3	1816.6	1716.2	2422.87	1896.34	1407.12
CSP5_0643	A0A1N5TP64	5	2	23.5071	0.560933	0.251089	0.490073	1.08786	0.121487	0.0864904	Cold Shock	Control	Predicted acetamidase/formamidase OS=Cuniculiplasma divulgatum OX=1673428 GN=CSP5_0643 PE=4 SV=1	0.78053	0.609751	0.483709	0.151298	0.283836	0.293605	0.455599	0.418302	0.559453	0.546628	0.439299	0.563048	0.400859	0.290368	0.421441	0.602345	0.623359	0.503329	5375.89	3002.67	2515.82	1151.05	1802.74	1481.34	3735.02	2918.31	2385.28	3100.38	1824.29	2141.99	2284.24	1340.72	1618.96	4527.33	3731.81	2519.18
CSP5_1603	A0A1N5W388	5	3	29.38	0.590807	0.228555	0.508954	1.06468	0.0904135	0.081075	Cold Shock	Control	Uncharacterized protein OS=Cuniculiplasma divulgatum OX=1673428 GN=CSP5_1603 PE=4 SV=1	0.522564	0.521912	0.593226	0.442262	0.329487	0.402125	0.482201	0.552678	0.385211	0.573648	0.419951	0.303206	0.520296	0.44431	0.346833	0.676402	0.65592	0.564784	3599.15	2570.11	3085.43	3364.66	2092.68	2028.86	3953.11	3855.79	1642.38	3253.64	1743.94	1153.48	2964.83	2051.52	1332.35	5083.96	3926.74	2826.76
CSP5_1164	A0A1N5UYA8	5	3	34.7551	0.636132	0.196453	0.531281	1.05743	0.0805659	0.0739283	Cold Shock	Control	UspA family nucleotide-binding protein OS=Cuniculiplasma divulgatum OX=1673428 GN=CSP5_1164 PE=4 SV=1	2.20568	1.5537	1.62183	2.35464	1.54338	1.53307	1.68645	1.34358	2.1116	2.97375	2.00335	2.20323	1.80651	1.70923	1.56607	1.45613	1.45678	1.69515	15191.6	7651.06	8435.32	17913.8	9802.51	7734.88	13825.6	9373.56	9002.99	16866.6	8319.37	8381.68	10294.1	7892.06	6016.02	10944.5	8721.18	8484.3
CSP5_0868	A0A1N5UBV0	5	3	43.9683	0.711809	0.147636	0.569393	1.04179	0.0590699	0.0644781	Control	Cold Shock	PRC-barrel domain protein OS=Cuniculiplasma divulgatum OX=1673428 GN=CPM_0865 PE=4 SV=1	2.55339	2.42645	2.82577	2.04303	1.56508	1.58095	1.92872	2.09754	2.51994	2.02637	1.99943	2.01665	1.94441	1.96527	1.93104	2.13991	2.166	2.56786	17586.4	11948.8	14697.1	15543.1	9940.31	7976.46	15811.7	14633.6	10744	11493.2	8303.08	7671.88	11079.9	9074.26	7418.07	16083.9	12967	12852.2
CSP5_1167	A0A1N5UYK3	5	2	29.1827	0.738716	0.131523	0.582155	1.01864	0.026643	0.0617761	Cold Shock	Control	Ni_Fe-hydrogenase III large subunit OS=Cuniculiplasma divulgatum OX=1673428 GN=CSP5_1167 PE=4 SV=1	0.938023	1.41041	1.00324	1.63197	1.02734	1.0238	1.08492	0.933831	1.0826	0.999355	1.11518	1.2056	1.23956	1.15029	1.29835	1.31252	1.04941	0.954817	6460.62	6945.45	5217.98	12415.8	6524.99	5165.44	8894.24	6514.93	4615.75	5668.18	4631.05	4586.43	7063.43	5311.23	4987.6	9865.1	6282.4	4778.9
CSP5_0390	A0A1N5SY15	5	4	31.5852	0.76479	0.116458	0.587426	1.03028	0.0430409	0.0594564	Control	Cold Shock	Tritrans_polycis-undecaprenyl-diphosphate synthase (geranylgeranyl-diphosphate specific) OS=Cuniculiplasma divulgatum OX=1673428 GN=uppS PE=3 SV=1	0.528839	0.546154	0.476049	0.260274	0.608939	0.628997	0.523238	0.442595	0.554179	0.329103	0.492351	0.432875	0.596766	0.569635	0.555845	0.491738	0.486848	0.479799	3642.37	2689.49	2475.98	1980.13	3867.57	3173.51	4289.53	3087.79	2362.79	1866.62	2044.6	1646.77	3400.58	2630.18	2135.27	3695.99	2914.57	2401.41
CSP5_0216	A0A1N5SGA0	5	2	28.28	0.822055	0.0850989	0.610965	1.0448	0.0632324	0.0553241	Control	Cold Shock	PyrE-like protein OS=Cuniculiplasma divulgatum OX=1673428 GN=CPM_0182 PE=3 SV=1	2.54025	2.24655	1.94192	1.35232	1.13953	1.31212	1.4957	1.45191	1.89087	1.39554	1.86071	1.71706	1.51821	1.61478	1.72331	1.637	1.63528	1.61011	17495.9	11062.9	10100.1	10288.2	7237.54	6620.1	12261.8	10129.3	8061.89	7915.25	7727	6532.15	8651.31	7455.96	6620.09	12304	9789.77	8058.68
CSP5_1681	A0A1N5W8T5	5	2	29.3951	0.902381	0.0446098	0.636947	1.02813	0.0400296	0.0515783	Control	Cold Shock	Diaminopimelate decarboxylase OS=Cuniculiplasma divulgatum OX=1673428 GN=lysA PE=3 SV=1	1.08921	1.55353	1.34033	0.358185	0.901895	0.884818	1.23334	1.13332	1.3408	0.403854	1.36055	1.1692	1.02379	0.972084	1.00934	1.22684	1.22852	1.17211	7501.92	7650.22	6971.19	2725.02	5728.23	4464.22	10111	7906.72	5716.63	2290.6	5649.98	4447.96	5833.89	4488.42	3877.35	9221.16	7354.68	5866.47
CSP5_1683	A0A1N5W684	5	2	25.0275	0.948186	0.0231065	0.641593	1.00554	0.00797695	0.0504426	Cold Shock	Control	Uncharacterized protein OS=Cuniculiplasma divulgatum OX=1673428 GN=CSP5_1683 PE=4 SV=1	2.13361	0.657828	1.19644	1.49787	1.20744	0.638804	1.32567	1.45865	0.837973	1.43001	0.991793	0.338202	1.05243	1.34364	0.518714	2.17259	1.60869	1.55895	14695.2	3239.42	6222.81	11395.6	7668.88	3222.99	10867.9	10176.4	3572.77	8110.78	4118.64	1286.61	5997.14	6204.01	1992.63	16329.6	9630.59	7802.62
CSP5_0131	A0A1N5S946	5	1	33.0953	0.972366	0.0121703	0.649686	1.01473	0.0210939	0.0501257	Control	Cold Shock	Alpha/beta superfamily hydrolase OS=Cuniculiplasma divulgatum OX=1673428 GN=CSP5_0131 PE=4 SV=1	0.0830766	0.118642	0.0274172	0.15049	0.0261509	0.0496853	0.152552	0.0163722	0.314683	0	0.0132044	0.180211	0.0640665	0.00580741	0.331045	0.117104	0.00616194	0.207838	572.189	584.241	142.6	1144.91	166.093	250.68	1250.63	114.222	1341.68	0	54.8342	685.571	365.073	26.8146	1271.7	880.175	36.8892	1040.24
CSP5_0554	A0A1N5TG20	5	0	21.5522							---	---	Sulfide:quinone oxidoreductase OS=Cuniculiplasma divulgatum OX=1673428 GN=CPM_0526 PE=4 SV=1																			0	0	0	0	0	0	0	0	0	0	0	0	0	0	0	0	0	0
CSP5_0975	A0A1N5UIT4	5	0	15.4158							---	---	Predicted ATPase OS=Cuniculiplasma divulgatum OX=1673428 GN=CSP5_0975 PE=4 SV=1																			0	0	0	0	0	0	0	0	0	0	0	0	0	0	0	0	0	0
CSP5_1381	A0A1N5VH36	5	0	32.4728							---	---	Phosphoribosylformylglycinamidine (FGAM) synthase subunit PurL OS=Cuniculiplasma divulgatum OX=1673428 GN=CSP5_1381 PE=4 SV=1																			0	0	0	0	0	0	0	0	0	0	0	0	0	0	0	0	0	0
CSP5_1756	A0A1N5WCB0	5	0	28.8914							---	---	Family B DNA polymerase OS=Cuniculiplasma divulgatum OX=1673428 GN=CSP5_1756 PE=4 SV=1																			0	0	0	0	0	0	0	0	0	0	0	0	0	0	0	0	0	0
CSP5_1287	A0A1N5V9X4	4	3	20.9633	1.46011e-06	5.83561	0.000179869	7.15054	2.83805	1	Control	Cold Shock	ATP-dependent protease family S16 OS=Cuniculiplasma divulgatum OX=1673428 GN=CSP5_1287 PE=3 SV=1	0.153677	0.141219	0.213939	0.279326	0.226121	0.297302	0.16033	0.164224	0.0974623	0.0290381	0.0399542	0.0233392	0.0128449	0.0137047	0.0116911	0.0386514	0.0524251	0.0207946	1058.45	695.423	1112.72	2125.07	1436.17	1500	1314.39	1145.72	415.539	164.699	165.919	88.7885	73.1949	63.279	44.9112	290.511	313.849	104.078
CSP5_0849	A0A1N5U9U3	4	2	21.281	4.16839e-06	5.38003	0.000342331	2.33563	1.22381	0.999995	Control	Cold Shock	CUT1 family ABC transporter ATPase OS=Cuniculiplasma divulgatum OX=1673428 GN=CSP5_0849 PE=4 SV=1	0.230848	0.157925	0.23429	0.358896	0.327569	0.250557	0.248275	0.255107	0.293831	0.137985	0.13649	0.110131	0.0767689	0.10949	0.05725	0.0993908	0.127462	0.154309	1589.96	777.686	1218.57	2730.43	2080.5	1264.15	2035.37	1779.77	1252.77	782.626	566.805	418.968	437.457	505.549	219.925	747.038	763.066	772.32
CSP5_1325	A0A1N5VD51	4	2	28.2156	0.016092	1.79339	0.0864374	1.18556	0.245574	0.714379	Control	Cold Shock	CopG family transcriptional regulator OS=Cuniculiplasma divulgatum OX=1673428 GN=CPM_1324 PE=4 SV=1	1.46071	1.99513	1.94074	1.78487	1.48756	1.91076	1.83011	2.11175	2.24834	1.45855	1.60262	1.65334	1.51184	1.35711	1.33302	1.84863	1.8487	1.53132	10060.6	9824.87	10094	13579	9447.99	9640.45	15003.3	14732.8	9586	8272.66	6655.24	6289.74	8614.98	6266.22	5120.79	13894.6	11067.5	7664.31
CSP5_1294	A0A1N5VAZ7	4	1	28.8514	0.0215919	1.66571	0.103296	1.2656	0.339825	0.666741	Control	Cold Shock	GTP:adenosylcobinamide-phosphate guanylyltransferase OS=Cuniculiplasma divulgatum OX=1673428 GN=CSP5_1294 PE=4 SV=1	3.28024	3.71284	2.74003	4.3399	3.21418	3.85442	3.45389	2.72566	3.35651	1.36202	3.07653	3.15928	2.33823	2.56339	3.02419	2.96062	2.88025	2.87506	22592.6	18283.6	14251.2	33017.3	20414.3	19446.9	28315.1	19015.8	14310.8	7725.14	12776	12018.7	13324.1	11836	11617.4	22252.5	17242.9	14389.8
CSP5_0344	A0A1N5STC9	4	1	14.1917	0.0234589	1.62969	0.108135	1.47432	0.560045	0.652632	Control	Cold Shock	Cell surface protein OS=Cuniculiplasma divulgatum OX=1673428 GN=CSP5_0344 PE=4 SV=1	1.56197	1.45338	1.60175	0.845881	0.586575	0.675844	1.09474	1.31622	1.17478	0.854669	0.97294	1.05242	0.558553	0.496103	0.532062	0.845846	0.852307	0.828949	10758	7157.06	8330.87	6435.33	3725.53	3409.87	8974.72	9182.7	5008.79	4847.54	4040.35	4003.7	3182.83	2290.66	2043.91	6357.53	5102.43	4148.92
CSP5_0423	A0A1N5T0J0	4	2	32.7587	0.0284599	1.54577	0.1137	1.19834	0.261038	0.618703	Cold Shock	Control	Uncharacterized protein OS=Cuniculiplasma divulgatum OX=1673428 GN=CPM_0395 PE=4 SV=1	9.00879	9.55353	7.43335	9.63158	10.208	11.5059	8.95096	8.97657	9.19222	12.934	10.329	8.18089	11.0373	12.8713	8.40339	12.5963	12.3325	12.5282	62047.9	47045.6	38661.6	73275.6	64834.2	58051.1	73380.4	62625.7	39191.9	73359.7	42893.3	31122.3	62894.2	59431	32281.5	94675.8	73830.1	62704
CSP5_0304	A0A1N5SNY9	4	3	57.9528	0.0562003	1.25026	0.157346	1.29785	0.376124	0.489919	Cold Shock	Control	Zinc-containing ferredoxin OS=Cuniculiplasma divulgatum OX=1673428 GN=CPM_0273 PE=4 SV=1	7.88824	11.4144	9.88284	4.7048	3.85834	4.23473	9.76883	8.2999	8.58985	13.2704	11.1154	11.0804	11.3596	7.09379	7.85324	9.25833	9.48198	8.57379	54330.1	56209.4	51401.7	35793.4	24505.6	21365.7	80085.3	57904.8	36623.6	75267.6	46159.1	42152.9	64731.3	32754.3	30168.1	69587.2	56765	42912.1
CSP5_0765	A0A1N5U0M5	4	2	23.3928	0.0644815	1.19056	0.166353	1.43544	0.52149	0.462717	Cold Shock	Control	Dihydroorotate dehydrogenase electron transfer subunit OS=Cuniculiplasma divulgatum OX=1673428 GN=CSP5_0765 PE=4 SV=1	0.361521	0.596154	0.475912	0.0203961	1.60488	1.8784	0.736556	0.822051	0.985542	1.0801	1.20513	1.10527	1.44727	1.51666	1.47293	0.986203	1.03315	0.892383	2489.97	2935.71	2475.27	155.17	10193.1	9477.2	6038.32	5735.09	4201.95	6126.13	5004.55	4204.76	8247.05	7002.91	5658.22	7412.48	6185.08	4466.41
CSP5_1561	A0A1N5VYT9	4	2	41.8206	0.124775	0.903873	0.23796	1.25395	0.326484	0.331386	Cold Shock	Control	50S ribosomal protein L19e OS=Cuniculiplasma divulgatum OX=1673428 GN=rpl19e PE=3 SV=1	2.98406	2.38247	3.0033	4.63271	2.95016	2.18735	3.4472	3.06731	2.80857	5.50411	3.13959	2.24537	4.89531	3.74009	2.25124	4.44285	4.0981	4.12083	20552.6	11732.3	15620.5	35245	18737.4	11036	28260.3	21399.3	11974.6	31218.4	13037.8	8541.97	27895.2	17269.2	8648.08	33393.2	24533.7	20624.9
CSP5_1256	A0A1N5V7H3	4	2	19.4014	0.129364	0.888186	0.238744	1.17874	0.237241	0.324316	Cold Shock	Control	Chlorite dismutase OS=Cuniculiplasma divulgatum OX=1673428 GN=CSP5_1256 PE=4 SV=1	0.256857	0.368345	0.281053	0.161566	0.286068	0.35918	0.319536	0.233358	0.320756	0.435979	0.36125	0.33511	0.457124	0.317403	0.330034	0.301837	0.27226	0.23806	1769.1	1813.88	1461.79	1229.17	1816.91	1812.19	2619.57	1628.03	1367.57	2472.8	1500.17	1274.85	2604.85	1465.55	1267.82	2268.66	1629.92	1191.5
CSP5_0719	A0A1N5TXN6	4	1	25.5732	0.136052	0.866294	0.244565	1.14468	0.194941	0.314495	Cold Shock	Control	Uncharacterized protein OS=Cuniculiplasma divulgatum OX=1673428 GN=CSP5_0719 PE=4 SV=1	1.67853	1.69344	1.53545	1.15424	1.37931	1.44187	1.3984	1.45973	2.06476	2.22702	2.22984	2.00419	1.5156	1.72057	1.82111	1.49766	1.33315	1.45398	11560.8	8339.19	7986.03	8781.3	8760.43	7274.75	11464.1	10183.9	8803.31	12631.3	9259.9	7624.48	8636.42	7944.42	6995.75	11256.6	7981.04	7277.21
CSP5_1962	A0A1N5WRX5	4	3	36.3068	0.144007	0.841618	0.249858	1.14111	0.190442	0.303494	Control	Cold Shock	Translation initiation factor 6 OS=Cuniculiplasma divulgatum OX=1673428 GN=eif6 PE=3 SV=1	4.33425	3.77079	4.56155	3.50903	2.41625	3.1135	3.92779	4.3989	3.74746	3.26357	3.39249	3.32224	3.09886	2.40999	2.96838	3.62089	4.04228	3.48356	29852.1	18568.9	23725.1	26696.2	15346.4	15708.7	32200.2	30689.2	15977.7	18510.4	14088.1	12638.7	17658.4	11127.7	11403	27215.2	24199.6	17435.3
CSP5_1454	A0A1N5VPB6	4	3	23.8997	0.150116	0.823574	0.255679	1.08322	0.115321	0.2955	Cold Shock	Control	UPF0173 metal-dependent hydrolase CSP5_1454 OS=Cuniculiplasma divulgatum OX=1673428 GN=CSP5_1454 PE=3 SV=1	2.12408	1.67896	2.29199	2.57532	2.58369	2.54737	1.983	2.17651	2.09538	2.51303	2.47991	2.11934	2.6318	2.77747	2.39262	2.1304	2.28251	2.39822	14629.6	8267.89	11920.9	19592.6	16409.9	12852.4	16256.7	15184.6	8933.82	14253.5	10298.4	8062.54	14996.9	12824.5	9191.2	16012.5	13664.5	12003.2
CSP5_1776	A0A1N5WDS6	4	1	27.052	0.15125	0.820304	0.255679	1.19808	0.260718	0.294057	Control	Cold Shock	Predicted metal-binding protein OS=Cuniculiplasma divulgatum OX=1673428 GN=CSP5_1776 PE=4 SV=1	0.240114	0.327065	0.362653	0.12321	0.31832	0.312094	0.28414	0.268756	0.305963	0.375501	0.268836	0.234857	0.182357	0.207895	0.232237	0.206862	0.248978	0.164478	1653.78	1610.6	1886.2	937.366	2021.75	1574.62	2329.4	1875	1304.5	2129.78	1116.4	893.457	1039.14	959.917	892.133	1554.81	1490.54	823.217
CSP5_0820	A0A1N5U5Y6	4	1	18.215	0.231693	0.635087	0.31538	1.3821	0.466859	0.215493	Cold Shock	Control	Tyrosine--tRNA ligase OS=Cuniculiplasma divulgatum OX=1673428 GN=CSP5_0820 PE=3 SV=1	0.172176	0.260963	0.253897	0.0086937	0.0498683	0.0419482	0.0823623	0.163534	0.17852	0.0827456	0.178142	0.137982	0.111158	0.15145	0.142975	0.297447	0.26796	0.30519	1185.86	1285.09	1320.55	66.1404	316.73	211.643	675.21	1140.91	761.135	469.32	739.774	524.919	633.417	699.294	549.236	2235.67	1604.17	1527.49
CSP5_1497	A0A1N5VSG0	4	2	29.7751	0.260177	0.584731	0.336491	1.16724	0.223106	0.195513	Cold Shock	Control	Glycerate dehydrogenase OS=Cuniculiplasma divulgatum OX=1673428 GN=CPM_1491 PE=3 SV=1	1.78524	1.27936	1.93881	1.19822	1.13901	0.902495	1.22347	1.47337	1.17533	1.61194	1.19477	1.04664	1.44551	1.34238	1.11416	2.06312	2.24922	2.07378	12295.8	6300.1	10083.9	9115.89	7234.25	4553.41	10030.1	10279.1	5011.11	9142.65	4961.55	3981.7	8237	6198.21	4280.03	15506.8	13465.2	10379.3
CSP5_0629	A0A1N5TMQ9	4	2	20.9117	0.277829	0.556223	0.34931	1.13939	0.188265	0.184526	Control	Cold Shock	Uncharacterized protein OS=Cuniculiplasma divulgatum OX=1673428 GN=CSP5_0629 PE=4 SV=1	0.745905	0.615077	0.897295	1.0991	1.01102	0.9028	0.537855	0.642284	0.640236	0.605095	0.480692	0.475574	0.769171	0.779624	0.589168	0.764347	0.878179	0.882144	5137.41	3028.9	4666.93	8361.8	6421.32	4554.94	4409.36	4480.94	2729.7	3432	1996.18	1809.21	4383.01	3599.77	2263.28	5744.97	5257.32	4415.16
CSP5_0701	A0A1N5TVA6	4	3	29.7737	0.27937	0.553821	0.34931	1.0801	0.111164	0.183612	Control	Cold Shock	Uncharacterized protein OS=Cuniculiplasma divulgatum OX=1673428 GN=CSP5_0701 PE=4 SV=1	1.04448	0.98612	0.863668	0.652474	0.851305	0.908499	0.813739	0.921264	1.02694	0.991514	0.986629	0.924942	0.763583	0.641847	0.694586	0.884355	0.863395	0.719283	7193.82	4856.07	4492.03	4963.92	5406.92	4583.7	6671.07	6427.26	4378.45	5623.7	4097.2	3518.73	4351.17	2963.61	2668.24	6646.97	5168.81	3600.04
CSP5_0077	A0A1N5S4G9	4	1	24.1717	0.298718	0.524738	0.359235	1.34094	0.423243	0.172689	Control	Cold Shock	Uncharacterized protein OS=Cuniculiplasma divulgatum OX=1673428 GN=CSP5_0077 PE=4 SV=1	0.191541	0.348032	0.22636	0.877981	0.364337	0.468463	0.912023	0.229659	0.450519	0.468651	0.342824	0.512951	0.401975	0.267831	0.541601	0.115076	0.205276	0.178194	1319.24	1713.85	1177.32	6679.54	2314.02	2363.56	7476.81	1602.23	1920.83	2658.11	1423.65	1951.4	2290.59	1236.66	2080.55	864.928	1228.91	891.87
CSP5_1274	A0A1N5V7L8	4	1	18.3163	0.307325	0.512402	0.363728	1.47141	0.557198	0.16814	Control	Cold Shock	Uncharacterized protein OS=Cuniculiplasma divulgatum OX=1673428 GN=CSP5_1274 PE=4 SV=1	0.0934912	0.056709	0.124357	0.49839	0.485492	0.5902	0.0963733	0.195396	0.177437	0.11501	0.130412	0.21305	0.273753	0.222117	0.359514	0.0780017	0.0935992	0.0897995	643.919	279.259	646.793	3791.68	3083.52	2977.77	790.072	1363.19	756.517	652.319	541.563	810.498	1559.94	1025.59	1381.07	586.274	560.343	449.45
CSP5_0455	A0A1N5T401	4	1	20.3293	0.319781	0.495147	0.372114	1.21231	0.277757	0.161866	Control	Cold Shock	XRE family transcriptional regulator OS=Cuniculiplasma divulgatum OX=1673428 GN=CPM_0427 PE=4 SV=1	0.240328	0.319337	0.279786	0.247487	0.222378	0.223601	0.111539	0.142402	0.212312	0.115867	0.239042	0.20179	0.0629873	0.0743817	0.10272	0.258379	0.285286	0.30861	1655.26	1572.55	1455.2	1882.84	1412.4	1128.15	914.405	993.475	905.213	657.177	992.675	767.664	358.924	343.444	394.595	1942.02	1707.9	1544.61
CSP5_1964	A0A1N5WSA7	4	1	17.1306	0.320949	0.493564	0.372114	5.15242	2.36525	0.161295	Control	Cold Shock	2-keto-4-pentenoate hydratase/2-oxohepta-3-ene-1_7-dioic acid hydratase (Catechol pathway) OS=Cuniculiplasma divulgatum OX=1673428 GN=CSP5_1964 PE=4 SV=1	0.0555972	0.0469867	0.0497721	1.59203	0.0555862	0.0748077	0.022067	0.0258233	0.0355296	0.027724	0.0326342	0.0692882	0.0424378	0.0404503	0.0866519	0.0312112	0.024057	0.0255998	382.925	231.382	258.87	12111.9	353.046	377.431	180.907	180.158	151.484	157.246	135.521	263.591	241.825	186.772	332.872	234.589	144.02	128.128
CSP5_1754	A0A1N5WBW4	4	2	25.9234	0.338306	0.47069	0.382343	1.10873	0.148902	0.153155	Control	Cold Shock	Radical SAM superfamily enzyme OS=Cuniculiplasma divulgatum OX=1673428 GN=CSP5_1754 PE=4 SV=1	0.423909	0.283087	0.418838	0.396365	0.422073	0.304429	0.371118	0.422136	0.32904	0.377689	0.328129	0.172752	0.313957	0.411811	0.190928	0.382616	0.406979	0.455563	2919.67	1394.04	2178.42	3015.49	2680.72	1535.95	3042.45	2945.06	1402.89	2142.19	1362.63	657.194	1789.04	1901.46	733.447	2875.81	2436.42	2280.11
CSP5_0814	A0A1N5U5N2	4	1	23.4651	0.349486	0.45657	0.385603	1.10956	0.149986	0.148227	Cold Shock	Control	Nicotinamide-nucleotide adenylyltransferase OS=Cuniculiplasma divulgatum OX=1673428 GN=CPM_0811 PE=3 SV=1	0.679517	0.972212	0.806132	0.315394	0.657687	0.614884	0.70689	0.738211	0.840262	0.503368	1.03255	0.729338	0.83076	0.886043	0.848175	0.724123	0.846573	0.623899	4680.16	4787.58	4192.78	2399.47	4177.18	3102.31	5795.12	5150.18	3582.53	2855.02	4287.88	2774.59	4733.96	4091.14	3258.25	5442.64	5068.11	3122.64
CSP5_1477	A0A1N5VST0	4	3	37.3852	0.373614	0.427577	0.402843	1.11429	0.156127	0.138352	Cold Shock	Control	DNA-directed RNA polymerase subunit N OS=Cuniculiplasma divulgatum OX=1673428 GN=rpoN PE=3 SV=1	3.01443	3.17363	2.76581	0.65504	1.95485	2.22663	2.73182	2.29763	3.16438	2.33629	2.82914	2.21258	2.35607	2.17426	2.26718	3.68451	3.57731	3.05948	20761.8	15628.3	14385.3	4983.44	12415.9	11234.1	22395.6	16029.6	13491.6	13251.1	11748.6	8417.23	13425.7	10039.2	8709.35	27693.4	21416	15312.8
CSP5_1111	A0A1N5UU95	4	2	16.9092	0.420571	0.376161	0.424667	1.13811	0.186637	0.121697	Control	Cold Shock	Glycerate 2-kinase OS=Cuniculiplasma divulgatum OX=1673428 GN=CSP5_1111 PE=4 SV=1	3.85528	2.57213	3.37145	2.0729	1.44826	1.53973	2.56122	2.82568	2.5345	2.81883	2.13215	1.87962	2.21679	2.04794	1.17531	2.7631	2.69546	2.28749	26553.2	12666.2	17535.3	15770.3	9198.4	7768.5	20997	19713.6	10806.1	15988	8854.23	7150.56	12632	9456	4514.93	20768	16136.7	11449
CSP5_0249	A0A1N5SJF0	4	2	21.5551	0.454826	0.342155	0.441715	1.04969	0.0699667	0.111335	Cold Shock	Control	NAD-dependent aldehyde dehydrogenase OS=Cuniculiplasma divulgatum OX=1673428 GN=CSP5_0249 PE=4 SV=1	1.3873	1.20225	1.01716	1.35281	1.00286	0.983099	0.954263	0.889681	1.02849	0.919688	1.37317	1.26957	1.05585	1.15542	1.26899	1.13244	1.06891	1.06174	9555.03	5920.38	5290.38	10291.9	6369.51	4960.08	7823.09	6206.92	4385.05	5216.32	5702.42	4829.8	6016.58	5334.96	4874.82	8511.63	6399.18	5314.03
CSP5_1593	A0A1N5W0I6	4	1	22.0065	0.501856	0.299421	0.468707	1.05659	0.0794095	0.0991185	Cold Shock	Control	Uncharacterized protein OS=Cuniculiplasma divulgatum OX=1673428 GN=CSP5_1593 PE=4 SV=1	0.933043	0.697884	0.85662	1.3401	0.908322	0.756118	0.716001	0.822787	0.847394	1.09444	0.670185	1.05139	1.05925	0.95415	1.0059	0.83386	0.838294	0.816591	6426.32	3436.67	4455.37	10195.3	5769.05	3814.88	5869.81	5740.23	3612.94	6207.51	2783.09	3999.76	6035.99	4405.61	3864.16	6267.44	5018.54	4087.07
CSP5_0172	A0A1N5SCS7	4	2	21.0114	0.527049	0.278149	0.480065	1.20842	0.273127	0.0933974	Control	Cold Shock	McbC-like oxidoreductase OS=Cuniculiplasma divulgatum OX=1673428 GN=CPM_0665 PE=4 SV=1	0.211361	0.477256	0.501317	1.67951	0.619957	0.736717	0.433489	0.457108	0.49703	0.366548	0.493626	0.520016	0.606579	0.608201	0.639386	0.455475	0.489323	0.466352	1455.75	2350.21	2607.4	12777.4	3937.55	3717	3553.76	3189.04	2119.13	2079	2049.89	1978.28	3456.5	2808.25	2456.19	3423.43	2929.39	2334.11
CSP5_1185	A0A1N5V1M6	4	2	28.0129	0.527362	0.277891	0.480065	1.07793	0.108258	0.0933295	Cold Shock	Control	Dihydroneopterin aldolase OS=Cuniculiplasma divulgatum OX=1673428 GN=mptD PE=3 SV=1	1.12925	0.839309	0.636273	0.0977044	0.651521	0.666542	0.684642	0.626674	0.730361	0.968071	0.783129	0.710019	0.701242	0.661531	0.693526	0.744619	0.670817	0.601726	7777.67	4133.11	3309.32	743.32	4138.03	3362.94	5612.73	4372.03	3113.96	5490.74	3252.12	2701.1	3995.92	3054.5	2664.17	5596.69	4015.92	3011.66
CSP5_1369	A0A1N5VH67	4	2	23.0185	0.541509	0.266395	0.480774	1.15827	0.211975	0.0903447	Cold Shock	Control	MarR family transcriptional regulator OS=Cuniculiplasma divulgatum OX=1673428 GN=CPM_1368 PE=4 SV=1	0.0390737	0.19851	0.242091	0.077405	0.229083	0.0951755	0.281974	0.231024	0.0689711	0.219829	0.192994	0.0441987	0.303509	0.203146	0.190147	0.109172	0.296604	0.135308	269.12	977.545	1259.14	588.886	1454.98	480.194	2311.63	1611.75	294.065	1246.83	801.452	168.144	1729.5	937.988	730.447	820.556	1775.65	677.221
CSP5_0961	A0A1N5UH39	4	1	19.2377	0.564445	0.248379	0.491399	1.15233	0.204548	0.0858225	Cold Shock	Control	Uncharacterized protein OS=Cuniculiplasma divulgatum OX=1673428 GN=CSP5_0961 PE=4 SV=1	0.474547	0.777446	0.678905	0.828429	0.684052	0.514117	0.561836	0.651627	0.252746	0.783812	0.615609	0.00901734	0.643586	0.880125	0.36149	0.990366	1.05757	0.908301	3268.43	3828.47	3531.06	6302.56	4344.64	2593.9	4605.95	4546.12	1077.6	4445.66	2556.46	34.3044	3667.38	4063.82	1388.66	7443.76	6331.24	4546.08
CSP5_1732	A0A1N5WA38	4	3	20.0643	0.608851	0.215489	0.516374	1.02292	0.0326954	0.078083	Cold Shock	Control	NADH dehydrogenase subunit I OS=Cuniculiplasma divulgatum OX=1673428 GN=CSP5_1732 PE=4 SV=1	2.4048	3.21849	2.35414	1.80586	2.05343	2.61848	2.59229	2.47885	3.491	2.41306	2.69065	2.8475	2.44315	2.4182	2.686	2.71151	2.80971	2.52516	16563	15849.2	12244.1	13738.7	13042	13211.2	21251.7	17293.9	14884.2	13686.5	11173.5	10832.6	13921.9	11165.6	10318.2	20380.2	16820.6	12638.5
CSP5_1533	A0A1N5VVU3	4	3	14.9212	0.704618	0.152046	0.568253	1.03034	0.0431165	0.0652555	Control	Cold Shock	Type 2 DNA topoisomerase 6 subunit A OS=Cuniculiplasma divulgatum OX=1673428 GN=top6A PE=3 SV=1	1.20955	1.38929	1.14105	1.00035	0.955539	1.21023	0.941005	0.977317	1.43891	1.16955	1.21894	1.26109	0.88121	0.868264	0.927289	1.16992	1.34366	1.12112	8330.76	6841.43	5934.7	7610.49	6068.94	6106.03	7714.4	6818.32	6134.9	6633.49	5061.91	4797.53	5021.45	4009.05	3562.16	8793.29	8043.97	5611.25
CSP5_1546	A0A1N5VXT3	4	1	26.4343	0.722261	0.141306	0.575883	1.03053	0.0433895	0.0633903	Cold Shock	Control	Uncharacterized protein OS=Cuniculiplasma divulgatum OX=1673428 GN=CSP5_1546 PE=4 SV=1	6.2935	5.47583	6.64722	4.60078	3.20244	3.30968	4.91948	5.99177	7.62988	5.00749	4.2424	6.85537	4.31955	4.76499	4.29497	5.93784	6.67233	7.44335	43346.4	26965.3	34572.9	35002.1	20339.7	16698.5	40330.2	41802	32530.7	28401.6	17617.5	26079.6	24614.3	22001.5	16499.1	44629.8	39944.6	37254.3
CSP5_0823	A0A1N5U7T9	4	2	18.7748	0.75476	0.122191	0.585426	1.00073	0.00104838	0.0603149	Cold Shock	Control	Chromosome segregation and condensation protein ScpA OS=Cuniculiplasma divulgatum OX=1673428 GN=CPM_0820 PE=4 SV=1	8.66118	12.0179	9.24917	10.8498	9.03855	9.03451	10.5489	8.65866	12.2021	3.2802	11.9351	11.2196	12.4404	10.2028	10.8259	11.1873	9.38061	9.85458	59653.7	59181.3	48105.9	82543.4	57406.8	45582.3	86480.4	60407.7	52024.7	18604.7	49563.1	42682.2	70889.7	47109.5	41587.3	84086	56158.1	49322.6
CSP5_0755	A0A1N5TZW4	4	2	15.6557	0.838659	0.0764147	0.61864	1.01647	0.0235614	0.05436	Control	Cold Shock	Phenylalanyl-tRNA synthetase subunit alpha OS=Cuniculiplasma divulgatum OX=1673428 GN=CSP5_0755 PE=4 SV=1	0.889177	1.21921	1.19183	0.942181	0.92746	1.18067	1.01155	1.37831	1.31127	1.1485	1.22656	1.34389	1.06725	0.846198	1.07305	1.02399	1.21033	0.949062	6124.2	6003.92	6198.81	7167.97	5890.6	5956.89	8292.73	9615.89	5590.72	6514.1	5093.56	5112.53	6081.59	3907.16	4122.09	7696.46	7245.81	4750.09
CSP5_0228	A0A1N5SHF3	4	2	33.6346	0.910774	0.0405894	0.636947	1.03759	0.0532353	0.0513171	Control	Cold Shock	Predicted nucleic-acid-binding protein containing a Zn-ribbon OS=Cuniculiplasma divulgatum OX=1673428 GN=CSP5_0228 PE=4 SV=1	6.0715	5.0375	5.63781	3.01327	1.86791	2.87849	3.39389	3.69473	4.17034	3.70416	3.53974	4.08483	3.84075	3.31777	3.72988	3.88824	4.17808	4.1863	41817.4	24806.8	29322.8	22924.5	11863.7	14523	27823.3	25776.5	17780.6	21009.4	14699.6	15539.8	21886	15319.2	14328.3	29224.7	25012.5	20952.6
CSP5_0677	A0A1N5TU36	4	2	14.9439	0.94156	0.026152	0.641593	1.04856	0.0684031	0.0505633	Control	Cold Shock	Uncharacterized protein OS=Cuniculiplasma divulgatum OX=1673428 GN=CSP5_0677 PE=4 SV=1	0.0363505	0.0902782	0.0591839	0.285943	1.21065	1.37462	0.210842	0.214189	0.273393	0.263062	0.450197	0.416054	0.742812	0.651316	0.696704	0.139227	0.109739	0.11243	250.364	444.567	307.822	2175.41	7689.24	6935.42	1728.49	1494.31	1165.63	1492.05	1869.54	1582.78	4232.81	3007.33	2676.38	1046.46	656.967	562.717
CSP5_1172	A0A1N5UYY8	4	2	20.2907	0.947695	0.0233314	0.641593	1.00463	0.00665855	0.050451	Cold Shock	Control	Radical SAM superfamily enzyme OS=Cuniculiplasma divulgatum OX=1673428 GN=CSP5_1172 PE=4 SV=1	0.420304	0.55128	0.430152	0.467371	0.408981	0.540647	0.530667	0.547763	0.602349	0.328664	0.443433	0.521903	0.552693	0.530993	0.535527	0.554121	0.530708	0.522287	2894.83	2714.73	2237.27	3555.69	2597.57	2727.76	4350.43	3821.51	2568.17	1864.13	1841.46	1985.46	3149.44	2451.76	2057.22	4164.87	3177.14	2614.07
CSP5_0484	A0A1N5T796	4	3	33.9207	0.951261	0.0217004	0.641593	1.01495	0.0214102	0.0503915	Control	Cold Shock	SAM-dependent methyltransferase OS=Cuniculiplasma divulgatum OX=1673428 GN=CSP5_0484 PE=4 SV=1	3.47928	2.85378	3.50023	5.82911	4.41646	5.63261	3.73855	4.02717	4.04577	4.1977	3.40632	4.34515	5.54994	4.11674	4.96098	3.50061	3.60959	3.28319	23963.5	14053.2	18205.1	44347	28050.4	28418.5	30648.8	28095.8	17249.5	23808.7	14145.5	16530.1	31625.5	19008.3	19057.5	26311.2	21609.2	16432.5
CSP5_0698	A0A1N5TW54	4	0	17.0611							---	---	N-methylhydantoinase A OS=Cuniculiplasma divulgatum OX=1673428 GN=CSP5_0698 PE=4 SV=1																			0	0	0	0	0	0	0	0	0	0	0	0	0	0	0	0	0	0
CSP5_0808	A0A1N5U6L1	4	0	27.2933							---	---	GAF sensor protein OS=Cuniculiplasma divulgatum OX=1673428 GN=CPM_0804 PE=4 SV=1																			0	0	0	0	0	0	0	0	0	0	0	0	0	0	0	0	0	0
CSP5_1724	A0A1N5W9T0	3	3	26.1676	1.17002e-05	4.93181	0.000823616	1.57957	0.65953	0.999948	Control	Cold Shock	Uncharacterized protein OS=Cuniculiplasma divulgatum OX=1673428 GN=CPM_1695 PE=4 SV=1	1.15896	1.20157	1.11153	0.744547	0.953423	1.01141	0.812742	0.954419	1.14757	0.475386	0.63891	0.77124	0.705008	0.584578	0.712305	0.619748	0.585415	0.666055	7982.34	5917.02	5781.17	5664.4	6055.5	5102.94	6662.9	6658.57	4892.76	2696.31	2653.22	2934	4017.38	2699.18	2736.31	4658.14	3504.65	3333.63
CSP5_1241	A0A1N5V7X4	3	1	12.7922	9.0488e-05	4.04341	0.00405347	2.04378	1.03124	0.998094	Control	Cold Shock	TrmB family transcriptional regulator OS=Cuniculiplasma divulgatum OX=1673428 GN=CPM_1243 PE=4 SV=1	2.44661	1.9419	2.48975	1.83503	2.03001	1.67301	1.87256	1.91111	2.18217	1.29204	1.24847	1.01834	0.475635	0.424877	0.407265	1.37383	1.26977	1.48395	16851	9562.74	12949.5	13960.6	12893.2	8440.94	15351.3	13333	9303.88	7328.23	5184.56	3874.05	2710.33	1961.79	1564.5	10325.9	7601.6	7427.24
CSP5_0191	A0A1N5SE91	3	1	17.1512	0.000924822	3.03394	0.0217004	1.45431	0.540334	0.967036	Control	Cold Shock	UPF0179 protein CPM_0157 OS=Cuniculiplasma divulgatum OX=1673428 GN=CPM_0157 PE=3 SV=1	1.60439	1.25754	1.45319	1.62786	0.912619	1.55724	1.27348	1.49823	1.5359	1.15605	0.836015	1.15255	0.63034	0.839793	0.734033	1.06545	1.17798	1.15453	11050.2	6192.65	7558.2	12384.5	5796.34	7856.82	10440.1	10452.5	6548.44	6556.91	3471.74	4384.6	3591.9	3877.59	2819.78	8008.1	7052.12	5778.45
CSP5_1405	A0A1N5VKA4	3	3	14.126	0.00113752	2.94404	0.0233548	1.34425	0.426806	0.959685	Cold Shock	Control	Asparagine synthetase A OS=Cuniculiplasma divulgatum OX=1673428 GN=CPM_1404 PE=4 SV=1	4.86791	6.60585	6.60134	6.51837	7.797	5.92619	7.23346	7.21848	5.74392	11.2216	8.77673	6.82346	8.66038	9.52477	6.48243	9.72634	8.64204	8.79798	33527.7	32530	34334.3	49590.8	49521.3	29899.7	59300.3	50360.2	24489.7	63647.1	36447.3	25958.2	49349.9	43978.9	24902.1	73104.9	51736.6	44034.2
CSP5_0943	A0A1N5UH58	3	3	32.7958	0.00137546	2.86155	0.0268224	1.26802	0.342577	0.951832	Cold Shock	Control	Uncharacterized protein OS=Cuniculiplasma divulgatum OX=1673428 GN=CSP5_0943 PE=4 SV=1	3.05856	3.95839	4.35208	3.11004	3.34871	3.81051	3.764	4.17059	4.92555	5.23652	5.24503	5.8151	4.23033	4.77135	4.22124	4.55427	4.75579	4.91506	21065.8	19492.7	22635.6	23660.7	21268.7	19225.4	30857.5	29096.4	21000.5	29700.7	21781.2	22122.2	24105.9	22030.8	16215.8	34230.7	28471.1	24600.1
CSP5_1375	A0A1N5VHG6	3	1	18.3764	0.00340982	2.46727	0.0393314	1.46043	0.546392	0.896411	Cold Shock	Control	PRC-barrel domain-containing protein OS=Cuniculiplasma divulgatum OX=1673428 GN=CPM_1374 PE=4 SV=1	0.986321	1.05133	0.847196	0.780068	0.699153	0.826749	0.761594	0.687449	0.799189	1.12829	0.697423	0.786215	1.32543	1.23688	1.15111	1.55192	1.49257	1.49436	6793.27	5177.2	4406.36	5934.64	4440.55	4171.24	6243.58	4796.03	3407.42	6399.46	2896.21	2990.97	7552.77	5711.07	4421.98	11664.5	8935.45	7479.35
CSP5_1818	A0A1N5WG68	3	1	19.0407	0.00574542	2.24068	0.0474571	1.54168	0.624506	0.848472	Cold Shock	Control	IS3 family transposase OrfB OS=Cuniculiplasma divulgatum OX=1673428 GN=CSP5_1818 PE=4 SV=1	0.989783	0.603268	1.21128	1.79468	2.28321	1.75386	0.917238	1.34264	0.935383	2.4415	2.06815	1.35353	2.14157	2.87552	1.85193	1.79481	1.85873	1.85442	6817.12	2970.74	6300	13653.6	14501.4	8848.82	7519.56	9366.99	3988.09	13847.8	8588.47	5149.2	12203.4	13277.2	7114.17	13490.1	11127.5	9281.42
CSP5_0760	A0A1N5U0I1	3	2	23.2157	0.0121348	1.91597	0.0786223	1.28757	0.364655	0.756356	Cold Shock	Control	Uncharacterized protein OS=Cuniculiplasma divulgatum OX=1673428 GN=CPM_0756 PE=4 SV=1	6.9488	8.43681	7.18879	5.53605	5.64469	6.68475	5.66993	5.95577	7.64357	10.6682	10.6171	11.3264	6.8611	7.37202	6.50337	7.81484	8.44358	7.27341	47859.7	41546.4	37389.7	42117.5	35851.3	33726.9	46482.3	41550.8	32589.1	60508.4	44089.7	43088.5	39096.9	34038.9	24982.6	58737.7	50548.4	36403.7
CSP5_0893	A0A1N5UDV1	3	1	12.7384	0.0134028	1.8728	0.0825533	1.59438	0.672997	0.742012	Cold Shock	Control	ABC transporter ATPase OS=Cuniculiplasma divulgatum OX=1673428 GN=CPM_0890 PE=4 SV=1	0.355016	0.194775	0.356481	0.0695448	0.456753	0.497016	0.394249	0.292383	0.147135	0.398344	0.598625	0.420929	0.577346	0.704377	0.444947	0.455825	0.551477	0.253968	2445.17	959.155	1854.1	529.086	2900.99	2507.62	3232.07	2039.83	627.323	2259.34	2485.92	1601.33	3289.92	3252.33	1709.26	3426.06	3301.48	1271.12
CSP5_0962	A0A1N5UHB6	3	2	13.1178	0.014846	1.82839	0.0864374	1.25319	0.325604	0.726753	Cold Shock	Control	Mevalonate pyrophosphate decarboxylase OS=Cuniculiplasma divulgatum OX=1673428 GN=CSP5_0962 PE=4 SV=1	0.283189	0.499556	0.451815	0.226449	0.363667	0.3973	0.374277	0.497382	0.48208	0.403431	0.456095	0.475103	0.571882	0.49523	0.567367	0.505232	0.488978	0.517729	1950.46	2460.02	2349.94	1722.79	2309.77	2004.52	3068.34	3470.02	2055.39	2288.2	1894.04	1807.42	3258.79	2286.63	2179.53	3797.41	2927.32	2591.25
CSP5_0316	A0A1N5SQ30	3	2	21.3516	0.0239201	1.62124	0.108135	2.06644	1.04715	0.649279	Control	Cold Shock	Metal-dependent hydrolase of the beta-lactamase superfamily II OS=Cuniculiplasma divulgatum OX=1673428 GN=CPM_0285 PE=4 SV=1	0.165657	0.100037	0.165998	0.372365	0.321913	0.343352	0.106338	0.129213	0.156231	0.179727	0.0551706	0.106359	0.203088	0.18472	0.0247436	0.049844	0.0473267	0.0496559	1140.96	492.626	863.374	2832.89	2044.57	1732.33	871.767	901.463	666.105	1019.38	229.108	404.616	1157.27	852.91	95.0523	374.636	283.326	248.53
CSP5_0231	A0A1N5SHJ7	3	1	17.8469	0.0352567	1.45276	0.124984	1.51987	0.603948	0.579547	Control	Cold Shock	Transcriptional regulator_ HTH domain OS=Cuniculiplasma divulgatum OX=1673428 GN=CPM_0197 PE=4 SV=1	3.58991	2.48108	3.48602	1.57277	1.5711	1.1464	2.21213	2.46186	2.29252	2.32698	1.5325	1.64476	0.98654	0.917103	0.630507	1.75851	1.77128	2.12628	24725.4	12217.9	18131.1	11965.4	9978.57	5784.01	18135.1	17175.4	9774.38	13198.3	6364.04	6257.1	5621.65	4234.55	2422.08	13217.3	10604	10642.1
CSP5_1458	A0A1N5VP42	3	1	16.2447	0.0539083	1.26834	0.156003	1.31124	0.390926	0.498108	Cold Shock	Control	Enoyl-CoA hydratase OS=Cuniculiplasma divulgatum OX=1673428 GN=CPM_1452 PE=4 SV=1	0.976445	0.882589	0.66883	1.02882	1.06981	0.520085	0.670634	0.984447	1.37896	1.12862	1.51684	0.793396	1.04466	1.21378	1.25194	1.00318	0.910548	1.86376	6725.25	4346.24	3478.66	7827.13	6794.69	2624.01	5497.89	6868.06	5879.33	6401.33	6299.01	3018.29	5952.85	5604.39	4809.31	7540.09	5451.1	9328.17
CSP5_1279	A0A1N5V9S1	3	1	22.8509	0.0712161	1.14742	0.176661	1.34023	0.422479	0.442937	Cold Shock	Control	Uncharacterized protein OS=Cuniculiplasma divulgatum OX=1673428 GN=CPM_1278 PE=4 SV=1	1.50625	1.89626	2.49827	1.10716	1.57465	1.27179	1.73088	2.1989	2.23938	2.51836	2.04577	1.94692	1.49179	2.00192	1.44597	3.18108	3.3647	3.47871	10374.3	9337.96	12993.8	8423.09	10001.1	6416.63	14189.8	15340.8	9547.81	14283.8	8495.51	7406.61	8500.72	9243.48	5554.67	23909.5	20143.1	17411.1
CSP5_0401	A0A1N5SYQ5	3	2	33.4288	0.0713453	1.14663	0.176661	1.10491	0.143927	0.442576	Cold Shock	Control	Predicted Zn-ribbon RNA-binding protein with a function in translation OS=Cuniculiplasma divulgatum OX=1673428 GN=CPM_0373 PE=4 SV=1	3.26492	3.3404	3.38017	2.88479	2.90433	3.25809	3.70927	3.46758	4.71479	3.61969	3.71668	3.66156	3.52478	3.55625	3.65426	3.87839	4.09244	4.46453	22487.1	16449.5	17580.7	21947	18446.3	16438.2	30408.7	24191.8	20101.9	20530.3	15434.4	13929.5	20085.4	16420.3	14037.8	29150.6	24499.8	22345.2
CSP5_1878	A0A1N5WKW9	3	1	16.0856	0.0962662	1.01653	0.207142	2.28031	1.18923	0.382738	Control	Cold Shock	Pantothenate kinase OS=Cuniculiplasma divulgatum OX=1673428 GN=CPM_1817 PE=3 SV=1	0.0017792	0.217724	0.0693657	0	0.0478704	0.113668	0.202007	0.0741005	0.153707	0.00399856	0.0334343	0.00648218	0.0280254	0.0162968	0.00345549	0.147235	0.0718514	0.07523	12.2542	1072.17	360.778	0	304.04	573.496	1656.06	516.967	655.343	22.6792	138.843	24.6599	159.699	75.2473	13.2742	1106.64	430.147	376.529
CSP5_1404	A0A1N5VJC2	3	2	21.8461	0.101459	0.993709	0.215492	1.40735	0.492982	0.372275	Control	Cold Shock	Transcriptional regulator OS=Cuniculiplasma divulgatum OX=1673428 GN=CPM_1403 PE=4 SV=1	1.51855	2.45629	2.23076	4.5878	1.24593	1.3489	1.37656	1.52654	1.84681	1.37785	1.64382	1.68546	1.57585	1.74762	1.57477	0.887327	1.2391	1.15636	10459	12095.8	11602.4	34903.3	7913.31	6805.65	11285.1	10650	7874.05	7814.92	6826.35	6411.94	8979.74	8069.3	6049.45	6669.3	7417.99	5787.62
CSP5_0587	A0A1N5TJ02	3	1	16.008	0.104823	0.979545	0.216372	1.19189	0.253256	0.365792	Cold Shock	Control	Uncharacterized protein OS=Cuniculiplasma divulgatum OX=1673428 GN=CPM_0580 PE=4 SV=1	2.64962	3.87292	3.73404	1.54704	2.07872	2.38438	2.49359	3.04167	3.60762	2.61687	3.38551	3.05439	2.91851	3.46018	2.87923	4.05751	4.51519	3.39815	18249.2	19071.9	19421.1	11769.7	13202.6	12030	20442.5	21220.4	15381.4	14842.4	14059.1	11619.7	16630.7	15976.7	11060.5	30497	27030.7	17007.9
CSP5_1382	A0A1N5VHK1	3	2	7.1001	0.114641	0.940661	0.224777	1.25129	0.32341	0.348057	Cold Shock	Control	50S ribosomal protein L40e OS=Cuniculiplasma divulgatum OX=1673428 GN=rpl40e PE=3 SV=1	1.61582	8.0389	6.42843	1.45956	5.36318	5.7249	6.86331	6.28916	7.76648	7.48803	8.16726	7.04968	6.39434	6.27848	6.41958	6.99007	6.48225	6.73115	11128.9	39586.9	33435	11104.1	34063.3	28884.1	56265.7	43876.7	33113.1	42470.9	33916.4	26818.8	36437.2	28989.7	24660.7	52538.6	38806.7	33689.7
CSP5_0655	A0A1N5TQR5	3	2	14.4667	0.152041	0.818038	0.255679	1.25206	0.324305	0.293058	Cold Shock	Control	NMD3 family protein OS=Cuniculiplasma divulgatum OX=1673428 GN=CPM_0633 PE=4 SV=1	0.102	0.269466	0.241098	0.0579497	0.157572	0.157059	0.130501	0.214305	0.156946	0.202624	0.232676	0.13943	0.184658	0.197734	0.138123	0.26785	0.278588	0.220002	702.521	1326.96	1253.98	440.872	1000.79	792.42	1069.85	1495.11	669.154	1149.25	966.239	530.429	1052.25	912.999	530.599	2013.21	1667.8	1101.12
CSP5_0367	A0A1N5SV35	3	2	23.6799	0.157606	0.802427	0.259393	1.31552	0.395628	0.286193	Control	Cold Shock	50S ribosomal protein L21e OS=Cuniculiplasma divulgatum OX=1673428 GN=rpl21e PE=3 SV=1	0.278141	0.260261	0.32828	0.734161	0.307276	0.306727	0.37751	0.411875	0.418919	0.276017	0.139814	0.192435	0.24031	0.275668	0.170823	0.43789	0.396633	0.472545	1915.69	1281.63	1707.42	5585.38	1951.61	1547.55	3094.84	2873.47	1786.1	1565.52	580.61	732.074	1369.37	1272.85	656.213	3291.26	2374.49	2365.11
CSP5_0542	A0A1N5TER2	3	1	19.0129	0.216136	0.665273	0.3105	1.63385	0.708279	0.227792	Cold Shock	Control	Pep5E family ABC transporter ATPase OS=Cuniculiplasma divulgatum OX=1673428 GN=CPM_0514 PE=4 SV=1	0.781933	0.943471	0.983926	1.66103	1.58431	1.82052	1.57019	1.76522	0.327303	2.87431	0.983077	0.273129	3.14678	3.16906	0.396617	3.18424	2.42546	2.23521	5385.55	4646.04	5117.51	12636.9	10062.5	9185.18	12872.5	12315.2	1395.49	16302.6	4082.45	1039.06	17931.5	14632.5	1523.6	23933.3	14520.3	11187.3
CSP5_0392	A0A1N5SY73	3	2	13.7685	0.281587	0.550388	0.34931	1.37006	0.45424	0.182309	Cold Shock	Control	ATP-dependent DNA helicase Hel308 OS=Cuniculiplasma divulgatum OX=1673428 GN=hel308 PE=3 SV=1	0.42998	0.308749	0.236508	0.199192	0.272714	0.361241	0.266482	0.200823	0.255271	0.347218	0.240896	0.250999	0.821443	0.468103	0.790526	0.257321	0.150988	0.140075	2961.48	1520.41	1230.1	1515.42	1732.1	1822.59	2184.63	1401.05	1088.37	1969.36	1000.37	954.866	4680.87	2161.38	3036.79	1934.07	903.907	701.082
CSP5_1599	A0A1N5W039	3	1	15.3127	0.282595	0.548836	0.34931	1.42533	0.511301	0.181721	Cold Shock	Control	Histidine ammonia-lyase OS=Cuniculiplasma divulgatum OX=1673428 GN=CSP5_1599 PE=3 SV=1	0.238222	0.204023	0.339692	0.206813	0.240532	0.382586	0.289968	0.210606	0.256222	1.03728	0.6015	0.264604	0.422578	0.292723	0.229427	0.205372	0.235495	0.0871655	1640.75	1004.69	1766.78	1573.4	1527.7	1930.28	2377.17	1469.31	1092.43	5883.26	2497.86	1006.62	2408	1351.59	881.338	1543.61	1409.82	436.267
CSP5_1995	A0A1N5WUM0	3	1	14.9551	0.347847	0.458612	0.385603	1.05883	0.0824743	0.148935	Control	Cold Shock	Predicted SAM recycling pathway cobalamin-independent methionine synthase OS=Cuniculiplasma divulgatum OX=1673428 GN=CSP5_1995 PE=4 SV=1	0.846332	0.876354	1.11398	0.944147	0.644341	0.919553	0.879901	0.960283	0.899144	0.82693	0.87061	0.875284	0.833704	0.67316	0.819505	0.926625	0.965865	0.843174	5829.1	4315.53	5793.92	7182.93	4092.42	4639.47	7213.47	6699.48	3833.58	4690.21	3615.4	3329.81	4750.74	3108.19	3148.11	6964.68	5782.26	4220.12
CSP5_1582	A0A1N5VYV9	3	3	17.8043	0.423286	0.373366	0.424774	1.23979	0.31009	0.120825	Cold Shock	Control	Uncharacterized protein OS=Cuniculiplasma divulgatum OX=1673428 GN=CPM_1572 PE=4 SV=1	0.243902	0.455166	0.42566	0.117089	0.192103	0.0962109	0.151534	0.173623	0.0628201	0.445537	0.469171	0.113782	0.284019	0.294499	0.231171	0.130299	0.262318	0.147245	1679.87	2241.43	2213.9	890.793	1220.11	485.418	1242.28	1211.29	267.839	2527.01	1948.34	432.858	1618.44	1359.79	888.038	979.347	1570.4	736.966
CSP5_0976	A0A1N5UJP5	3	2	17.3868	0.43348	0.363031	0.430642	1.61452	0.691104	0.117632	Control	Cold Shock	Predicted ATPase (AAA+ superfamily) OS=Cuniculiplasma divulgatum OX=1673428 GN=CSP5_0976 PE=4 SV=1	0.339127	0.462061	0.409543	2.9812	0.366746	0.410649	0.35374	0.32028	0.408273	0.420374	0.469892	0.500295	0.43996	0.391062	0.454502	0.400788	0.326032	0.345348	2335.73	2275.38	2130.07	22680.6	2329.32	2071.87	2899.98	2234.45	1740.71	2384.29	1951.33	1903.25	2507.05	1805.65	1745.96	3012.39	1951.83	1728.48
CSP5_0709	A0A1N5TVL6	3	2	16.7614	0.436047	0.360467	0.431738	1.11366	0.155315	0.116847	Cold Shock	Control	Bifunctional protein FolD OS=Cuniculiplasma divulgatum OX=1673428 GN=folD PE=3 SV=1	1.52293	1.7494	1.43418	0.448564	1.07773	1.15609	1.10273	1.34136	1.1142	1.56473	1.66619	0.696132	1.51637	1.49101	1.03598	1.0855	1.69784	1.43776	10489.2	8614.79	7459.35	3412.6	6845	5832.88	9040.23	9358.09	4750.49	8874.87	6919.23	2648.27	8640.79	6884.47	3979.69	8158.84	10164.3	7196.04
CSP5_0052	A0A1N5S2P5	3	2	14.8027	0.448339	0.348393	0.43893	1.04903	0.0690505	0.113195	Control	Cold Shock	Uncharacterized protein OS=Cuniculiplasma divulgatum OX=1673428 GN=CSP5_0052 PE=4 SV=1	3.26828	3.68943	3.35031	2.81575	2.74931	2.92332	3.28339	2.9116	4.20252	2.89123	3.45355	3.32373	2.80704	2.68274	2.88937	3.24917	3.17989	3.35284	22510.2	18168.3	17425.3	21421.8	17461.8	14749.2	26917.4	20313	17917.8	16398.6	14341.6	12644.4	15995.5	12387	11099.5	24421.4	19036.8	16781.1
CSP5_1271	A0A1N5V8M3	3	2	26.7905	0.514053	0.288992	0.475236	1.05301	0.0745159	0.0962826	Cold Shock	Control	30S ribosomal protein S27ae OS=Cuniculiplasma divulgatum OX=1673428 GN=rps27ae PE=3 SV=1	4.96761	4.63086	3.82348	3.55893	3.67386	2.37317	3.6388	3.56403	3.30326	5.00279	3.65234	2.8744	4.11017	4.38795	3.35212	4.23467	3.75105	3.94607	34214.4	22804.3	19886.3	27075.8	23333.9	11973.5	29831	24864.7	14083.8	28375	15167.2	10935	23421.2	20260.5	12877.1	31828.5	22456.1	19750.2
CSP5_0883	A0A1N5UB83	3	1	16.4167	0.523023	0.281479	0.479035	1.30887	0.388326	0.0942765	Control	Cold Shock	Uncharacterized protein OS=Cuniculiplasma divulgatum OX=1673428 GN=CSP5_0883 PE=4 SV=1	0.21202	0.183425	0.241696	0.107033	0.0838684	0.0797956	0.161091	0.170633	0.258071	0.0244962	0.00609488	0.0220517	0.00208657	0	0	0.284742	0.383719	0.421024	1460.28	903.262	1257.09	814.288	532.676	402.597	1320.64	1190.43	1100.31	138.938	25.3104	83.8904	11.89	0	0	2140.17	2297.18	2107.24
CSP5_1234	A0A1N5V4J3	3	1	11.2624	0.528044	0.27733	0.480065	1.07851	0.109041	0.093182	Cold Shock	Control	tRNA 2'-O-methylase OS=Cuniculiplasma divulgatum OX=1673428 GN=CPM_1236 PE=4 SV=1	1.43055	1.55457	1.32402	0.970356	1.29574	1.88797	1.68123	1.55282	2.49888	1.59938	1.5943	1.62771	1.20548	1.24539	1.39534	2.16494	2.48938	1.98878	9852.92	7655.34	6886.39	7382.32	8229.64	9525.47	13782.8	10833.4	10654.2	9071.45	6620.68	6192.25	6869.28	5750.34	5360.18	16272.1	14902.9	9953.9
CSP5_1707	A0A1N5W825	3	1	12.0637	0.655096	0.183695	0.541611	1.10376	0.142422	0.0712856	Cold Shock	Control	2-isopropylmalate synthase OS=Cuniculiplasma divulgatum OX=1673428 GN=CPM_1678 PE=3 SV=1	0.276932	0.123726	0.21829	1.65756	1.33862	0.885992	0.423333	0.371351	0.109326	1.4044	0.82621	0.162633	0.777457	0.875074	0.223071	0.619451	0.597202	0.480446	1907.37	609.28	1135.35	12610.4	8502	4470.14	3470.51	2590.75	466.121	7965.53	3431.02	618.7	4430.22	4040.49	856.924	4655.9	3575.22	2404.65
CSP5_0413	A0A1N5SZY9	3	1	15.6557	0.66585	0.176624	0.548661	1.19848	0.26121	0.069872	Control	Cold Shock	Uncharacterized protein OS=Cuniculiplasma divulgatum OX=1673428 GN=CPM_0385 PE=4 SV=1	0.233067	0.255549	0.22451	1.29033	0.234193	0.266154	0.315357	0.249082	0.348582	0.259634	0.405385	0.439353	0.222368	0.328801	0.343304	0.305117	0.181698	0.365296	1605.25	1258.43	1167.7	9816.66	1487.43	1342.84	2585.31	1737.74	1486.21	1472.6	1683.45	1671.42	1267.13	1518.18	1318.8	2293.31	1087.76	1828.32
CSP5_1569	A0A1N5W0E9	3	2	34.1916	0.68841	0.162153	0.560688	1.01539	0.0220345	0.0670966	Control	Cold Shock	50S ribosomal protein L14 OS=Cuniculiplasma divulgatum OX=1673428 GN=rpl14 PE=3 SV=1	2.9057	2.72119	2.6583	2.67172	2.83181	2.83245	2.39676	2.50738	3.04317	2.99241	2.66065	2.68404	2.31146	2.60274	2.26959	2.72183	2.95859	2.9948	20012.9	13400.3	13826.1	20326	17985.8	14290.7	19648.7	17492.9	12974.9	16972.4	11048.9	10210.8	13171.5	12017.7	8718.59	20457.7	17711.9	14989.1
CSP5_0017	A0A1N5RZG4	3	1	11.2118	0.806631	0.0933251	0.603141	1.02262	0.0322715	0.056312	Control	Cold Shock	Ferritin-like domain containing protein OS=Cuniculiplasma divulgatum OX=1673428 GN=CSP5_0017 PE=4 SV=1	0.366535	0.236794	0.368123	0.456567	0.355021	0.448167	0.412503	0.485103	0.51582	0.392336	0.415329	0.429779	0.437102	0.285044	0.463886	0.369057	0.410882	0.360598	2524.5	1166.07	1914.65	3473.49	2254.86	2261.16	3381.72	3384.35	2199.25	2225.26	1724.75	1634.99	2490.76	1316.14	1782.01	2773.9	2459.79	1804.8
CSP5_0725	A0A1N5TYC0	3	2	18.4784	0.872369	0.0592996	0.624718	1.01291	0.0185038	0.0527103	Control	Cold Shock	Ribosomal RNA small subunit methyltransferase Nep1 OS=Cuniculiplasma divulgatum OX=1673428 GN=nep1 PE=3 SV=1	0.506702	0.437893	0.531715	0.497819	0.45537	0.422468	0.507158	0.580994	0.696141	0.412495	0.337683	0.453181	0.466101	0.598425	0.520415	0.60452	0.602867	0.58149	3489.9	2156.37	2765.51	3787.33	2892.21	2131.5	4157.7	4053.35	2968.06	2339.6	1402.3	1724.02	2656.01	2763.12	1999.16	4543.68	3609.13	2910.38
CSP5_1899	A0A1N5WM56	3	2	12.6346	0.88192	0.0545708	0.627122	1.02222	0.0317013	0.0523161	Control	Cold Shock	Diphthamide synthase OS=Cuniculiplasma divulgatum OX=1673428 GN=CPM_1838 PE=4 SV=1	0.409528	0.34709	0.502164	0.319705	0.292008	0.228003	0.477495	0.626921	0.628187	0.307457	0.166222	0.321529	0.3357	0.301899	0.326601	0.630856	0.654153	0.703418	2820.62	1709.21	2611.81	2432.26	1854.64	1150.35	3914.53	4373.76	2678.33	1743.85	690.274	1223.18	1912.94	1393.96	1254.63	4741.62	3916.16	3520.63
CSP5_1576	A0A1N5W169	3	2	14.0333	0.926472	0.0331679	0.639558	1.00024	0.000341535	0.0508929	Cold Shock	Control	30S ribosomal protein S19P OS=Cuniculiplasma divulgatum OX=1673428 GN=rps19p PE=3 SV=1	2.27519	2.896	2.18403	2.08957	2.23688	2.57851	2.16949	2.27988	3.4013	2.08124	2.40546	2.8874	2.15967	2.57218	2.53937	2.17362	2.73654	2.56061	15670.4	14261.1	11359.3	15897.2	14207.2	13009.5	17785.6	15905.7	14501.8	11804.4	9989.22	10984.4	12306.6	11876.6	9754.94	16337.3	16382.6	12816
CSP5_0040	A0A1N5S1Q4	3	2	15.8663	0.936316	0.0285773	0.640795	1.0144	0.0206301	0.0506692	Control	Cold Shock	V-type ATP synthase subunit D OS=Cuniculiplasma divulgatum OX=1673428 GN=atpD PE=3 SV=1	2.32966	3.04149	2.54095	2.02202	2.00221	2.34159	1.81613	2.14446	2.96128	2.1653	2.62815	2.48568	2.19295	2.07469	2.24625	2.36841	2.59721	2.14014	16045.5	14977.6	13215.7	15383.3	12716.7	11814.2	14888.7	14961	12625.7	12281.2	10914	9456.2	12496.2	9579.51	8628.93	17801.4	15548.5	10711.5
CSP5_0346	A0A1N5STC1	3	2	15.1288	0.964611	0.015648	0.647567	1.01498	0.0214449	0.0502063	Cold Shock	Control	Flavin prenyltransferase UbiX OS=Cuniculiplasma divulgatum OX=1673428 GN=ubiX PE=3 SV=1	0.797277	0.326056	0.724539	0.474128	0.449238	0.168428	0.559218	0.612428	0.328545	0.663561	0.419762	0.163791	0.390063	0.52496	0.13335	0.715016	0.729402	0.766441	5491.23	1605.64	3768.4	3607.09	2853.26	849.777	4584.49	4272.65	1400.78	3763.61	1743.16	623.104	2222.72	2423.9	512.262	5374.19	4366.65	3836.07
CSP5_0651	A0A1N5TQB3	3	2	24.6671	0.997241	0.00119981	0.657072	1.00022	0.000319089	0.0500013	Control	Cold Shock	Uncharacterized protein OS=Cuniculiplasma divulgatum OX=1673428 GN=CPM_0629 PE=4 SV=1	0.408182	0.226731	0.306957	0.151694	0.171275	0.106847	0.202129	0.18182	0.178087	0.33379	0.173059	0.206473	0.210337	0.0645855	0.119661	0.297578	0.252466	0.275348	2811.35	1116.52	1596.52	1154.07	1087.83	539.082	1657.06	1268.48	759.291	1893.2	718.664	785.48	1198.57	298.211	459.674	2236.65	1511.42	1378.13
CSP5_0220	A0A1N5SGK1	3	0	13.691							---	---	GNAT family N-acetyltransferase OS=Cuniculiplasma divulgatum OX=1673428 GN=CSP5_0220 PE=4 SV=1																			0	0	0	0	0	0	0	0	0	0	0	0	0	0	0	0	0	0
CSP5_0393	A0A1N5SXQ9	3	0	15.4621							---	---	Multipass membrane protein OS=Cuniculiplasma divulgatum OX=1673428 GN=CPM_0365 PE=4 SV=1																			0	0	0	0	0	0	0	0	0	0	0	0	0	0	0	0	0	0
CSP5_0549	A0A1N5TEQ2	3	0	15.7502							---	---	Predicted amidohydrolase OS=Cuniculiplasma divulgatum OX=1673428 GN=CSP5_0549 PE=4 SV=1																			0	0	0	0	0	0	0	0	0	0	0	0	0	0	0	0	0	0
CSP5_0941	A0A1N5UFD4	3	0	16.1084							---	---	TrmB family transcriptional regulator OS=Cuniculiplasma divulgatum OX=1673428 GN=CSP5_0941 PE=4 SV=1																			0	0	0	0	0	0	0	0	0	0	0	0	0	0	0	0	0	0
CSP5_0949	A0A1N5UHK4	3	0	17.8916							---	---	Putative esterase OS=Cuniculiplasma divulgatum OX=1673428 GN=CSP5_0949 PE=4 SV=1																			0	0	0	0	0	0	0	0	0	0	0	0	0	0	0	0	0	0
CSP5_1156	A0A1N5V023	3	0	22.6956							---	---	Uncharacterized protein OS=Cuniculiplasma divulgatum OX=1673428 GN=CSP5_1156 PE=4 SV=1																			0	0	0	0	0	0	0	0	0	0	0	0	0	0	0	0	0	0
CSP5_1233	A0A1N5V764	3	0	18.6371							---	---	ArsR family transcriptional regulator OS=Cuniculiplasma divulgatum OX=1673428 GN=CPM_1235 PE=4 SV=1																			0	0	0	0	0	0	0	0	0	0	0	0	0	0	0	0	0	0
CSP5_1485	A0A1N5VRW3	3	0	13.5157							---	---	3-deoxy-7-phosphoheptulonate synthase OS=Cuniculiplasma divulgatum OX=1673428 GN=CPM_1479 PE=4 SV=1																			0	0	0	0	0	0	0	0	0	0	0	0	0	0	0	0	0	0
CSP5_1501	A0A1N5VSW8	3	0	16.0816							---	---	5-methyltetrahydropteroyltriglutamate homocysteine S-methyltransferase OS=Cuniculiplasma divulgatum OX=1673428 GN=CSP5_1501 PE=4 SV=1																			0	0	0	0	0	0	0	0	0	0	0	0	0	0	0	0	0	0
CSP5_1912	A0A1N5WND9	3	0	9.5756							---	---	Cell surface protein OS=Cuniculiplasma divulgatum OX=1673428 GN=CSP5_1912 PE=4 SV=1																			0	0	0	0	0	0	0	0	0	0	0	0	0	0	0	0	0	0
CSP5_0646	A0A1N5TQ05	2	1	16.1207	0.00220239	2.65711	0.0319186	1.67104	0.740748	0.927119	Control	Cold Shock	Uncharacterized protein OS=Cuniculiplasma divulgatum OX=1673428 GN=CPM_0624 PE=4 SV=1	3.18464	2.4954	2.97205	2.20089	1.75475	1.82828	2.30779	2.4726	2.92539	1.639	0.990921	1.37573	0.914934	0.924078	0.74347	2.21266	2.08571	2.36379	21934.2	12288.4	15457.9	16744.1	11145	9224.31	18919.4	17250.2	12472.7	9296.13	4115.02	5233.63	5213.62	4266.76	2856.03	16630.7	12486.3	11830.9
CSP5_0653	A0A1N5TQY6	2	1	9.7254	0.0152082	1.81792	0.0864374	1.5859	0.665301	0.723084	Cold Shock	Control	Uncharacterized protein OS=Cuniculiplasma divulgatum OX=1673428 GN=CPM_0631 PE=4 SV=1	0.857873	0.556754	0.796821	1.11292	0.959854	0.467093	0.530271	0.787167	0.75277	1.7678	1.72751	0.548504	1.47883	1.31227	0.804003	1.21408	1.22494	0.740303	5908.58	2741.69	4144.35	8466.91	6096.35	2356.65	4347.19	5491.72	3209.5	10026.7	7173.89	2086.65	8426.89	6059.15	3088.56	9125.26	7333.25	3705.25
CSP5_0790	A0A1N5U327	2	2	13.0102	0.027407	1.56214	0.112552	1.52825	0.611878	0.625432	Cold Shock	Control	Uncharacterized protein OS=Cuniculiplasma divulgatum OX=1673428 GN=CPM_0786 PE=4 SV=1	0.398091	0.332392	0.349893	0.297961	0.315838	0.309185	0.417563	0.397487	0.262659	0.644015	0.350151	0.272369	0.438081	0.506219	0.22685	0.780552	0.75104	0.739359	2741.84	1636.84	1819.83	2266.84	2005.99	1559.95	3423.2	2773.1	1119.87	3652.75	1454.08	1036.16	2496.34	2337.37	871.439	5866.76	4496.19	3700.52
CSP5_1342	A0A1N5VEJ5	2	2	12.1836	0.046915	1.32869	0.143587	1.36334	0.447149	0.525211	Cold Shock	Control	Nucleoside diphosphate kinase OS=Cuniculiplasma divulgatum OX=1673428 GN=ndk PE=3 SV=1	3.31834	14.1935	12.0261	3.71135	12.7663	14.2056	10.8666	11.3957	12.7478	13.7589	16.9462	15.2734	14.5773	15.1888	16.5849	12.2884	12.3398	12.8753	22855	69894.6	62549.2	28235.4	81082.6	71672.3	89084.6	79502.9	54351.2	78038.1	70372.7	58104.2	83066.6	70131.3	63710.6	92361.6	73873.4	64441.4
CSP5_0831	A0A1N5U730	2	1	8.7549	0.111872	0.95128	0.222279	1.45384	0.539869	0.35289	Cold Shock	Control	Ferrochelatase OS=Cuniculiplasma divulgatum OX=1673428 GN=hemH PE=3 SV=1	0.301925	0.410422	0.459739	0.0644914	0.106222	0.0583556	0.150399	0.295355	0.364897	0.369659	0.472357	0.374098	0.217474	0.227371	0.154669	0.455533	0.468631	0.475819	2079.5	2021.09	2391.15	490.641	674.649	294.425	1232.98	2060.56	1555.77	2096.65	1961.57	1423.17	1239.25	1049.84	594.156	3423.86	2805.52	2381.49
CSP5_0666	A0A1N5TRW7	2	1	14.9962	0.174828	0.75739	0.271826	1.79652	0.845203	0.266613	Cold Shock	Control	FeS cluster assembly scaffold protein NifU OS=Cuniculiplasma divulgatum OX=1673428 GN=CPM_0644 PE=4 SV=1	1.11873	1.38465	1.36898	1.19865	0.76755	0.233527	1.28528	2.29617	0.0824084	2.5684	0.956433	0.0880698	1.5828	2.42799	0.357809	3.40024	3.18673	2.92234	7705.26	6818.6	7120.22	9119.14	4874.96	1178.23	10536.8	16019.4	351.356	14567.5	3971.8	335.041	9019.35	11210.8	1374.52	25556.8	19077.7	14626.5
CSP5_0272	A0A1N5SLD7	2	1	17.9006	0.242117	0.615975	0.324195	1.06745	0.0941636	0.207828	Cold Shock	Control	Uncharacterized protein OS=Cuniculiplasma divulgatum OX=1673428 GN=CSP5_0272 PE=4 SV=1	3.52662	5.24248	4.65564	3.36342	3.63198	4.22478	4.1429	3.73874	5.22366	4.32211	5.15464	4.76455	3.85948	4.52049	4.54452	4.39358	4.26588	4.47107	24289.5	25816.2	24214.5	25588.4	23067.9	21315.5	33963.7	26083.6	22271.5	24514.3	21405.8	18125.6	21992.7	20872.5	17457.7	33022.9	25538.2	22377.9
CSP5_1286	A0A1N5V8R1	2	1	12.8292	0.269889	0.568815	0.346733	1.0905	0.124985	0.189349	Cold Shock	Control	RHH-fold DNA-binding ptotein OS=Cuniculiplasma divulgatum OX=1673428 GN=CSP5_1286 PE=4 SV=1	5.44095	6.33235	5.28676	2.64332	4.33744	4.80681	4.89227	4.98374	6.20151	4.99381	6.1127	6.54004	4.80092	5.14725	5.54	4.74536	5.2422	5.86845	37474.5	31183.2	27497	20110	27548.5	24252.1	40107.1	34769.4	26440.7	28324.1	25384.3	24880.1	27357.3	23766.5	21281.8	35667	31383	29371.8
CSP5_0219	A0A1N5SGL9	2	2	15.7702	0.351853	0.453639	0.385772	1.17361	0.230955	0.147213	Control	Cold Shock	DNA-directed RNA polymerase subunit K OS=Cuniculiplasma divulgatum OX=1673428 GN=CPM_0185 PE=4 SV=1	1.14579	0.751752	0.975938	0.744058	0.570327	0.539347	0.79436	0.772992	0.762947	0.545625	0.407974	0.432355	0.271547	0.265606	0.34568	1.32449	1.27272	1.1475	7891.59	3701.94	5075.96	5660.68	3622.34	2721.2	6512.2	5392.83	3252.9	3094.7	1694.2	1644.79	1547.37	1226.39	1327.92	9955.07	7619.28	5743.3
CSP5_1292	A0A1N5V907	2	1	12.5617	0.36184	0.441484	0.392726	1.14205	0.191632	0.143047	Control	Cold Shock	Diphthine synthase OS=Cuniculiplasma divulgatum OX=1673428 GN=CSP5_1292 PE=4 SV=1	0.486499	0.255808	0.475825	0.330987	0.313947	0.354291	0.460638	0.538213	0.393913	0.27091	0.175738	0.234809	0.409849	0.256643	0.302412	0.564771	0.511971	0.433972	3350.75	1259.71	2474.82	2518.1	1993.98	1787.52	3776.33	3754.88	1679.48	1536.56	729.791	893.276	2335.46	1185	1161.71	4244.92	3064.97	2172.05
CSP5_0520	A0A1N5TB59	2	1	7.5546	0.39772	0.400423	0.415206	1.08132	0.112796	0.129414	Control	Cold Shock	Dihydropteroate synthase OS=Cuniculiplasma divulgatum OX=1673428 GN=CPM_0492 PE=4 SV=1	1.33397	1.40771	1.6914	1.62272	1.05002	1.21378	1.52442	1.59625	0.932753	1.33261	1.40222	1.11006	1.41572	1.01871	1.31974	1.42958	1.4444	0.969462	9187.72	6932.16	8797.14	12345.4	6669.03	6123.93	12497.2	11136.3	3976.88	7558.33	5823.02	4222.97	8067.29	4703.71	5069.76	10745	8647.04	4852.19
CSP5_0593	A0A1N5TJ65	2	1	10.849	0.405982	0.391493	0.418766	2.68872	1.42692	0.126544	Control	Cold Shock	Heavy metal reductase OS=Cuniculiplasma divulgatum OX=1673428 GN=CPM_0586 PE=3 SV=1	0.0469925	0.0351859	0.0328539	1.07212	0.02529	0.0418822	0.11063	0.0430498	0.0320602	0.0457259	0.0475396	0.0446783	0.0793941	0.0392883	0.150943	0.0468477	0.0503323	0.030847	323.66	173.27	170.877	8156.54	160.625	211.311	906.947	300.34	136.691	259.35	197.419	169.968	452.415	181.406	579.843	352.115	301.32	154.39
CSP5_1057	A0A1N5UP93	2	2	13.819	0.40729	0.390096	0.418984	1.48734	0.572738	0.126098	Control	Cold Shock	SMC domain protein OS=Cuniculiplasma divulgatum OX=1673428 GN=CSP5_1057 PE=4 SV=1	0.0883742	0.0425543	0.0184799	0.354039	0.141066	0.137216	0.0906181	0.0661164	0.0355808	0.0696926	0.00838379	0.0288902	0.0397822	0.0155835	0.0074362	0.205697	0.158213	0.12121	608.676	209.555	96.1158	2693.47	895.958	692.301	742.891	461.265	151.702	395.285	34.8156	109.906	226.693	71.9541	28.566	1546.06	947.162	606.66
CSP5_1423	A0A1N5VNC5	2	1	19.2817	0.482605	0.316408	0.455565	2.07421	1.05256	0.103862	Cold Shock	Control	Dinitrogenase iron-molybdenum cofactor biosynthesis protein OS=Cuniculiplasma divulgatum OX=1673428 GN=CSP5_1423 PE=4 SV=1	0.510199	0.161758	0.0617673	0.340977	0.22509	0.242585	0.240633	0.124	0.0941797	2.72795	0.220285	0.118396	0.368062	0.261685	0.177738	0.0638407	0.145139	0.0677877	3513.98	796.565	321.258	2594.1	1429.62	1223.93	1972.72	865.097	401.544	15472.5	914.784	450.409	2097.35	1208.28	682.777	479.838	868.889	339.28
CSP5_0047	A0A1N5S2B0	2	1	11.5023	0.580839	0.235944	0.501244	1.0919	0.126846	0.0828159	Cold Shock	Control	C4-type Zn-finger protein OS=Cuniculiplasma divulgatum OX=1673428 GN=CSP5_0047 PE=4 SV=1	0.110392	0.146938	0.222999	0.0907951	0.0775954	0.13742	0.109039	0.185803	0.127002	0.11037	0.171912	0.151745	0.0948377	0.0802665	0.122236	0.192352	0.214349	0.180935	760.325	723.585	1159.84	690.756	492.834	693.333	893.909	1296.27	541.486	626.002	713.901	577.277	540.419	370.616	469.568	1445.75	1283.23	905.589
CSP5_0434	A0A1N5T220	2	1	8.2668	0.700074	0.154856	0.567946	1.07418	0.103241	0.0657591	Control	Cold Shock	Short-chain alcohol dehydrogenase OS=Cuniculiplasma divulgatum OX=1673428 GN=CSP5_0434 PE=4 SV=1	0.254702	0.398235	0.243059	0.113956	0.209664	0.283178	0.195547	0.161851	0.309295	0.431018	0.253927	0.283493	0.139532	0.255757	0.250042	0.128282	0.131687	0.145922	1754.25	1961.07	1264.18	866.963	1331.64	1428.73	1603.11	1129.16	1318.71	2444.66	1054.49	1078.48	795.105	1180.91	960.533	964.191	788.357	730.344
CSP5_0965	A0A1N5UIK0	2	1	11.8491	0.72978	0.136808	0.578137	1.04767	0.0671785	0.0626379	Control	Cold Shock	VapC toxin OS=Cuniculiplasma divulgatum OX=1673428 GN=CSP5_0965 PE=4 SV=1	1.02174	1.30284	1.13859	0.797261	0.636371	0.5459	0.804343	0.863937	0.583402	1.11446	0.660444	0.358978	0.619826	0.754598	0.31045	1.13208	1.15771	1.23577	7037.21	6415.75	5921.92	6065.44	4041.8	2754.26	6594.04	6027.31	2487.39	6321.02	2742.64	1365.65	3531.99	3484.22	1192.59	8508.91	6930.79	6185.06
CSP5_0734	A0A1N5TZ39	2	1	8.9231	0.77704	0.109557	0.593843	1.02429	0.034628	0.0584638	Control	Cold Shock	Signal recognition particle subunit SRP19 OS=Cuniculiplasma divulgatum OX=1673428 GN=CSP5_0734 PE=4 SV=1	0.515119	0.754054	0.809071	0.681012	0.710676	0.876735	0.664082	0.941521	0.92457	0.687448	0.710661	0.774788	0.859894	0.676101	0.846251	0.751399	0.777722	0.629481	3547.88	3713.27	4208.06	5181.04	4513.73	4423.44	5444.17	6568.58	3941.99	3899.09	2951.18	2947.5	4899.98	3121.77	3250.86	5647.65	4655.92	3150.58
CSP5_1562	A0A1N5W095	2	1	21.9217	0.785861	0.104654	0.595165	1.02262	0.0322699	0.0577863	Control	Cold Shock	50S ribosomal protein L32e OS=Cuniculiplasma divulgatum OX=1673428 GN=rpl32e PE=3 SV=1	3.17296	2.67537	2.31596	3.72069	2.48411	2.59642	3.0537	2.50714	2.4921	3.03769	3.10234	2.74209	2.92163	2.54185	2.59396	2.82228	2.47709	2.2261	21853.7	13174.6	12045.5	28306.4	15777.4	13099.8	25034.4	17491.2	10625.3	17229.3	12883.2	10431.7	16648.5	11736.5	9964.66	21212.8	14829.4	11141.7
CSP5_0359	A0A1N5SU68	2	2	24.1017	0.841246	0.0750772	0.619001	1.02729	0.0388398	0.0542189	Control	Cold Shock	Transcription termination factor Tfs OS=Cuniculiplasma divulgatum OX=1673428 GN=CPM_0328 PE=3 SV=1	1.92797	2.80232	2.30619	1.25968	1.98853	2.33501	2.25369	1.8077	2.10376	1.39662	2.29426	1.98959	2.13389	2.07911	2.1003	2.19622	2.14202	1.95387	13278.8	13799.8	11994.8	9583.49	12629.8	11781	18475.9	12611.6	8969.57	7921.4	9527.44	7568.93	12159.7	9599.91	8068.28	16507.2	12823.4	9779.17
CSP5_1514	A0A1N5VTZ9	2	1	8.4302	0.853395	0.0688499	0.622605	1.03359	0.0476633	0.0535888	Cold Shock	Control	Uroporphyrinogen-III synthase OS=Cuniculiplasma divulgatum OX=1673428 GN=CPM_1508 PE=4 SV=1	0.124396	0.128442	0.155147	0.447806	0.440699	0.479185	0.133442	0.181293	0.336106	0.229967	0.345961	0.355257	0.24456	0.336092	0.413852	0.161954	0.205828	0.21455	856.774	632.501	806.938	3406.84	2799.02	2417.66	1093.97	1264.8	1433.02	1304.34	1436.68	1351.49	1393.59	1551.84	1589.8	1217.28	1232.21	1073.83
CSP5_1909	A0A1N5WQ76	2	1	11.1837	0.861252	0.0648696	0.624718	1.01624	0.0232342	0.0532095	Control	Cold Shock	HAD superfamily hydrolase OS=Cuniculiplasma divulgatum OX=1673428 GN=CPM_1848 PE=4 SV=1	0.636602	0.708631	0.817627	0.717736	0.511272	0.580874	0.622001	0.694685	0.370972	0.602123	0.834316	0.948735	0.633827	0.432689	0.43201	0.602095	0.628367	0.45581	4384.59	3489.59	4252.57	5460.43	3247.25	2930.71	5099.19	4846.51	1581.67	3415.14	3464.68	3609.24	3611.77	1997.86	1659.56	4525.45	3761.79	2281.35
CSP5_0952	A0A1N5UGK2	2	1	10.5367	0.869164	0.0608983	0.624718	1.00755	0.010847	0.0528497	Cold Shock	Control	O-methyltransferase OS=Cuniculiplasma divulgatum OX=1673428 GN=CSP5_0952 PE=4 SV=1	0.177249	1.37272	1.02279	0.563716	0.949478	0.945562	0.985938	0.887484	1.17772	0.479787	0.973293	0.800984	1.01878	1.00496	0.860462	1.20831	0.956108	0.840973	1220.8	6759.85	5319.65	4288.66	6030.44	4770.69	8082.77	6191.59	5021.34	2721.28	4041.82	3047.16	5805.39	4640.23	3305.45	9081.87	5723.85	4209.1
CSP5_0715	A0A1N5TWE8	2	2	9.0078	0.874791	0.0580956	0.624718	1.08473	0.117335	0.0526073	Control	Cold Shock	Type II secretion system ATPase subunit OS=Cuniculiplasma divulgatum OX=1673428 GN=CSP5_0715 PE=4 SV=1	0.440362	0.625081	0.542747	1.47337	1.73745	2.16541	0.715485	1.12565	1.22718	0.994483	1.03825	1.12694	1.31236	1.13457	1.51305	0.716218	0.778842	0.65279	3032.98	3078.16	2822.88	11209.2	11035.1	10925.2	5865.58	7853.18	5232.18	5640.55	4311.56	4287.19	7478.3	5238.67	5812.34	5383.22	4662.63	3267.24
CSP5_1699	A0A1N5W7D1	2	1	11.4049	0.881975	0.0545438	0.627122	1.03798	0.0537817	0.052314	Control	Cold Shock	HAM1 family non-canonical purine NTP pyrophosphatase OS=Cuniculiplasma divulgatum OX=1673428 GN=CPM_1670 PE=3 SV=1	0.319053	0.303674	0.171303	0.382652	0.0129273	0.250744	0.295288	0.141162	0.434001	0.231055	0.0336788	0.471733	0.342031	0.122943	0.404398	0.284753	0.053725	0.281929	2197.47	1495.42	890.966	2911.16	82.1058	1265.09	2420.78	984.825	1850.4	1310.51	139.859	1794.6	1949.01	567.668	1553.49	2140.26	321.631	1411.07
CSP5_0879	A0A1N5UBF4	2	1	8.8038	0.949512	0.0224996	0.641593	1.02286	0.0326115	0.0504202	Cold Shock	Control	Modification methylase OS=Cuniculiplasma divulgatum OX=1673428 GN=CSP5_0879 PE=3 SV=1	0	0.320239	0.285455	0.205952	0.219155	0.216701	0.407521	0.382343	0.498135	0	0.26765	0.212523	0	0.46323	0.498868	0.336702	0.423447	0.391047	0	1576.99	1484.68	1566.85	1391.92	1093.33	3340.87	2667.44	2123.84	0	1111.48	808.493	0	2138.88	1916.39	2530.71	2535.01	1957.21
CSP5_1262	A0A1N5V800	2	2	11.9447	0.989967	0.0043794	0.656535	1.00661	0.00950196	0.0500166	Cold Shock	Control	Uncharacterized protein OS=Cuniculiplasma divulgatum OX=1673428 GN=CSP5_1262 PE=4 SV=1	0.813625	0.793974	0.901519	0.549197	0.610238	0.48965	0.664666	0.685992	0.415367	0.719822	0.676504	0.369353	0.731453	0.731567	0.340881	0.92644	0.898607	0.56875	5603.83	3909.86	4688.9	4178.21	3875.82	2470.46	5448.96	4785.87	1770.96	4082.71	2809.34	1405.12	4168.08	3377.87	1309.49	6963.29	5379.61	2846.61
CSP5_0051	A0A1N5S285	2	0	8.0364							---	---	Integrase OS=Cuniculiplasma divulgatum OX=1673428 GN=CSP5_0051 PE=4 SV=1																			0	0	0	0	0	0	0	0	0	0	0	0	0	0	0	0	0	0
CSP5_0145	A0A1N5SAJ1	2	0	9.3009							---	---	Transcriptional regulator OS=Cuniculiplasma divulgatum OX=1673428 GN=CSP5_0145 PE=4 SV=1																			0	0	0	0	0	0	0	0	0	0	0	0	0	0	0	0	0	0
CSP5_0302	A0A1N5SNQ3	2	0	11.9138							---	---	Sulfur transfer protein involved in thiamine biosynthesis OS=Cuniculiplasma divulgatum OX=1673428 GN=CPM_0271 PE=4 SV=1																			0	0	0	0	0	0	0	0	0	0	0	0	0	0	0	0	0	0
CSP5_0887	A0A1N5UDB2	2	0	7.8463							---	---	HAE2 Family RND superfamily transporter OS=Cuniculiplasma divulgatum OX=1673428 GN=CSP5_0887 PE=4 SV=1																			0	0	0	0	0	0	0	0	0	0	0	0	0	0	0	0	0	0
CSP5_0980	A0A1N5UIP3	2	0	7.7163							---	---	Predicted ATPase (AAA+ superfamily) OS=Cuniculiplasma divulgatum OX=1673428 GN=CSP5_0980 PE=4 SV=1																			0	0	0	0	0	0	0	0	0	0	0	0	0	0	0	0	0	0
CSP5_1028	A0A1N5ULS3	2	0	4.1927							---	---	Cell surface protein OS=Cuniculiplasma divulgatum OX=1673428 GN=CSP5_1028 PE=4 SV=1																			0	0	0	0	0	0	0	0	0	0	0	0	0	0	0	0	0	0
CSP5_1063	A0A1N5UP89	2	0	14.8274							---	---	Uncharacterized protein OS=Cuniculiplasma divulgatum OX=1673428 GN=CSP5_1063 PE=4 SV=1																			0	0	0	0	0	0	0	0	0	0	0	0	0	0	0	0	0	0
CSP5_1145	A0A1N5UXR9	2	0	11.1346							---	---	Tricorn interacting prolyl aminopeptidase OS=Cuniculiplasma divulgatum OX=1673428 GN=CPM_1149 PE=4 SV=1																			0	0	0	0	0	0	0	0	0	0	0	0	0	0	0	0	0	0
CSP5_1510	A0A1N5VUH4	2	0	12.8364							---	---	Uncharacterized protein OS=Cuniculiplasma divulgatum OX=1673428 GN=CPM_1504 PE=4 SV=1																			0	0	0	0	0	0	0	0	0	0	0	0	0	0	0	0	0	0
CSP5_1556	A0A1N5VX65	2	0	8.2178							---	---	Protein translocase subunit SecY OS=Cuniculiplasma divulgatum OX=1673428 GN=secY PE=3 SV=1																			0	0	0	0	0	0	0	0	0	0	0	0	0	0	0	0	0	0
CSP5_1571	A0A1N5VY08	2	0	13.3829							---	---	Ribonuclease P protein component 1 OS=Cuniculiplasma divulgatum OX=1673428 GN=rnp1 PE=3 SV=1																			0	0	0	0	0	0	0	0	0	0	0	0	0	0	0	0	0	0
CSP5_1629	A0A1N5W2E4	2	0	10.6666							---	---	Multipass membrane protein OS=Cuniculiplasma divulgatum OX=1673428 GN=CSP5_1629 PE=4 SV=1																			0	0	0	0	0	0	0	0	0	0	0	0	0	0	0	0	0	0
CSP5_1691	A0A1N5W8T3	2	0	8.6393							---	---	M20A subfamily peptidase OS=Cuniculiplasma divulgatum OX=1673428 GN=CPM_1662 PE=4 SV=1																			0	0	0	0	0	0	0	0	0	0	0	0	0	0	0	0	0	0
CSP5_1843	A0A1N5WI41	2	0	11.1285							---	---	RelB antitoxin OS=Cuniculiplasma divulgatum OX=1673428 GN=CPM_1781 PE=4 SV=1																			0	0	0	0	0	0	0	0	0	0	0	0	0	0	0	0	0	0
CSP5_1852	A0A1N5WKM3	2	0	8.7236							---	---	Transcriptional regulator OS=Cuniculiplasma divulgatum OX=1673428 GN=CPM_1791 PE=4 SV=1																			0	0	0	0	0	0	0	0	0	0	0	0	0	0	0	0	0	0
CSP5_1875	A0A1N5WKT8	2	0	6.9392							---	---	LipidE family ABC transporter ATPase and permease OS=Cuniculiplasma divulgatum OX=1673428 GN=CPM_1814 PE=4 SV=1																			0	0	0	0	0	0	0	0	0	0	0	0	0	0	0	0	0	0
CSP5_1900	A0A1N5WPL1	2	0	9.4656							---	---	Imidazolonepropionase OS=Cuniculiplasma divulgatum OX=1673428 GN=CSP5_1900 PE=4 SV=1																			0	0	0	0	0	0	0	0	0	0	0	0	0	0	0	0	0	0
CSP5_1997	A0A1N5WU83	2	0	8.9834							---	---	ACT domain containing protein OS=Cuniculiplasma divulgatum OX=1673428 GN=CSP5_1997 PE=4 SV=1																			0	0	0	0	0	0	0	0	0	0	0	0	0	0	0	0	0	0
CSP5_1312	A0A1N5VB77	1	1	10.1249	4.29998e-05	4.36653	0.00235425	10.479	3.38943	0.999411	Control	Cold Shock	Heme/copper-type cytochrome/quinol oxidase subunit I OS=Cuniculiplasma divulgatum OX=1673428 GN=CSP5_1312 PE=3 SV=1	0.17149	0.249101	0.226837	0.0715426	0.148362	0.123142	0.0759942	0.156927	0.0488204	0.0139622	0.0253622	0.0186137	0.00353959	0.0047184	0.0104577	0.0147022	0.0149949	0.0150557	1181.14	1226.68	1179.8	544.285	942.298	621.294	623.004	1094.81	208.15	79.1912	105.322	70.8114	20.1698	21.7864	40.1732	110.504	89.7686	75.3545
CSP5_0706	A0A1N5TVR2	1	1	10.0666	0.0202112	1.69441	0.100126	1.33767	0.419724	0.677779	Control	Cold Shock	Dioxygenase OS=Cuniculiplasma divulgatum OX=1673428 GN=CSP5_0706 PE=4 SV=1	0.0930212	0.230637	0.237206	0.211115	0.12854	0.142828	0.201858	0.15646	0.198713	0.138525	0.116818	0.156528	0.12628	0.10275	0.138353	0.132687	0.141112	0.143336	640.682	1135.75	1233.73	1606.13	816.399	720.615	1654.84	1091.55	847.233	785.691	485.115	595.475	719.59	474.428	531.482	997.299	844.785	717.403
CSP5_0498	A0A1N5T8E9	1	1	2.8593	0.0274729	1.5611	0.112552	1.23814	0.30818	0.625005	Control	Cold Shock	Phosphoribosylaminoimidazole carboxylase ATPase subunit OS=Cuniculiplasma divulgatum OX=1673428 GN=CSP5_0498 PE=4 SV=1	0.694709	0.533005	0.670495	0.56184	0.345454	0.647625	0.455719	0.533687	0.531541	0.435192	0.324812	0.567795	0.431806	0.373267	0.449725	0.460039	0.481455	0.49327	4784.8	2624.74	3487.31	4274.4	2194.09	3267.5	3736.01	3723.3	2266.28	2468.34	1348.86	2160.04	2460.58	1723.49	1727.61	3457.74	2882.29	2468.84
CSP5_0365	A0A1N5SV89	1	1	8.9359	0.0619927	1.20766	0.165879	1.22133	0.288453	0.47053	Control	Cold Shock	DNA-directed RNA polymerase subunit P OS=Cuniculiplasma divulgatum OX=1673428 GN=CPM_0334 PE=4 SV=1	1.88594	2.30634	1.89399	1.73467	1.95312	2.25108	1.71099	1.84676	2.39217	1.1474	1.35332	1.21891	1.19265	1.24939	1.41232	2.41756	2.41469	2.31139	12989.4	11357.4	9850.87	13197.1	12404.9	11357.5	14026.8	12884	10199.3	6507.86	5619.97	4637.05	6796.16	5768.82	5425.39	18170.8	14455.8	11568.6
CSP5_1389	A0A1N5VHT8	1	1	4.7999	0.0761482	1.11834	0.179532	1.06848	0.0955563	0.429569	Cold Shock	Control	Methyltransferase OS=Cuniculiplasma divulgatum OX=1673428 GN=CSP5_1389 PE=4 SV=1	11.4886	12.1035	10.7247	11.2279	9.64155	10.2151	12.0405	10.3346	9.74302	11.8012	13.2189	11.9397	11.6375	10.7654	11.7584	11.255	11.0986	10.7226	79127.3	59602.5	55780.1	85419.9	61236.6	51538.8	98708.2	72100.2	41540.3	66934.2	54894.2	45422	66314.3	49707.3	45169.7	84594.3	66442.9	53667.1
CSP5_0065	A0A1N5S3K7	1	1	4.2994	0.0827881	1.08203	0.186684	1.21132	0.276586	0.41286	Cold Shock	Control	Site-specific recombinase_ DNA invertase Pin homolog OS=Cuniculiplasma divulgatum OX=1673428 GN=CSP5_0065 PE=4 SV=1	1.36262	1.39424	1.07539	0.917333	0.745267	1.10878	1.24326	0.88889	1.29611	1.44234	1.88162	1.41171	1.46625	1.44738	1.49241	1.0533	0.973677	0.983202	9385.03	6865.83	5593.22	6978.93	4733.43	5594.16	10192.3	6201.4	5526.08	8180.73	7813.84	5370.51	8355.2	6683.01	5733.08	7916.75	5829.03	4920.96
CSP5_1142	A0A1N5UW15	1	1	5.8541	0.103194	0.986344	0.216372	1.21543	0.281463	0.368902	Cold Shock	Control	Uncharacterized protein OS=Cuniculiplasma divulgatum OX=1673428 GN=CSP5_1142 PE=4 SV=1	2.65964	2.36492	2.06311	1.56009	2.95558	3.16504	2.66834	2.09044	2.45452	3.58294	3.37008	3.07219	3.62195	3.24928	3.56391	2.13153	2.02958	2.09566	18318.3	11645.8	10730.5	11868.9	18771.9	15968.8	21875.2	14584.1	10465.1	20321.8	13995	11687.4	20639.2	15002.9	13690.7	16021	12150.3	10488.8
CSP5_1718	A0A1N5WB96	1	1	5.053	0.127958	0.892932	0.238506	1.18263	0.241999	0.326453	Cold Shock	Control	Two-layered alpha/beta-sandwich protein OS=Cuniculiplasma divulgatum OX=1673428 GN=CPM_1689 PE=4 SV=1	2.851	2.93311	2.29029	0.771328	2.18259	2.67414	2.43227	2.13875	2.75829	2.74802	3.54986	2.97234	2.69432	2.49214	2.76915	2.65398	2.45467	2.53833	19636.2	14443.8	11912.1	5868.15	13862.3	13492	19939.9	14921.1	11760.2	15586.3	14741.6	11307.6	15353.2	11507	10637.6	19947.8	14695.2	12704.4
CSP5_1414	A0A1N5VKY9	1	1	5.4901	0.203542	0.691346	0.2985	1.25918	0.332479	0.238593	Control	Cold Shock	Uncharacterized protein OS=Cuniculiplasma divulgatum OX=1673428 GN=CSP5_1414 PE=4 SV=1	0.436482	0.326516	0.406251	0.250859	0.182135	0.21918	0.242568	0.272621	0.275919	0.354387	0.400156	0.339545	0.212124	0.172322	0.210472	0.102019	0.139284	0.144486	3006.26	1607.9	2112.95	1908.5	1156.8	1105.84	1988.58	1901.96	1176.41	2010.02	1661.74	1291.72	1208.76	795.663	808.526	766.791	833.837	723.159
CSP5_1661	A0A1N5W4L5	1	1	12.0281	0.255783	0.592128	0.333232	1.47261	0.558373	0.198403	Control	Cold Shock	Chromate resistance protein OS=Cuniculiplasma divulgatum OX=1673428 GN=CSP5_1661 PE=4 SV=1	0.212349	0.196636	0.283233	0.0394943	0.042826	0.00446916	0.128459	0.133848	0.114644	0.091386	0.0933197	0.0431121	0.0533406	0.0968092	0.0217873	0.119285	0.196678	0.0692569	1462.55	968.318	1473.12	300.466	272.002	22.5485	1053.11	933.802	488.797	518.327	387.531	164.01	303.954	446.998	83.6956	896.564	1177.44	346.634
CSP5_1244	A0A1N5V651	1	1	5.052	0.517126	0.286404	0.47629	2.39344	1.25909	0.0955879	Control	Cold Shock	CUT1 family ABC transporter ATPase OS=Cuniculiplasma divulgatum OX=1673428 GN=CSP5_1244 PE=4 SV=1	0.4563	0.640833	0.377514	8.23313	0.344931	0.392993	0.340329	0.389242	0.695069	0.820152	0.567033	0.631427	0.298204	0.40175	0.711406	0.56337	0.246942	0.719243	3142.76	3155.73	1963.49	62636.4	2190.77	1982.79	2790.03	2715.57	2963.49	4651.77	2354.73	2402.12	1699.27	1855.01	2732.85	4234.39	1478.35	3599.84
CSP5_0169	A0A1N5SCR2	1	1	5.3688	0.594988	0.225492	0.510814	1.14066	0.189869	0.0803637	Cold Shock	Control	GNAT family N-acetyltransferase OS=Cuniculiplasma divulgatum OX=1673428 GN=CPM_0662 PE=4 SV=1	0.144652	0.126732	0.0685694	0.214884	0.229351	0.224021	0.168124	0.118739	0	0.196519	0.0803814	0	0.254281	0.165461	0.144443	0.240492	0.219062	0.176596	996.286	624.079	356.637	1634.8	1456.68	1130.26	1378.29	828.388	0	1114.63	333.802	0	1448.98	763.985	554.875	1807.58	1311.44	883.872
CSP5_0432	A0A1N5T256	1	1	6.6921	0.598194	0.223158	0.511398	1.11101	0.151875	0.0798258	Cold Shock	Control	7-cyano-7-deazaguanine synthase OS=Cuniculiplasma divulgatum OX=1673428 GN=queC PE=3 SV=1	0.650305	0.81979	0.610223	0.000349264	0.54761	0.676309	0.44506	0.53165	0.20886	0.675183	0.602787	0.34772	0.765074	0.736492	0.588581	0.64223	0.458314	0.172238	4478.96	4036.99	3173.83	2.65714	3478.05	3412.22	3648.62	3709.09	890.494	3829.53	2503.21	1322.82	4359.66	3400.61	2261.02	4827.11	2743.75	862.059
CSP5_1860	A0A1N5WJ75	1	1	5.8272	0.679894	0.167559	0.556511	1.06367	0.0890557	0.0681146	Cold Shock	Control	Uncharacterized protein OS=Cuniculiplasma divulgatum OX=1673428 GN=CPM_1799 PE=4 SV=1	0.947535	0.487261	0.79251	0.793256	0.673458	0.489602	0.60381	0.67517	0.565625	1.08467	0.764563	0.475988	0.727904	0.937521	0.371567	0.772416	0.72784	0.549597	6526.13	2399.48	4121.93	6034.97	4277.35	2470.21	4950.06	4710.37	2411.59	6152.06	3175.02	1810.79	4147.85	4328.83	1427.37	5805.61	4357.3	2750.75
CSP5_1516	A0A1N5VU31	1	1	6.6064	0.87159	0.0596879	0.624718	1.04225	0.0596969	0.0527439	Cold Shock	Control	Predicted RNA-binding protein with KH domains OS=Cuniculiplasma divulgatum OX=1673428 GN=CPM_1510 PE=4 SV=1	0.0294097	0.404369	0.270262	0	0.289098	0.390954	0.431998	0.324777	0.445728	0	0.359964	0.280728	0.591994	0.286397	0.299844	0.314449	0.278766	0.283729	202.559	1991.28	1405.66	0	1836.15	1972.5	3541.54	2265.83	1900.4	0	1494.83	1067.96	3373.39	1322.38	1151.84	2363.46	1668.86	1420.08
CSP5_1120	A0A1N5UUM0	1	1	3.7563	0.907874	0.0419743	0.636947	1.04149	0.058654	0.0514046	Control	Cold Shock	Multipass membrane protein OS=Cuniculiplasma divulgatum OX=1673428 GN=CSP5_1120 PE=4 SV=1	0.348123	0.469654	0.692275	0.134816	0.0718537	0.120039	0.456054	0.528085	0.289423	0.295048	0.20472	0.331593	0.272572	0.239953	0.37203	0.396892	0.469908	0.403688	2397.69	2312.77	3600.6	1025.66	456.366	605.637	3738.75	3684.22	1233.98	1673.46	850.147	1261.47	1553.21	1107.94	1429.15	2983.11	2813.16	2020.48
CSP5_0934	A0A1N5UF02	1	1	4.181	0.931914	0.0306244	0.639558	1.01539	0.022037	0.0507652	Cold Shock	Control	Cell division ATPase of the AAA+ class_ ESCRT system component OS=Cuniculiplasma divulgatum OX=1673428 GN=CSP5_0934 PE=4 SV=1	0.526205	0.548144	0.324124	0.417325	0.710865	0.782949	0.665494	0.39271	0.592633	0.254921	0.618994	0.684226	0.348709	0.748046	0.811072	0.547156	0.486419	0.537258	3624.23	2699.29	1685.81	3174.95	4514.93	3950.25	5455.75	2739.77	2526.74	1445.87	2570.51	2602.98	1987.07	3453.97	3115.72	4112.52	2912	2689
CSP5_1855	A0A1N5WKY2	1	1	5.7103	0.983393	0.00727296	0.65394	1.01724	0.0246599	0.0500454	Cold Shock	Control	Periplasmic substrate-binding protein OS=Cuniculiplasma divulgatum OX=1673428 GN=CPM_1794 PE=4 SV=1	0.701878	0.815026	0.852302	0.463607	0.414328	0.457668	0.562062	0.534804	0.393875	0.705794	0.435093	0.201718	0.474634	0.580576	0.248913	0.949228	0.826299	0.862865	4834.17	4013.53	4432.91	3527.05	2631.53	2309.1	4607.81	3731.1	1679.32	4003.15	1806.82	767.389	2704.63	2680.7	956.195	7134.57	4946.74	4318.67
CSP5_0004	A0A1N5RY75	1	0	5.1514							---	---	Acid-acting endopeptidase/tripeptidyl-peptidase OS=Cuniculiplasma divulgatum OX=1673428 GN=CSP5_0004 PE=4 SV=1																			0	0	0	0	0	0	0	0	0	0	0	0	0	0	0	0	0	0
CSP5_0037	A0A1N5S1C7	1	0	6.8772							---	---	V-type ATP synthase subunit F OS=Cuniculiplasma divulgatum OX=1673428 GN=atpF PE=3 SV=1																			0	0	0	0	0	0	0	0	0	0	0	0	0	0	0	0	0	0
CSP5_0339	A0A1N5SSA8	1	0	5.2906							---	---	PepT family ABC transporter permease OS=Cuniculiplasma divulgatum OX=1673428 GN=CSP5_0339 PE=3 SV=1																			0	0	0	0	0	0	0	0	0	0	0	0	0	0	0	0	0	0
CSP5_0513	A0A1N5TAF3	1	0	3.9076							---	---	Digeranylgeranylglycerophospholipid reductase OS=Cuniculiplasma divulgatum OX=1673428 GN=CPM_0485 PE=4 SV=1																			0	0	0	0	0	0	0	0	0	0	0	0	0	0	0	0	0	0
CSP5_0571	A0A1N5THN7	1	0	4.7207							---	---	Aspartokinase beta subunit OS=Cuniculiplasma divulgatum OX=1673428 GN=CPM_0543 PE=4 SV=1																			0	0	0	0	0	0	0	0	0	0	0	0	0	0	0	0	0	0
CSP5_0586	A0A1N5TIC8	1	0	10.7							---	---	3-hydroxybutyryl-CoA dehydrogenase OS=Cuniculiplasma divulgatum OX=1673428 GN=CPM_0579 PE=4 SV=1																			0	0	0	0	0	0	0	0	0	0	0	0	0	0	0	0	0	0
CSP5_0763	A0A1N5U0G2	1	0	9.1652							---	---	Dihydroorotase OS=Cuniculiplasma divulgatum OX=1673428 GN=CSP5_0763 PE=4 SV=1																			0	0	0	0	0	0	0	0	0	0	0	0	0	0	0	0	0	0
CSP5_0802	A0A1N5U5Y8	1	0	3.9782							---	---	Fumarylacetoacetase OS=Cuniculiplasma divulgatum OX=1673428 GN=CSP5_0802 PE=4 SV=1																			0	0	0	0	0	0	0	0	0	0	0	0	0	0	0	0	0	0
CSP5_0909	A0A1N5UFJ6	1	0	4.3634							---	---	Uncharacterized protein OS=Cuniculiplasma divulgatum OX=1673428 GN=CSP5_0909 PE=4 SV=1																			0	0	0	0	0	0	0	0	0	0	0	0	0	0	0	0	0	0
CSP5_1103	A0A1N5USZ3	1	0	4.2237							---	---	Glycosyltransferase OS=Cuniculiplasma divulgatum OX=1673428 GN=CSP5_1103 PE=4 SV=1																			0	0	0	0	0	0	0	0	0	0	0	0	0	0	0	0	0	0
CSP5_1084	A0A1N5UT24	1	0	4.226							---	---	Nicotinate mononucleotide:5_6-dimethylbenzimidazole phosphoribosyltransferase OS=Cuniculiplasma divulgatum OX=1673428 GN=CSP5_1084 PE=4 SV=1																			0	0	0	0	0	0	0	0	0	0	0	0	0	0	0	0	0	0
CSP5_1110	A0A1N5UUU1	1	0	4.7632							---	---	tRNA(1-methyladenosine) methyltransferase OS=Cuniculiplasma divulgatum OX=1673428 GN=CSP5_1110 PE=4 SV=1																			0	0	0	0	0	0	0	0	0	0	0	0	0	0	0	0	0	0
CSP5_1117	A0A1N5UW60	1	0	4.3668							---	---	Glycosyltransferase OS=Cuniculiplasma divulgatum OX=1673428 GN=CPM_1121 PE=4 SV=1																			0	0	0	0	0	0	0	0	0	0	0	0	0	0	0	0	0	0
CSP5_1147	A0A1N5UWW3	1	0	5.286							---	---	Phosphatase OS=Cuniculiplasma divulgatum OX=1673428 GN=CPM_1151 PE=4 SV=1																			0	0	0	0	0	0	0	0	0	0	0	0	0	0	0	0	0	0
CSP5_1198	A0A1N5V1D3	1	0	4.4673							---	---	Predicted transciptional regulator OS=Cuniculiplasma divulgatum OX=1673428 GN=CSP5_1198 PE=4 SV=1																			0	0	0	0	0	0	0	0	0	0	0	0	0	0	0	0	0	0
CSP5_1268	A0A1N5V7U7	1	0	7.2199							---	---	Transcription elongation factor Spt4 OS=Cuniculiplasma divulgatum OX=1673428 GN=spt4 PE=3 SV=1																			0	0	0	0	0	0	0	0	0	0	0	0	0	0	0	0	0	0
CSP5_1206	A0A1N5V351	1	0	3.7312							---	---	Uncharacterized protein OS=Cuniculiplasma divulgatum OX=1673428 GN=CSP5_1206 PE=4 SV=1																			0	0	0	0	0	0	0	0	0	0	0	0	0	0	0	0	0	0
CSP5_1219	A0A1N5V537	1	0	5.7385							---	---	Uncharacterized protein OS=Cuniculiplasma divulgatum OX=1673428 GN=CSP5_1219 PE=4 SV=1																			0	0	0	0	0	0	0	0	0	0	0	0	0	0	0	0	0	0
CSP5_1352	A0A1N5VFP1	1	0	6.2674							---	---	LSm family RNA-binding protein OS=Cuniculiplasma divulgatum OX=1673428 GN=CPM_1351 PE=4 SV=1																			0	0	0	0	0	0	0	0	0	0	0	0	0	0	0	0	0	0
CSP5_1372	A0A1N5VHD1	1	0	5.9978							---	---	Uncharacterized protein OS=Cuniculiplasma divulgatum OX=1673428 GN=CPM_1371 PE=4 SV=1																			0	0	0	0	0	0	0	0	0	0	0	0	0	0	0	0	0	0
CSP5_1496	A0A1N5VSR9	1	0	5.143							---	---	Uncharacterized protein OS=Cuniculiplasma divulgatum OX=1673428 GN=CPM_1490 PE=4 SV=1																			0	0	0	0	0	0	0	0	0	0	0	0	0	0	0	0	0	0
CSP5_1702	A0A1N5W7P6	1	0	3.9953							---	---	Pirin OS=Cuniculiplasma divulgatum OX=1673428 GN=CPM_1673 PE=3 SV=1																			0	0	0	0	0	0	0	0	0	0	0	0	0	0	0	0	0	0
CSP5_1704	A0A1N5W7V3	1	0	4.2745							---	---	3-isopropylmalate dehydratase large subunit OS=Cuniculiplasma divulgatum OX=1673428 GN=CPM_1675 PE=4 SV=1																			0	0	0	0	0	0	0	0	0	0	0	0	0	0	0	0	0	0
CSP5_1761	A0A1N5WCQ2	1	0	3.7852							---	---	Shikimate kinase OS=Cuniculiplasma divulgatum OX=1673428 GN=CSP5_1761 PE=4 SV=1																			0	0	0	0	0	0	0	0	0	0	0	0	0	0	0	0	0	0
CSP5_1850	A0A1N5WIR9	1	0	4.2587							---	---	Xaa-Pro aminopeptidase non-peptidase homolog OS=Cuniculiplasma divulgatum OX=1673428 GN=CPM_1789 PE=4 SV=1																			0	0	0	0	0	0	0	0	0	0	0	0	0	0	0	0	0	0
CSP5_1856	A0A1N5WIS9	1	0	7.477							---	---	Anaerobic magnesium-protoporphyrin IX monomethyl ester cyclase OS=Cuniculiplasma divulgatum OX=1673428 GN=CPM_1795 PE=4 SV=1																			0	0	0	0	0	0	0	0	0	0	0	0	0	0	0	0	0	0
CSP5_1922	A0A1N5WP26	1	0	3.9816							---	---	tRNA 2-thiolation protein OS=Cuniculiplasma divulgatum OX=1673428 GN=CSP5_1922 PE=4 SV=1																			0	0	0	0	0	0	0	0	0	0	0	0	0	0	0	0	0	0
CSP5_1925	A0A1N5WPA7	1	0	3.2989							---	---	Fe-S oxidoreductase OS=Cuniculiplasma divulgatum OX=1673428 GN=CPM_1864 PE=4 SV=1																			0	0	0	0	0	0	0	0	0	0	0	0	0	0	0	0	0	0
CSP5_1977	A0A1N5WT48	1	0	7.1961							---	---	Uncharacterized protein OS=Cuniculiplasma divulgatum OX=1673428 GN=CSP5_1977 PE=4 SV=1																			0	0	0	0	0	0	0	0	0	0	0	0	0	0	0	0	0	0
CSP5_2001	A0A1N5WV22	1	0	7.7743							---	---	Uncharacterized protein OS=Cuniculiplasma divulgatum OX=1673428 GN=CPM_1933 PE=4 SV=1																			0	0	0	0	0	0	0	0	0	0	0	0	0	0	0	0	0	0
														Normalized abundance																		Raw abundance
														Control									Cold Shock									Control									Cold Shock
[truncated: 18 more columns]

## Sheet: Cold_annotation
Locus_name	Accession	Peptide count	Unique peptides	Confidence score	Anova (p)	q Value	Max fold change	Power	Description	KEGG	KEGG definition	KEGG class	COG	Name	COG definition	COG cat definition	COG cat	EggNOG scope annotation	eggNOG annot	COG cat (eggNOG Archaea)
CSP5_0285	A0A1N5SMA6	12	9	100.745	3.14564e-07	7.75011e-05	1.4029	1	2-oxoacid ferredoxin oxidoreductase subunit beta OS=Cuniculiplasma divulgatum OX=1673428 GN=CPM_0253 PE=4 SV=1	K00175	korB; 2-oxoglutarate/2-oxoacid ferredoxin oxidoreductase subunit beta [EC:1.2.7.3 1.2.7.11]	Metabolism; Carbohydrate metabolism - Metabolism; Carbohydrate metabolism - Metabolism; Carbohydrate metabolism - Metabolism; Carbohydrate metabolism - Metabolism; Energy metabolism - ko01100 - ko01110 - ko01120 - ko01130 - ko01200 -	COG1013	PorB	Pyruvate:ferredoxin oxidoreductase or related 2-oxoacid:ferredoxin oxidoreductase, beta subunit	Energy production and conversion	C	0KRT8@eurNOG,1CCI2@theNOG,COG1013@NOG,arCOG01599@arNOG	2-oxoacid ferredoxin oxidoreductase subunit beta	C		-
CSP5_0778	A0A1N5U3D7	20	9	134.727	9.55171e-07	0.000156888	1.52679	1	Acryloyl-coenzyme A reductase OS=Cuniculiplasma divulgatum OX=1673428 GN=CSP5_0778 PE=3 SV=1	K15020	acryloyl-coenzyme A reductase [EC:1.3.1.84]	Metabolism; Energy metabolism - ko01120 - ko01200 -	COG1064	AdhP	D-arabinose 1-dehydrogenase, Zn-dependent alcohol dehydrogenase family	Carbohydrate transport and metabolism	G	02TA3@arNOG,0M1Y9@eurNOG,1CDJ5@theNOG,COG1064@NOG	alcohol dehydrogenase	C		-
CSP5_0024	A0A1N5S0L3	25	11	144.631	2.21267e-05	0.00136287	1.34131	0.999818	CTP synthase OS=Cuniculiplasma divulgatum OX=1673428 GN=pyrG PE=3 SV=1	K01937	pyrG; CTP synthase [EC:6.3.4.2]	Metabolism; Nucleotide metabolism - ko01100 -	COG0504	PyrG	CTP synthase (UTP-ammonia lyase)	Nucleotide transport and metabolism	F	0KRTS@eurNOG,1CCEU@theNOG,COG0504@NOG,arCOG00063@arNOG	Catalyzes the ATP-dependent amination of UTP to CTP with either L-glutamine or ammonia as the source of nitrogen (By similarity)	F		-
CSP5_0042	A0A1N5S1D5	7	4	36.5819	0.000106442	0.00437079	1.35006	0.997582	V-type ATP synthase subunit I OS=Cuniculiplasma divulgatum OX=1673428 GN=CPM_0042 PE=3 SV=1	K02123	ATPVI; V/A-type H+/Na+-transporting ATPase subunit I	Metabolism; Energy metabolism - ko01100 -	COG1269	NtpI	Archaeal/vacuolar-type H+-ATPase subunit I/STV1	Energy production and conversion	C	0KRG0@eurNOG,1CCI5@theNOG,COG1269@NOG,arCOG04138@arNOG	V-type ATP synthase subunit I (EC 3.6.3.14)	C		-
CSP5_0018	A0A1N5RZE8	33	24	240.477	0.00024297	0.00870626	1.31052	0.992632	Acetylornithine/N-succinyldiaminopimelate aminotransferase OS=Cuniculiplasma divulgatum OX=1673428 GN=CPM_0018 PE=3 SV=1	K00823	puuE; 4-aminobutyrate aminotransferase [EC:2.6.1.19]	Metabolism; Amino acid metabolism - Metabolism; Metabolism of other amino acids - Metabolism; Carbohydrate metabolism - Metabolism; Carbohydrate metabolism - ko01100 - ko01120 -	COG0160	GabT	4-aminobutyrate aminotransferase or related aminotransferase	Amino acid transport and metabolism	E	02TAQ@arNOG,0M1ZB@eurNOG,1CDJ7@theNOG,COG0160@NOG	4-aminobutyrate aminotransferase (EC 2.6.1.19)	E		-
CSP5_1558	A0A1N5VX48	12	6	84.1121	0.000247361	0.00870626	1.48609	0.992464	50S ribosomal protein L30 OS=Cuniculiplasma divulgatum OX=1673428 GN=rpl30 PE=3 SV=1	K02907	RP-L30; large subunit ribosomal protein L30	Genetic Information Processing; Translation -	COG1841	RpmD	Ribosomal protein L30/L7E	Translation, ribosomal structure and biogenesis	J	0KTH0@eurNOG,1CCUN@theNOG,COG1841@NOG,arCOG04086@arNOG	50S ribosomal protein L30	J		-
CSP5_1108	A0A1N5UUC8	8	5	43.3574	0.000278119	0.00913627	1.64707	0.991284	Aspartate carbamoyltransferase regulatory chain OS=Cuniculiplasma divulgatum OX=1673428 GN=pyrI PE=3 SV=1	K00610	pyrI; aspartate carbamoyltransferase regulatory subunit	Metabolism; Nucleotide metabolism - Metabolism; Amino acid metabolism - ko01100 -	COG1781	PyrI	Aspartate carbamoyltransferase, regulatory subunit	Nucleotide transport and metabolism	F	0KTGC@eurNOG,1CCV6@theNOG,COG1781@NOG,arCOG04229@arNOG	Involved in allosteric regulation of aspartate carbamoyltransferase (By similarity)	F		-
CSP5_0319	A0A1N5SQX4	24	13	208.65	0.000313385	0.00965133	1.2479	0.989923	8-amino-7-ketopelargonate synthase OS=Cuniculiplasma divulgatum OX=1673428 GN=CSP5_0319 PE=3 SV=1	K00639	kbl; glycine C-acetyltransferase [EC:2.3.1.29]	Metabolism; Amino acid metabolism -	COG0156	BioF	7-keto-8-aminopelargonate synthetase or related enzyme	Coenzyme transport and metabolism	H	0KRXU@eurNOG,COG0156@NOG,arCOG00113@arNOG	8-amino-7-oxononanoate synthase (EC 2.3.1.47)	H		-
CSP5_0006	A0A1N5RYP3	71	47	402.252	0.000433687	0.0121647	1.29063	0.985262	S-adenosylmethionine synthetase OS=Cuniculiplasma divulgatum OX=1673428 GN=CPM_0006 PE=4 SV=1	K00789	metK; S-adenosylmethionine synthetase [EC:2.5.1.6]	Metabolism; Amino acid metabolism - ko01100 - ko01110 - ko01230 -	COG1812	MetK2	Archaeal S-adenosylmethionine synthetase	Coenzyme transport and metabolism	H	0KRT5@eurNOG,1CCFF@theNOG,COG1812@NOG,arCOG01678@arNOG	Catalyzes the formation of S-adenosylmethionine from methionine and ATP (By similarity)	E		-
CSP5_1203	A0A1N5V2F4	73	55	286.032	0.00044437	0.0121647	1.16684	0.98485	Glutamate dehydrogenase OS=Cuniculiplasma divulgatum OX=1673428 GN=CPM_1207 PE=3 SV=1	K00261	GLUD1_2; glutamate dehydrogenase (NAD(P)+) [EC:1.4.1.3]	Metabolism; Amino acid metabolism - Metabolism; Amino acid metabolism - Metabolism; Metabolism of other amino acids - Metabolism; Energy metabolism - ko01100 - ko01120 - ko01200 - Cellular Processes; Cell growth and death - Organismal Systems; Excretory system -	COG0334	GdhA	Glutamate dehydrogenase/leucine dehydrogenase	Amino acid transport and metabolism	E	0KRJU@eurNOG,1CCBD@theNOG,COG0334@NOG,arCOG01352@arNOG	glutamate dehydrogenase	E		-
CSP5_0782	A0A1N5U2D6	31	20	167.709	0.000528684	0.0137111	1.21766	0.981612	von Willebrand factor type A protein (VWA) OS=Cuniculiplasma divulgatum OX=1673428 GN=CSP5_0782 PE=4 SV=1				COG1240	ChlD	Mg-chelatase subunit ChlD	Coenzyme transport and metabolism	H			-		-
CSP5_0800	A0A1N5U5P6	8	2	58.225	0.000692341	0.0170576	1.37241	0.975452	Alcohol dehydrogenase_ class IV OS=Cuniculiplasma divulgatum OX=1673428 GN=CSP5_0800 PE=4 SV=1				COG1454	EutG	Alcohol dehydrogenase, class IV	Energy production and conversion	C	0FFRC@creNOG,COG1454@NOG,arCOG00984@arNOG	alcohol dehydrogenase	C		-
CSP5_0439	A0A1N5T2C0	19	13	106.603	0.00102067	0.0218669	1.24505	0.963683	Glycine dehydrogenase subunit 2 OS=Cuniculiplasma divulgatum OX=1673428 GN=CSP5_0439 PE=4 SV=1	K00283	gcvPB; glycine dehydrogenase subunit 2 [EC:1.4.4.2]	Metabolism; Amino acid metabolism - Metabolism; Carbohydrate metabolism - ko01100 - ko01110 - ko01130 - ko01200 -	COG1003	GcvP2	Glycine cleavage system protein P (pyridoxal-binding), C-terminal domain	Amino acid transport and metabolism	E	0KS4E@eurNOG,1CCK4@theNOG,COG1003@NOG,arCOG00076@arNOG	The glycine cleavage system catalyzes the degradation of glycine. The P protein binds the alpha-amino group of glycine through its pyridoxal phosphate cofactor	E		-
CSP5_1405	A0A1N5VKA4	3	3	14.126	0.00113752	0.0233548	1.34425	0.959685	Asparagine synthetase A OS=Cuniculiplasma divulgatum OX=1673428 GN=CPM_1404 PE=4 SV=1	K01893	NARS; asparaginyl-tRNA synthetase [EC:6.1.1.22]	Genetic Information Processing; Translation -	COG0017	AsnS	Aspartyl/asparaginyl-tRNA synthetase	Translation, ribosomal structure and biogenesis	J	0KS95@eurNOG,1CCE8@theNOG,COG0017@NOG,arCOG00409@arNOG	asparagine synthetase A (EC 6.1.1.22)	J		-
CSP5_0943	A0A1N5UH58	3	3	32.7958	0.00137546	0.0268224	1.26802	0.951832	Uncharacterized protein OS=Cuniculiplasma divulgatum OX=1673428 GN=CSP5_0943 PE=4 SV=1								-	02SVZ@arNOG,0KVC5@eurNOG,0Y1V9@NOG,1CDH2@theNOG	NA	S		-
CSP5_1158	A0A1N5UXH1	10	7	63.4637	0.00194431	0.0319186	1.23764	0.934448	Rhodanese-related sulfurtransferase OS=Cuniculiplasma divulgatum OX=1673428 GN=CSP5_1158 PE=4 SV=1				COG2897	SseA	3-mercaptopyruvate sulfurtransferase SseA, contains two rhodanese domains	Inorganic ion transport and metabolism	P	0KU9G@eurNOG,1CD32@theNOG,COG0607@NOG,arCOG02021@arNOG	Catalyzes the ATP-dependent transfer of a sulfur to tRNA to produce 4-thiouridine in position 8 of tRNAs, which functions as a near-UV photosensor. Also catalyzes the transfer of sulfur to the sulfur carrier protein ThiS, forming ThiS-thiocarboxylate. This is a step in the synthesis of thiazole, in the thiamine biosynthesis pathway. The sulfur is donated as persulfide by IscS (By similarity)	P		-
CSP5_0442	A0A1N5T2Q4	16	14	98.6538	0.00212094	0.0319186	1.19441	0.929398	S-methyl-5'-thioadenosine phosphorylase OS=Cuniculiplasma divulgatum OX=1673428 GN=mtnP PE=3 SV=1	K00772	mtaP; 5'-methylthioadenosine phosphorylase [EC:2.4.2.28]	Metabolism; Amino acid metabolism - ko01100 -	COG0005	XapA	Purine nucleoside phosphorylase	Nucleotide transport and metabolism	F	0KS68@eurNOG,1CCCA@theNOG,COG0005@NOG,arCOG01327@arNOG	Catalyzes the reversible phosphorylation of S-methyl-5'- thioadenosine (MTA) to adenine and 5-methylthioribose-1-phosphate. Involved in the breakdown of MTA, a major by-product of polyamine biosynthesis. Responsible for the first step in the methionine salvage pathway after MTA has been generated from S- adenosylmethionine. Has broad substrate specificity with 6- aminopurine nucleosides as prefer…	F		-
CSP5_0812	A0A1N5U5A3	17	10	133.123	0.00215438	0.0319186	1.24793	0.928458	Aminotransferase OS=Cuniculiplasma divulgatum OX=1673428 GN=CSP5_0812 PE=3 SV=1	K00812	aspB; aspartate aminotransferase [EC:2.6.1.1]	Metabolism; Amino acid metabolism - Metabolism; Amino acid metabolism - Metabolism; Amino acid metabolism - Metabolism; Amino acid metabolism - Metabolism; Amino acid metabolism - Metabolism; Amino acid metabolism - Metabolism; Amino acid metabolism - Metabolism; Biosynthesis of other secondary metabolites - Metabolism; Biosynthesis of other secondary metabolites - Metabolism; Biosynthesis of oth…	COG0436	AspB	Aspartate/methionine/tyrosine aminotransferase	Amino acid transport and metabolism	E	0KRFG@eurNOG,1CCCC@theNOG,COG0436@NOG,arCOG01130@arNOG	aspartate aminotransferase (EC 2.6.1.1)	E		-
CSP5_0320	A0A1N5SQK9	14	4	84.2758	0.00237343	0.0331153	1.4565	0.922429	Threonyl-and alanyl-tRNA synthetase second additional domain OS=Cuniculiplasma divulgatum OX=1673428 GN=CPM_0289 PE=4 SV=1	K07050	AARSD1; misacylated tRNA(Ala) deacylase [EC:3.1.1.-]		COG0013	AlaS	Alanyl-tRNA synthetase	Translation, ribosomal structure and biogenesis	J	0KSPD@eurNOG,1CCNV@theNOG,COG2872@NOG,arCOG01254@arNOG	Alanyl-tRNA synthetase	S		-
CSP5_1467	A0A1N5VQF3	7	5	50.1075	0.00241937	0.0331153	1.38915	0.921191	Uncharacterized protein OS=Cuniculiplasma divulgatum OX=1673428 GN=CPM_1461 PE=4 SV=1								-	02SPR@arNOG,0KWI3@eurNOG,0ZKGM@NOG,1CDCX@theNOG	NA	S		-
CSP5_0578	A0A1N5THJ7	9	7	70.1546	0.00271984	0.0343978	1.32666	0.913302	Uncharacterized protein OS=Cuniculiplasma divulgatum OX=1673428 GN=CPM_0552 PE=4 SV=1								-			-		-
CSP5_1396	A0A1N5VIL7	9	3	54.5547	0.00272249	0.0343978	1.49199	0.913234	Threonine synthase and cysteate synthase OS=Cuniculiplasma divulgatum OX=1673428 GN=CSP5_1396 PE=4 SV=1	K01733	thrC; threonine synthase [EC:4.2.3.1]	Metabolism; Amino acid metabolism - Metabolism; Metabolism of cofactors and vitamins - ko01100 - ko01110 - ko01120 - ko01230 -	COG0498	ThrC	Threonine synthase	Amino acid transport and metabolism	E	0KSK9@eurNOG,1CCNH@theNOG,COG0498@NOG,arCOG01434@arNOG	threonine synthase (EC 4.2.3.1)	E		-
CSP5_1374	A0A1N5VHI1	56	39	398.82	0.00280471	0.0345507	1.21406	0.911136	CDC48 family ATPase of the AAA+ class OS=Cuniculiplasma divulgatum OX=1673428 GN=CPM_1373 PE=4 SV=1	K13525	VCP; transitional endoplasmic reticulum ATPase	Genetic Information Processing; Folding, sorting and degradation - Human Diseases; Infectious diseases: Bacterial -	COG0464	SpoVK	AAA+-type ATPase, SpoVK/Ycf46/Vps4 family	Cell wall/membrane/envelope biogenesis, Cell cycle control, cell division, chromosome partitioning, Signal transduction mechanisms	TMD	0KRDG@eurNOG,1CCMR@theNOG,COG0464@NOG,arCOG01308@arNOG	CDC48_2	O		-
CSP5_1375	A0A1N5VHG6	3	1	18.3764	0.00340982	0.0393314	1.46043	0.896411	PRC-barrel domain-containing protein OS=Cuniculiplasma divulgatum OX=1673428 GN=CPM_1374 PE=4 SV=1				COG1873	YlmC	Sporulation protein YlmC, PRC-barrel domain family	General function prediction only	R			-		-
CSP5_0858	A0A1N5U8Y7	14	4	80.7794	0.00349483	0.0393314	1.21041	0.894435	Cysteine synthase A OS=Cuniculiplasma divulgatum OX=1673428 GN=CPM_0855 PE=4 SV=1				COG0031	CysK	Cysteine synthase	Amino acid transport and metabolism	E	0KTSF@eurNOG,1CCWU@theNOG,COG0031@NOG,arCOG01430@arNOG	Cysteine synthase	E		-
CSP5_1242	A0A1N5V5C6	9	1	45.9428	0.00375834	0.0397471	1.25527	0.888441	Glycogen debranching enzyme OS=Cuniculiplasma divulgatum OX=1673428 GN=CSP5_1242 PE=4 SV=1				COG3408	GDB1	Glycogen debranching enzyme (alpha-1,6-glucosidase)	Carbohydrate transport and metabolism	G	0KW4Y@eurNOG,1CDAZ@theNOG,COG3408@NOG,arCOG03288@arNOG	Inherit from COG: Glycogen debranching enzyme	G		-
CSP5_0468	A0A1N5T5J7	88	56	503.697	0.00380765	0.0397471	1.13198	0.88734	Thermosome subunit beta OS=Cuniculiplasma divulgatum OX=1673428 GN=CSP5_0468 PE=3 SV=1	K22447	cct; archaeal chaperonin		COG0459	GroEL	Chaperonin GroEL (HSP60 family)	Posttranslational modification, protein turnover, chaperones	O	0KR9E@eurNOG,1CCM2@theNOG,COG0459@NOG,arCOG01257@arNOG	TCP-1/cpn60 chaperonin family	O		-
CSP5_1082	A0A1N5UR86	23	11	160.466	0.00387184	0.0397471	1.22021	0.885917	HD superfamily phosphohydrolase OS=Cuniculiplasma divulgatum OX=1673428 GN=CSP5_1082 PE=4 SV=1	K06885	uncharacterized protein		COG1078	YdhJ	HD superfamily phosphohydrolase	General function prediction only	R	0KRRX@eurNOG,1CCQF@theNOG,COG1078@NOG,arCOG04430@arNOG	HDc	S		-
CSP5_1940	A0A1N5WQC8	10	5	75.5933	0.00440823	0.0434433	1.47477	0.874431	Cob(I)alamin adenosyltransferase OS=Cuniculiplasma divulgatum OX=1673428 GN=CPM_1878 PE=4 SV=1				COG2096	PduO	Cob(I)alamin adenosyltransferase	Coenzyme transport and metabolism	H	0KTKV@eurNOG,1CCVR@theNOG,COG2096@NOG,arCOG00489@arNOG	Cobalamin adenosyltransferase	H		-
CSP5_1765	A0A1N5WCR5	7	3	42.8409	0.00463607	0.0436323	1.16552	0.869755	Chlorohydrolase OS=Cuniculiplasma divulgatum OX=1673428 GN=CPM_1732 PE=4 SV=1				COG0402	SsnA	Cytosine/adenosine deaminase or related metal-dependent hydrolase	Nucleotide transport and metabolism, General function prediction only	FR	0KREY@eurNOG,1CD6U@theNOG,COG0402@NOG,arCOG00692@arNOG	Amidohydrolase family	F		-
CSP5_0248	A0A1N5SJJ6	19	11	141.728	0.00467677	0.0436323	1.28305	0.868931	Isocitrate dehydrogenase OS=Cuniculiplasma divulgatum OX=1673428 GN=CSP5_0248 PE=4 SV=1	K00031	IDH1; isocitrate dehydrogenase [EC:1.1.1.42]	Metabolism; Carbohydrate metabolism - Metabolism; Metabolism of other amino acids - Metabolism; Energy metabolism - ko01100 - ko01110 - ko01120 - ko01130 - ko01200 - ko01210 - ko01230 - Cellular Processes; Transport and catabolism -	COG0538	Icd	Isocitrate dehydrogenase	Energy production and conversion	C	0KS43@eurNOG,1CCHA@theNOG,COG0538@NOG,arCOG01164@arNOG	Isocitrate dehydrogenase	C		-
CSP5_0524	A0A1N5TCG3	8	5	60.8336	0.00469305	0.0436323	1.3912	0.868603	Transcriptional regulator OS=Cuniculiplasma divulgatum OX=1673428 GN=CPM_0496 PE=4 SV=1				COG1522	Lrp	DNA-binding transcriptional regulator, Lrp family	Transcription	K	0KY1F@eurNOG,1CD06@theNOG,COG1522@NOG,arCOG01117@arNOG	AsnC family	K		-
CSP5_1580	A0A1N5W1G5	23	15	171.93	0.00478882	0.0436982	1.21097	0.866682	50S ribosomal protein L3p OS=Cuniculiplasma divulgatum OX=1673428 GN=CPM_1570 PE=4 SV=1	K02906	RP-L3; large subunit ribosomal protein L3	Genetic Information Processing; Translation -	COG0087	RplC	Ribosomal protein L3	Translation, ribosomal structure and biogenesis	J	0KRP0@eurNOG,1CCKN@theNOG,COG0087@NOG,arCOG04070@arNOG	One of the primary rRNA binding proteins, it binds directly near the 3'-end of the 23S rRNA, where it nucleates assembly of the 50S subunit (By similarity)	J		-
CSP5_0502	A0A1N5T8T2	53	29	359.206	0.00494934	0.0443419	1.24318	0.863505	Aminopeptidase OS=Cuniculiplasma divulgatum OX=1673428 GN=CSP5_0502 PE=3 SV=1				COG0308	PepN	Aminopeptidase N	Amino acid transport and metabolism	E	0KRGR@eurNOG,1CCMI@theNOG,COG0308@NOG,arCOG02969@arNOG	Proteases F1, F2 and F3 degrade oligopeptides produced by Tricorn (themselves probably produced by the proteasome), yielding free amino acids	E		-
CSP5_0443	A0A1N5T3N1	27	16	212.434	0.00505648	0.0444928	1.24369	0.861414	mRNA 3'-end processing factor OS=Cuniculiplasma divulgatum OX=1673428 GN=CSP5_0443 PE=4 SV=1	K07577	putative mRNA 3-end processing factor		COG1236	YSH1	RNA processing exonuclease, beta-lactamase fold, Cft2 family	Translation, ribosomal structure and biogenesis	J	0KRII@eurNOG,1CCF5@theNOG,COG1236@NOG,arCOG00541@arNOG	Beta-Casp	J		-
[truncated: 69 more rows]

## Sheet: Control_annotation
Locus_name	Accession	Peptide count	Unique peptides	Confidence score	Anova (p)	q Value	Max fold change	Power	Description	KEGG	KEGG definition	KEGG class	COG	Name	COG definition	COG cat definition	COG cat	EggNOG scope annotation	eggNOG annot	COG cat (eggNOG Archaea)
[truncated: 61 more rows]

[truncated: 2 more sheets: Annotation_general_analysis, LEGEND]
